# Supplementary material for: Mapping QTL Associated with Resistance to Avian Oncogenic Marek’s Disease Virus (MDV) Reveals Major Candidate Genes and Variants
Source: Genes (Basel). 2020 Aug 30;11(9):1019. doi: 10.3390/genes11091019 (PMC7564597; doi:10.3390/genes11091019)
Supplement: Supplementary file 1 [file genes-11-01019-s001.zip]

Archive with 11 entries (11 files):
- S1 Figure.pptx
- S1 File.docx
- S1 Table_all primers.xlsx
- S2 Table_All QTLR genes.xlsx
- S3 Table_38QTLR_variants MvF.xlsx
- S4 Table_DEGs.xlsx
- S5 Table_QTLR genes also DE.XLSX
- S6 Table_DAVID_GO.xlsx
- S7 Table_all markers.xlsx
- S8 Table_association tests.xlsx
- S9 Table_element x line tests.xlsx
