# Supplementary material for: Mapping QTL Associated with Resistance to Avian Oncogenic Marek’s Disease Virus (MDV) Reveals Major Candidate Genes and Variants
Source: Genes (Basel). 2020 Aug 30;11(9):1019. doi: 10.3390/genes11091019 (PMC7564597; doi:10.3390/genes11091019)
Supplement: Supplementary file 1 [file genes-11-01019-s001.zip › S1 Table_all primers.xlsx]

## Sheet: Coding genes
		Galgal4				Refrence	Alternate
Gene Region	Chr	Location	SNP	rs Number	Impact	Allele	Allele	Primer_Allele X	Primer_Allele Y	Primer_Common	Direction
CSTA	1	76253735	CSTA-5456-E03	rs13776664	Q>E	G	C	GTTGGTTCTCATGAGGAAGGGC	GTTGGTTCTCATGAGGAAGGGG	AGGTCCAAATTTCTGATGAGTACATCCAT	R
	1	76253746	CSTA-5445-E03	rs741306785	K>R	A	G	CTCATGAGGAAGGGSTTGAAATATTT	CTCATGAGGAAGGGSTTGAAATATTC	AGGTCCAAATTTCTGATGAGTACATCCAT	R
	1	76253750	CSTA-5441-E03	rs733894715	L>L	C	T	CCAAATTTCTGATGAGTACATCCATC	GTCCAAATTTCTGATGAGTACATCCATT	CTGGGATGTTGGTTCTCATGAGGAA	F
	1	76255736	CSTA-3455-I01	rs313871277		A	G	TAAAAAGCATGCACAGCTTCTTCAGA	AAAAGCATGCACAGCTTCTTCAGG	GTCTCTGAGTGAGATGATCCTGCAA	F
	1	76256422	CSTA-2769-I01	rs735193082		A	G	AATCATAGATTCCATTCCAACCAAGGT	CATAGATTCCATTCCAACCAAGGC	GAAATATTGGTGATAGGTTGGACGTCTTT	R
	1	76258432	CSTA-0701-E01	rs76258432	P>A	C	G	AGCAAGATGCTGGACCTCTGG	AGCAAGATGCTGGACCTCTGC	CTCAAAGAAGTTTCCTGCCACCATGAT	R
	1	76258463	CSTA-0670-E01	rs316899872	T>T	T	C	TAGGGTCAGACAAGCCCCCA	AGGGTCAGACAAGCCCCCG	CTCAAAGAAGTTTCCTGCCACCATGAT	R
LAG3	1	76676093	LAG3-0490-5P	rs313388978		A	T	AGTCCAGCTGGCCTTCACTTGA	AGTCCAGCTGGCCTTCACTTGT	CAGRTGTTGGAGTGGGTAGGTGAA	F
	1	76676147	LAG3-0544-5P	rs732516614		T	C	GTGCCTTCTTTTTGCTGATCTCT	GTGCCTTCTTTTTGCTGATCTCC	GGTACGACTGTGTCTGCGCTCA	F
	1	76676425	LAG3-0822-E02		G>D	A	G	CTATCTCGTTACAGCAGGCAACA	CTATCTCGTTACAGCAGGCAACG	TCCACCTCTGCTGCTCCTGGTA	F
	1	76676494	LAG3-0891-E02	rs312284708	L>L	C	T	CAGGTAGCAGGGCAGCAG	GCTCAGGTAGCAGGGCAGCAA	TGTGGGCCAGAGAGGGGAGTT	R
	1	76676677	LAG3-1074-I02	rs14845534		C	T	TCAGCCCTTGACCTGGCC	GCTTCAGCCCTTGACCTGGCT	GGGTGCTGATTAGCCAGGAGCAA	F
	1	76677486	LAG3-1883-I04	rs13887155		C	T	CACACCAAAGGAAGCAACTCGG	CCACACCAAAGGAAGCAACTCGA	CCTCTGCGTTGCTACTCCAGCAT	R
	1	76677784	LAG3-1281-E05		N>S	A	G	GCARAACTGGAGCATCTTGCAGAA	CARAACTGGAGCATCTTGCAGAG	GCACAGCAATACCGCCCTGCAT	F
	1	76677829	LAG3-2226-E05	rs13887156	L>P	T	C	AATACCGCCCTGCATCACCCA	ACCGCCCTGCATCACCCG	TTCCCCCTTCATCTCCCTRTGGT	R
	1	76677943	LAG3-2340-3P	rs316610221		C	T	ATCAGAGTACGACCCCAGAGG	TATCAGAGTACGACCCCAGAGA	CAGGTGAGAAAAAAGACAGATAGGTTCAT	R
C1S	1	76859529	C1S-00771-I01	rs314862686		C	A	AAAGCACCTCCCAACCAAGGAG	GAAAGCACCTCCCAACCAAGGAT	CTGGGGTKCTGGGAAGAACGAATT	R
	1	76859683	C1S-00925-I01	rs313223277		C	T	CATACAGCAACCCCAAGCACTG	GCATACAGCAACCCCAAGCACTA	TTTTGTCAGCAGTGAGCCCAGCATA	R
	1	76859948	C1S-01190-I02	rs732979743		C	A	CCACGGGRCAGCTTTATTAATAATTTC	CCACGGGRCAGCTTTATTAATAATTTA	TTGCTTCACTATCTTGTTTTCACGGCT	F
	1	76860212	C1S-01454-I02	rs317667911		A	G	AGTGAAAAGGTTAGTCTTYGGCAGT	GTGAAAAGGTTAGTCTTYGGCAGC	CTGCAGGAGAAGACAAGCCYGTTA	R
	1	76860446	C1S-01688-E03	rs315599817	R>H	G	A	CCCTCCAGGATATGGCATTCG	GTCCCTCCAGGATATGGCATTCA	GTCATATTCGCAGTTCTGCGAAGGTT	F
	1	76861760	C1S-03002-E04	rs313909176	R>H	G	A	CAGATCCTCTCTGGTGGCCG	GCAGATCCTCTCTGGTGGCCA	CTTACTCCCACAGAKCAAACGTTCAA	F
	1	76861854	C1S-03096-E04	rs316768826	M>I	G	C	CATTGGAAAAGTCTGWTTGGAAGGTC	CATTGGAAAAGTCTGWTTGGAAGGTG	CTCCCCGATTGTGGRGGAATTTTATAT	R
	1	76862214	C1S-03456-E05	rs13887325	D>E	T	G	GGATGAGTGCACAGATTTTGTSGAT	GATGAGTGCACAGATTTTGTSGAG	GGGCAGGTACAGAAATAACCTCCAA	F
	1	76862215	C1S-03457-E05	rs13887326	E>K	G	A	AATTATTACAGTAATGACTGCAAAGTTC	AATAYAATTATTACAGTAATGACTGCAAAGTTT	AGACTTGGATGAGTGCACAGATTTTGT	R
	1	76863244	C1S-04486-E06	rs14845732	E>D	A	C	GGCGTTGACCATACACAGTGAA	GGCGTTGACCATACACAGTGAC	CCTGACTTCCTCCCTACCCCAT	F
	1	76864230	C1S-05472-I08	rs741482400		G	T	ATTGCTAGGGGAAAGAACATSACAC	ATTGCTAGGGGAAAGAACATSACAA	CAGATAYATCTCATGGCCAGTGACTTA	R
	1	76864482	C1S-05724-I09	rs733526327		T	C	AGTAAGCATGAATGACCATACATGGAT	GTAAGCATGAATGACCATACATGGAC	CACCAATCTGATTATTCTGTAGTATGGGAA	F
	1	76865035	C1S-06277-I10	rs740953601		A	G	CCTATTAGATGAGGTCCCTCCTAAA	CTATTAGATGAGGTCCCTCCTAAG	CACCTGGGTGCTTCTGCCCCT	F
	1	76865216	C1S-06458-E11	rs740673133	V>I	G	A	ACTCTTTTCTTGTGTTTTCAAAGCGG	CACTCTTTTCTTGTGTTTTCAAAGCGA	CCCATTTCTTCACTGATCCATTGTCC	F
	1	76867418	C1S-08660-E12	rs740452455	N>S	A	G	TGGTGAAACAGCTTTGCGCAA	GGTGAAACAGCTTTGCGCAG	TGTAGGCAGCCTCTTCCAGCCT	F
	1	76867581	C1S-08823-E12	rs741360473	K>K	A	G	CACCCCTCTGTCTTCCTGGTAAA	ACCCCTCTGTCTTCCTGGTAAG	CCAGCAATATAGCCTAGAGTCCCTA	F
	1	76868204	C1S-09446-E12	rs313403083		C	T	GACTGGTAAAGGAATTTCACTTTCTC	GTGACTGGTAAAGGAATTTCACTTTCTT	ACAGAACAGCATCTTCCTCTTATGCTT	F
	1	76868928	C1S-10170-3P	rs312619572		C	T	AAGATGGTCAGGGGACTGGC	CTAAGATGGTCAGGGGACTGGT	CTGAACAGAGTTCTCATAATCTTTCTTCAT	F
ADAMTS5	1	102403576	ADAMTS5-39503-E08	rs314581029	T>T	A	C	GGTGTGCCATCCTGTGTCACAT	GTGTGCCATCCTGTGTCACAG	GGCCGTGGCTTTCTTGTTCACGAA	R
	1	102407400	ADAMTS5-35679-E07	rs313846653	C>C	T	C	AATTATCTCCACCACACACCCCA	ATCTCCACCACACACCCCG	GAATCATTGGATCAAAGCTCCAGTATGAT	R
	1	102407487	ADAMTS5-35592-E07	rs15365834	P>P	A	G	GATGGTACTGAATGTCGGCCA	GATGGTACTGAATGTCGGCCG	CCCGGACACAGACTGAATTACTGTA	F
	1	102408375	ADAMTS5-34704-E06	rs316955610	K>K	A	G	AAAATACCACATAATAGCCCGTTCCT	AAATACCACATAATAGCCCGTTCCC	GAGTGCTTCCTGGAGATGTTTGCAA	R
	1	102408969	ADAMTS5-34110-E05	rs314681283	V>V	C	T	GCCATCTATCGATCTTGCAATGTC	GGCCATCTATCGATCTTGCAATGTT	TGAACACAGAGGCTAGAGCAGCTAA	F
	1	102409107	ADAMTS5-33972-E05	rs741386606	S>S	G	A	GTCCCCAGGGTCCCCAC	CTGTCCCCAGGGTCCCCAT	ATATGTTTCAGGCATCAAGCCATGGTAA	R
	1	102410599	ADAMTS5-32480-I04	rs13509973		A	C	GACTCTCGGGAACTTTAGAAGGA	GACTCTCGGGAACTTTAGAAGGC	GTGCCTTTCACTCCTTCTTTGAGGAT	F
	1	102410956	ADAMTS5-32123-I03	rs14866790		A	G	AGAACAATCCAACCTATTATTACTCACTAT	GAACAATCCAACCTATTATTACTCACTAC	AATGACAGATTTGCAGCACTGCAGAAAA	R
	1	102416074	ADAMTS5-27003-E03	rs314286846	F>F	T	C	GATAATACATACCATGACCATCATCAAAA	GATAATACATACCATGACCATCATCAAAG	CCTTGGTCCAAATGCACATCAGCAA	R
	1	102416085	ADAMTS5-26992-E03	rs735789380	I>V	A	G	GGTCCAAATGCACATCAGCAACTA	GTCCAAATGCACATCAGCAACTG	GGTGTGATAATACATACCATGACCATCAT	F
	1	102430907	ADAMTS5-12170-I02	rs736277128		G	A	CAGTCGAAGTGAAAATTCAAAGGCTG	CAGTCGAAGTGAAAATTCAAAGGCTA	GGACATGTATTGACGTTTTTGGACAGTA	F
	1	102431388	ADAMTS5-11689-I01	rs315582653		A	G	TTGCAAACAGCAGAACCTGGAT	TGCAAACAGCAGAACCTGGAC	CCAGTGACTATAGCAGGGATTGGAT	R
	1	102442300	ADAMTS5-00777-E01	rs731465550	T>T	T	C	GCCACTTGCAGAAGTTCTTGAGA	GCCACTTGCAGAAGTTCTTGAGG	AGGAGAAGGGGCTGGAGGTCAA	R
SUPT20H	1	171578593	SUPT20H-00142-5P	rs312818160		G	A	ATACAATTGAAATTAAACAGCCAAGTAC	AACTATACAATTGAAATTAAACAGCCAAGTAT	CTAGTTTTGGTGGTTGGGGTGCCT	R
	1	171579071	SUPT20H-00620-E01	rs315842417		T	C	ACCATAAAATATGATTCTGTGCCCAT	ACCATAAAATATGATTCTGTGCCCAC	GGTGATCAAGTTGTGAGATAAGCAGTTAT	F
	1	171579631	SUPT20H-01179-I01	rs732766084		C	T	GGTAGGTGGCTGAGTCACCG	AGGTAGGTGGCTGAGTCACCA	TAAGTACCACATCTGCCTGCCTCTT	R
	1	171580727	SUPT20H-02275-E02	rs740209272	L>L	T	C	GCAGCAAGCTTTAGAACAGGCAT	GCAGCAAGCTTTAGAACAGGCAC	CAAGTAATTATTGCTTACCTCTGCACGAT	F
	1	171581589	SUPT20H-03138-I02	rs314654044		C	T	ATCTACTGTATGCTATATTCATCAACAAG	GTTATCTACTGTATGCTATATTCATCAACAAA	GCTGTGTAATGCTGTATTTCACTGCTAAA	R
	1	171581770	SUPT20H-03319-E03		I>V	A	G	AGGTCTCTGACGAGCACTTTCAAT	GGTCTCTGACGAGCACTTTCAAC	GAATTCTATTTCCTTGTAGGATATGTACTA	R
	1	171583573	SUPT20H-05122-I04	rs733098572		G	T	GAGTAATTAAAACTGGTTGACTGTGG	ATTGAGTAATTAAAACTGGTTGACTGTGT	TAAACTATAGAAAAGGGCAKTAGTGAGCAT	F
	1	171585523	SUPT20H-07072-I04	rs317709375		T	G	AGAGAGGGTTGGGAGTATTAGCTT	GAGAGGGTTGGGAGTATTAGCTG	CAAGAACCAAGTCAGTTATACTGCTGTT	F
	1	171588727	SUPT20H-10276-E05	rs737459153	G>G	T	C	TTAAAGATTAAGTAGCAAAAATATTACCTGAA	TAAAGATTAAGTAGCAAAAATATTACCTGAG	GGGTTATTCACTTATGCTCAGGGGAA	R
	1	171589400	SUPT20H-10949-E06	rs735571816	V>V	C	T	CAAACCTGAGATTTTTCTAAGAGATCG	TCAAACCTGAGATTTTTCTAAGAGATCA	GATGCAGAGGAGCTACCACCTATTT	R
	1	171591170	SUPT20H-12719-E09	rs734015590	A>A	C	T	CGGATCAAGACACAAAGGCTCG	ACGGATCAAGACACAAAGGCTCA	CTACTTGAGAGCCAACTTATTTTGGCTA	R
	1	171592455	SUPT20H-14004-I11	rs734181926		A	C	AAGTGGAATTTTCTTTAGTTTAGGATAAAAACA	GTGGAATTTTCTTTAGTTTAGGATAAAAACC	CAGTTGCAACGTATTCCAATGTAGCTTAA	F
	1	171594187	SUPT20H-15736-E13	rs737727426	S>S	C	T	AAAACAAAGCTGACCATTTTTCAGTCC	AAAAAACAAAGCTGACCATTTTTCAGTCT	CTCATCGTCACCTTTGAGTGTCTGAA	F
	1	171597823	SUPT20H-19372-E15		E>G	A	G	ATGAAACATTTTCACAGGACATTTAGCTT	GAAACATTTTCACAGGACATTTAGCTC	GTGGTGAACCAATATCATGAGTTGGTAAA	R
	1	171600030	SUPT20H-21579-I15	rs14919812		T	A	AACTGATACTAGAATTCTCAAAACAGTGA	AACTGATACTAGAATTCTCAAAACAGTGT	GGAAGCACTTTACCTAAAAAGGGGTTTT	R
	1	171602286	SUPT20H-23835-I17	rs312976266		C	T	GTTAATGAAAATAATTAAGCTAGGATGTCG	GTGTTAATGAAAATAATTAAGCTAGGATGTCA	GATGATAGCACCATATTCTCAGGTGTTAA	R
	1	171603284	SUPT20H-24833-I17	rs739021807		T	C	AAGGTTCTTAATGTAGGATACAAAACAGT	GGTTCTTAATGTAGGATACAAAACAGC	ATGCAGTATAATCACACAGAAAGCCCATT	F
	1	171605206	SUPT20H-26875-I19	rs314665306		T	C	AGGCTGGGGAAATATAGTCTAT	CTAGGCTGGGGAAATATAGTCTAC	GCTGGGCATACCAAGTATAATCTGGAT	F
	1	171607461	SUPT20H-29130-I20	rs318156732		C	T	TTATCCAATCAACTGGCTTCAG	ATGCTTTATCCAATCAACTGGCTTCAA	GTAGAGTCATGCTTAGTGCTGTTTACTAT	R
	1	171610816	SUPT20H-32485-I21	rs318038397		C	T	ACAAGAAGTATTTGACTTTCACAGCAC	GTACAAGAAGTATTTGACTTTCACAGCAT	TACACTTAACTGCCAAACAAAGCAGAGAA	F
	1	171612214	SUPT20H-33883-E22	rs317779899		G	A	AGTCTCAGGATTTTGGAGGGGC	AAGTCTCAGGATTTTGGAGGGGT	AGGCAGCCACTCAAAAAGTAAAAGGAAAA	R
	1	171612531	SUPT20H-34200-E22	rs13554211		G	A	ACATTTACAAAGTTCATTTTCTTCTAAAATGTC	ACATTTACAAAGTTCATTTTCTTCTAAAATGTT	GCAGCATTGTACATAGTAAAAGGGTGAAA	R
FLT3	1	175284692	FLT3-03399-E04	na	T>I	C	T	ACTATTCTCCTGTTTTATAGGTAYGTTAC	GACTATTCTCCTGTTTTATAGGTAYGTTAT	CTGAGAAAGTGTATTTTCCAGCTTGTGTT	F
	1	175284764	FLT3-03471-E04	rs312875329	S>I	G	T	CACTTTCTCAGTCATCAGTAAAAACAG	ATACACTTTCTCAGTCATCAGTAAAAACAT	ATACTTACTTCGGATGAGAACAGGAACAA	F
	1	175284778	FLT3-03485-E04	rs15515171	I>V	A	G	CTTACTTCGGATGAGAACAGGAACAAT	TTACTTCGGATGAGAACAGGAACAAC	CAAGCTGGAAAATACACTTTCTCAGTCAT	R
	1	175285089	FLT3-03796-E05	na	M>I	G	C	GCTTTCACTAGTTGATAACAAGCAAATG	GCTTTCACTAGTTGATAACAAGCAAATC	GAAGAGGGTTGTTGCACATTTACATCTTA	F
	1	175286796	FLT3-05503-E06	na	S>P	T	C	CCAGGCAAACCCTATTTCAGGATAT	CAGGCAAACCCTATTTCAGGATAC	GGGTAGCTCTCTGATATGCACTCTA	F
	1	175288611	FLT3-07318-E08	rs312375028	L>V	T	G	GCTGTTTATCGTAATTACAAATTCAGGATAAATT	TGTTTATCGTAATTACAAATTCAGGATAAATG	CCTGCTGCACTTCTTTGTTTTCAAAAGAT	F
	1	175288722	FLT3-07429-E09	rs315109993	R>C	C	T	AGGAAATCTCTGTTGACGTTTAGAATC	GATTAAAAGGAAATCTCTGTTGACGTTTAGAATT	CTGTTTGGTACTCCAACCCCTCAAA	F
	1	175293272	FLT3-11979-E10	rs15515216	N>S	A	G	CATTTAACTGGTGGATATGCTGTAAAGT	ATTTAACTGGTGGATATGCTGTAAAGC	GAAATTGGTGAYGAAGAGTTTTGCTTTGAA	R
	1	175299763	FLT3_1380	rs312582177	K>N	G	T	CAGCGATGCAGGAGATCTGC	GTCAGCGATGCAGGAGATCTGA	ACCTGAAGTAACAATGCAGTTATTGTTCAA	R
	1	175304877	FLT3-23584-E18	rs315836804	S>L	C	T	AACTTCAGTTTCTATCACAATATCTGTTC	CAACTTCAGTTTCTATCACAATATCTGTTT	AACTATTGCTGAATGTCTTACCTGGAATTT	F
	1	175305293	FLT3-24000-E19	rs15515244	S>A	T	G	ATCTGTACGGAGAGGATGAACTTAAAT	TCTGTACGGAGAGGATGAACTTAAAG	CCCAGAGGTCATATTTATGTTTTGGCTT	F
	1	175305303	FLT3-24010-E19	na	T>K	C	A	CAGAGGTCATATTTATGTTTTGGCTTG	CCAGAGGTCATATTTATGTTTTGGCTTT	GGATCTGTACGGAGAGGATGAACTT	R
	1	175306733	FLT3-25440-E22	rs315407867	F>Y	T	A	CCATGAAGAGTGACGTTTGGTCTTT	CCATGAAGAGTGACGTTTGGTCTTA	CCAAAGAGAATATTTCCCACAGCAGTATT	F
	1	175307622	FLT3-26329-E24	rs312886194	Q>H	G	T	ACAGGCAAGAGAGGAAACCAGC	TGACAGGCAAGAGAGGAAACCAGA	GGACTCCAGAAGAAGACCCTCATTT	R
	1	175308140	FLT3-26847-E25	rs313248379	R>C	C	T	AGATTCCTCAGCCTTACTTACACG	GAGATTCCTCAGCCTTACTTACACA	GCTTCTCCACCCAAATCCAACAACAA	R
RELT	1	194547198	RELT-01680-I01	rs316116062		C	A	CCTGGAGGTGTCYGAGCTC	CTCCTGGAGGTGTCYGAGCTA	CATCGTTCCAAAGCCAACAAAAGATGTTT	F
	1	194551041	RELT-06221-I01	rs317700695		G	C	CCACCTATGGGGACATGGCAC	CCACCTATGGGGACATGGCAG	CTTGCTGTCCCCTGAGCAGGAA	R
	1	194552042	RELT-07222-E03	rs732642031	A>A	A	G	AGCAGCCCCTGCATGGGGA	GCAGCCCCTGCATGGGGG	GGGCATCGCAGCAGCTCGCA	F
	1	194552048	RELT-07228-E03	rs736114878	T>T	G	A	ATCGCAGCAGCTCGCAGGC	CATCGCAGCAGCTCGCAGGT	GGTGCTGAGCAGCCCCTGCAT	R
	1	194552173	RELT-07353-E04	rs740474610	A>A	C	G	CTGTGCTGTGCTGCACG	GCTCTGTGCTGTGCTGCACC	CCCTCTTTCCCTCCTTGCAGG	R
	1	194552345	RELT-07525-E05	rs736066074	S>S	C	T	CCCTATGGCCATCAGGG	GGCTCCCTATGGCCATCAGGA	CAGCTCACCATACCCCACAGGTT	R
	1	194554316	RELT-09428-E09	rs740801149	P>P	C	T	GGGTCTGAAGGAGGAGCCG	GGGGTCTGAAGGAGGAGCCA	GCAGCACCTGCACACAGTGCAT	R
	1	194554340	RELT-09452-E09	rs735089411	C>C	G	C	CCTTCAGACCCCCCCTG	CTCCTTCAGACCCCCCCTC	CTTCCTTTGGCKGCATCGGGT	F
	1	194554808	RELT-09920-I10	rs316891590		C	T	CACCCTCAGTTGCAGAGCG	CMCACCCTCAGTTGCAGAGCA	GGGAGGTGTTAACTCTGAAGCCTAA	R
	1	194555214	RELT-10326-E11	rs739620394		C	T	GGACGAGGCAGGGCTGTC	GGGACGAGGCAGGGCTGTT	GGTGCCACCGCACTGAGGACA	F
	1	194555351	RELT-10463-E11	rs732650636		C	T	GGTTAATTTCTGGAAATGAAGTCACTAAC	GGTTAATTTCTGGAAATGAAGTCACTAAT	CACCAGCCCCAGCGTCCCA	F
TRANK1	2	46540930	TRANK1-9118-E21	rs740417397	E>K	G	A	GAAATGCAATTATTGCAGCCAGCG	GGAAATGCAATTATTGCAGCCAGCA	GTGTTTATCTGTGTTTCTGTGCTCCATAT	F
	2	46540994	TRANK1-9054-E21	rs315264237	S>S	C	T	TCTGTTGGTGTCACAGCTTCG	CTTCTGTTGGTGTCACAGCTTCA	CTGAAAGCGTGGAGGCAGACACTT	R
	2	46541414	TRANK1-8634-E21	rs736929054	G>G	G	A	GATACCCCGTATGGGTGCATAC	GGATACCCCGTATGGGTGCATAT	GAGGAGTACTTATTTGACTGCCGGT	R
	2	46541426	TRANK1-8621-E21	rs741640644	V>V	G	T	GGTRGAGGTGGGACTCTGTG	CGGTRGAGGTGGGACTCTGTT	CAGGATACCCCGTATGGGTGCAT	F
	2	46541473	TRANK1-8575-E21	rs313429692	R>R	C	A	CCTGCAAGAGCTTCTGATAGAGC	CCTGCAAGAGCTTCTGATAGAGA	CCGGCAGTCAAATAAGTACTCCTCAT	F
	2	46541576	TRANK1-8472-E21	rs738886658	S>S	C	T	GAAAGCAATGAGAAAAGACTCC	ATGCTGAAAGCAATGAGAAAAGACTCT	CACTACCTTTAGTAATCTTACAGGCACTT	F
	2	46541822	TRANK1-8226-E21	rs314604037	Q>Q	G	A	AGGTAACAGAGATGAAATCTGAAATTC	CTAGGTAACAGAGATGAAATCTGAAATTT	AGACCAAAAGACATCCTTGTAGCTGAA	R
	2	46542140	TRANK1-7908-E21	rs15977912	Q>Q	A	G	GACTCCTTCAAAGTTCGTTTGAGCAA	ACTCCTTCAAAGTTCGTTTGAGCAG	GCCTTTTACAGCTTTCAGGGTTCTTATAA	F
	2	46542974	TRANK1-7074-E21	rs15977914	K>K	A	G	AAAATGAAGCTGAACCCATCCTCAAA	AAATGAAGCTGAACCCATCCTCAAG	CTCTCTTTTAGACTTGCCTTGTCTAACAA	F
	2	46543364	TRANK1-6684-E21	rs314630276	D>D	C	T	TCAGAGTCGAACCTGGTGGAC	GTTCAGAGTCGAACCTGGTGGAT	GCTCAAGGGCTTCTCTTAGCATGAT	F
	2	46543691	TRANK1-6357-E21	rs740885998	S>S	C	G	GGTTTGCTGTACATGAGAGTTTG	CTGGTTTGCTGTACATGAGAGTTTC	GAGATGTTAAATGCAAGAGGACAAATGGTA	R
	2	46547262	TRANK1-6094-E19	rs733456025	P>S	C	T	GAAACAGACATTTTAGTGACAGTTTTGG	GAAACAGACATTTTAGTGACAGTTTTGA	TGGCTAAAACTTACTTGGAATGTGGAGAA	R
	2	46552086	TRANK1-5664-E15	rs15094943	T>T	C	T	CACCTTGTACATTTCTGCATTAAAAGAG	CACCTTGTACATTTCTGCATTAAAAGAA	ATGCTACTGCTATGCAAAAGAGACCTA	R
	2	46552152	TRANK1-5598-E15	rs313177086	Q>H	A	C	TACACTCCTGATTCAGATGTGCAA	ACACTCCTGATTCAGATGTGCAC	AAGGCATTTCAATTAGCAATTTGCTTCCTA	F
	2	46555963	TRANK1-5448-E14	rs313436827	P>P	C	T	CAAGTGCCAAACTGAGTTCCTCG	ACAAGTGCCAAACTGAGTTCCTCA	GTTGCAAATGAAACAGCAAAGGAGAAGAT	R
	2	46556505	TRANK1-5353-E13	rs314726140	L>L	C	T	CCTTTTGTTGCCCCTCAGCAG	TTCCTTTTGTTGCCCCTCAGCAA	CTGCAGTTTCAGTGACCTGGCAATT	R
	2	46556635	TRANK1-5223-E13	rs313155368	A>A	G	A	GAAGCAAATCAACCACTCCAGAC	CTGAAGCAAATCAACCACTCCAGAT	TTCTGCTTATTSTAGGTATTCTCAGCCTT	R
	2	46557311	TRANK1-5163-E12	rs736955184	P>P	G	A	AAGAAGCAGCGTGTTAGAAAACCG	CAAGAAGCAGCGTGTTAGAAAACCA	CTGAATGAGACCTGTAGTTTTGGTACAAT	F
	2	46557341	TRANK1-5133-E12	rs741681080	T>T	C	T	AACACGCTGCTTCTTGTCCACG	AACACGCTGCTTCTTGTCCACA	GTTTAGTGATCTGAGGTCACTGTTTCATT	R
	2	46558220	TRANK1-4254-E12	rs313624770	P>P	C	T	TCTGAACTTCTTGGCACAAGACG	CTTCTGAACTTCTTGGCACAAGACA	GGAGCATCTGCACCAGATCTTTGTA	R
	2	46558379	TRANK1-4095-E12	rs317883612	S>S	C	T	TCAAGTGAGGAGCAGGTGAGC	CAAGTGAGGAGCAGGTGAGT	TCTTCATCCTCACTGTCCTGGTCTT	F
	2	46558586	TRANK1-3888-E12	rs14176427	S>S	T	C	CAAGTCGTCTTCCCTGTCCCA	CAAGTCGTCTTCCCTGTCCCG	TGACCTCAATCCAAAGCCCATGGAA	R
	2	46558865	TRANK1-3609-E12	rs14176428	N>N	T	C	GGAACACGCTTATGCATTGTCACA	GAACACGCTTATGCATTGTCACG	GCATAAATGAAGGGCATCAGAACTACAA	R
	2	46559367	TRANK1-3107-E12	rs317058313	T>M	C	T	AGGAAGCACCAGACGAAGAGAC	AAGGAAGCACCAGACGAAGAGAT	CTGCACATATGCCTCAATGTCCAGAA	F
	2	46559732	TRANK1-2742-E12	rs14176429	S>S	C	T	CATCATTACGTGCTGTGTTGCCG	ACATCATTACGTGCTGTGTTGCCA	GGACGTTCGTCTTCTGGGTCCTT	R
	2	46562334	TRANK1-2196-E11	rs15977971	L>L	G	A	GAGCCAAATCTGAAATACCGCTG	GGAGCCAAATCTGAAATACCGCTA	GTCAGAAGCAAATACACCAGTTCAATGTA	F
	2	46563198	TRANK1-2145-E10	rs312318410	V>V	A	G	GAGTCMACCTCATAAGATGTTTGGTA	AGTCMACCTCATAAGATGTTTGGTG	TCATATTTCTGAAACTGTGCTGCTCCAAA	F
	2	46566629	TRANK1-1689-E08	rs315957308	D>D	T	C	GATWGCTGACTGCTTTGACAGCA	GATWGCTGACTGCTTTGACAGCG	CCATTCCAGATGCACGGTCAAGAAA	R
	2	46566665	TRANK1-1653-E08	rs315468544	N>N	C	T	ATTCCAGATGCACGGTCAAGAAAC	CATTCCAGATGCACGGTCAAGAAAT	CACAGAGGAGGAAGTGTGTTTCTCAA	F
	2	46566701	TRANK1-1617-E08	rs313739646	G>G	G	A	CATCTGGAATGGTAGGATCAACC	GCATCTGGAATGGTAGGATCAACT	ACAGAAGATGTGCTCATGCTTCTGAATTT	R
	2	46568631	TRANK1-1461-E07	rs15977997	I>I	T	C	TTTCTTTTATCATTTCAGAAAAGAACCATATT	TTCTTTTATCATTTCAGAAAAGAACCATATC	GCCTCTGAGACAGTAACCATCTGAA	F
	2	46573795	TRANK1-1011-E03	rs317745167	V>V	T	C	GKTATCAAACGCTTATAACGCGGTT	ATCAAACGCTTATAACGCGGTC	CAGAAGCATTTAGAAGAGTCAAACCTCTA	F
	2	46576820	TRANK1-0652-E01	rs15978036	K>N	G	C	ACCCAGTGATTTATGAGACACATCC	ACCCAGTGATTTATGAGACACATCG	ATGGAAGTTGAAGTGGATTTTGGGGAA	R
CTNNA2	4	86948620	CTNNA2-109135-E11	rs731375969	S>P	T	C	CTATGGTACTGCTGCAGTGAACT	CTATGGTACTGCTGCAGTGAACC	CTCAGGTGCCTTCATCTTCCAAGAT	F
	4	86972625	CTNNA2-085130-I10	rs315521279		A	G	AGGGTAATTGGAAAAATCAAATTGCTCTAT	GGGTAATTGGAAAAATCAAATTGCTCTAC	TCACCATTATTCCAGACCTTACAATAACTT	R
	4	86976791	CTNNA2-080964-E09	rs10724237	L>L	T	C	GCAGGATCAAGGATGGACAAACTT	CAGGATCAAGGATGGACAAACTC	TATTACCTGATCAGCTACTGCCCGT	F
	4	86982894	CTNNA2-074861-I07	rs732110781		C	G	GATGTTGTGATGCCTTGTATGAGC	GATGTTGTGATGCCTTGTATGAGG	AACCTATAAGGCCTTCCGGAGCAAA	F
	4	86990732	CTNNA2-067023-I06	rs317198442		T	G	AGTGTGTGACACTTCGCCTCA	AGTGTGTGACACTTCGCCTCC	GGGTATGTAAGGCACCCAGGAAATA	R
	4	87000893	CTNNA2-056922-I05	rs315669101		G	A	GTCTGTTTAGATTTTGTTCTCATTCACC	GGTCTGTTTAGATTTTGTTCTCATTCACT	CCCAGTTAGTTTTCCCAAGTCTGCAA	R
	4	87004549	CTNNA2-053186-E03		V>V	G	A	GCCATACGCACTAGCTTC	GCTGCCATACGCACTAGCTTT	TGGCCTGTTCCATCTCAAATAATGAAGAA	R
	4	87004549	CTNNA2-053607-E04	rs312275612	V>V	G	A	AGGTAATAAATGCTGCGCTGACG	ACAGGTAATAAATGCTGCGCTGACA	GACATCCATGTTGTCCTGTGCTACTT	F
	4	87039984	CTNNA2-017831-E02	rs317214654	S>S	C	T	CCTTCACTTCTTTCTCATTACCG	ACTCCTTCACTTCTTTCTCATTACCA	CTGGTTCTCATCGAGGCTGCCAA	R
	4	87057353	CTNNA2-000463-5P	rs315974069		A	G	GTTTAAAACATTGTGTTGAAAATAATGCCTTA	GTTTAAAACATTGTGTTGAAAATAATGCCTTG	CACACAAAATTTCTTTTTTGTTAGCTTCTA	F
HAVCR1	13	10778757	HAVCR1-0619-E01	rs732089257		G	A	AGCAAGCATTCAGCTGCATGCG	CAGCAAGCATTCAGCTGCATGCA	TGAAGCTGCTTCTGCTGCTGAGAA	F
	13	10779555	HAVCR1-1417-I01	rs314748828		C	T	CACAACTTGGGCTACCCGCC	GCACAACTTGGGCTACCCGCT	AACCCCCCTGTATATCACTGGCAA	F
	13	10780186	HAVCR1-2049-E02	rs739847615	V>F	G	T	ACTGCTGGKGAAGGGAGAGG	GACTGCTGGKGAAGGGAGAGT	TGTAAAAGCAGGGCACGGTGACATT	F
	13	10781207	HAVCR1-3069-I03	rs313157618		G	T	ATCTTAAAAAAGAAACAAAATGACAGATGATG	CATCTTAAAAAAGAAACAAAATGACAGATGATT	GTGTCTCAAGTAAATTTTAGCCAAGGTATT	F
	13	10781347	HAVCR1-3209-I04	rs14996012		G	C	CAGGTGTTGGGCTTAACTAGAAG	CAGGTGTTGGGCTTAACTAGAAC	ACAAGGAAAACAACACTTGTAGCACCAAT	F
	13	10782498	HAVCR1-4360-I04	rs318155555		A	G	ATTTGATGAAAATTGATAAACACCAGCTCT	GATGAAAATTGATAAACACCAGCTCC	CTGTCTGCAACTCTACATCAATTCATCTT	R
	13	10783029	HAVCR1-4891-I05	rs14996014		A	G	ACAGCGTTTTGTTTTGATTGCAAAATAATATA	CAGCGTTTTGTTTTGATTGCAAAATAATATG	GTAAGCATTAAATGTGCAGACTGGAAACAA	F
	13	10783210	HAVCR1-5072-E06	rs10725478	S>S	A	C	GGTTCCTACTCAAGCACCTCA	GGTTCCTACTCAAGCACCTCC	CAGGCTTGAGGTTACTTCTGGGTA	F
	13	10784082	HAVCR1-5944-E07	rs313182282	A>A	G	A	CAGAACTGGATTGTGTGTGGCG	CAGAACTGGATTGTGTGTGGCA	GTCTACCGAGGAACAGACCCACAA	F
	13	10784160	HAVCR1-6022-I07	rs731034283		A	G	GAGGTGGTTATTCAAGTGTGGGKA	AGGTGGTTATTCAAGTGTGGGKG	GGCAAAGCCACAGCACTGATTTGAT	F
	13	10784474	HAVCR1-6336-I07	rs316503383		A	G	GGGATTTCCTATACTGAAAACCTCCA	TCCTATACTGAAAACCTCCG	AAAGYGCAGGAAATGAAATTAGGGAACTTT	F
	13	10784866	HAVCR1-6728-I08	rs313093066		G	A	AGACAACCCACACTTGAAGTTTGC	GAGACAACCCACACTTGAAGTTTGT	CTGCCAATTCAGTGCATTAGGGAGTA	R
	13	10785149	HAVCR1-7011-E09	rs315625945	H>R	A	G	ACACAATACACTAAGGACTGTATGCA	CACAATACACTAAGGACTGTATGCG	GGAAAATATTTAAAGTCCCAGAGATGACAA	F
	13	10785223	HAVCR1-7085-E09	rs739352513	S>C	A	T	TTAGTAGTCCAGACACACT	GCTTTAGTAGTCCAGACACACA	TAGCTGCTCCCTCTGCTCTGCA	R
	13	10785257	HAVCR1-7119-E09	rs733646401	H>R	A	G	AGAATTGTAGCTTTTATTTGCTTTACTAGAAT	GAATTGTAGCTTTTATTTGCTTTACTAGAAC	GTCTGGACTACTAAAGCMTCACTCATA	R
	13	10785686	HAVCR1-7548-E09	rs736994791		G	A	TTGTGATTGAAGAGTCATCCTGCC	TTGTGATTGAAGAGTCATCCTGCT	CTGCTTCAGATTCTCTCTTACTTTCAGAA	R
	13	10786098	HAVCR1-8072-E09	rs14996020		T	C	AGAACATCTCAGGGCATACAAGGA	GAACATCTCAGGGCATACAAGGG	TCAATTTCTTGCTGTGGCTTTCTCCTT	R
	13	10786210	HAVCR1-7960-E09	rs316974132		G	A	ATCCACTCAGTGAGAGCTGGTC	CATCCACTCAGTGAGAGCTGGTT	TGAAACTACTCTGTAGTTTTCTGCTCCTT	R
	13	10786723	HAVCR1-8585-E09	rs14996021		G	A	CAGCTCTGATTTTGGGCCAGC	CCAGCTCTGATTTTGGGCCAGT	CGGCCCATAACCAGAGCTGGTT	R
	13	10787706	HAVCR1-9558-E09	rs315968126		T	A	GATGGTTAAGGTGCCTTATAATATTGACT	GATGGTTAAGGTGCCTTATAATATTGACA	CATAACAGCAATCAGTAGGAATAGACACAA	F
	13	10787832	HAVCR1-9694-3P	rs317763475		T	C	CTTGAATCTGCYACTGACCAGATAT	CTTGAATCTGCYACTGACCAGATAC	CTTCACCAGCAGTTAGCCATCCAA	F
TIMD4	13	10789017	TIMD4-00530-5P	rs14996034		C	T	GAGTGAGCTCAACTGAAGTTTCG	CTGAGTGAGCTCAACTGAAGTTTCA	TTGTGGTATGTAAAATCTGGAAATGGAGAA	R
	13	10789175	TIMD4-00688-I01	rs737822340		C	A	GAGCAATCCCACAATCAAGTRGG	CTGAGCAATCCCACAATCAAGTRGT	TTCACTGGATTGTCATACAGACCTTCATA	R
	13	10792893	TIMD4-04406-I01	rs14996040		C	T	GAGAGTAAACGYGTGCATGTTCG	CTGAGAGTAAACGYGTGCATGTTCA	GGTCAACAGCAACAGTCATGAGCTT	R
	13	10796749	TIMD4-08262-I06	rs15698629		A	G	ATAGAAAAGGTGGATCTCAGCATTCAT	AGAAAAGGTGGATCTCAGCATTCAC	TCATTAATTTGGTTAACTGGCTTTYCTCAA	R
	13	10796906	TIMD4-08419-E07	rs15698635	T>A	A	G	GGTGYTACTGTGGRGACAGCAGT	GTGYTACTGTGGRGACAGCAGC	GCTCTCCAAGAAACTTCTGATCTTC	F
	13	10796915	TIMD4-08428-E07	rs740867920	P>S	C	T	GGTTGTAGGTGYTACTGTGGG	GTGGTTGTAGGTGYTACTGTGGA	TTGCTCTCCAAGAAACTTCTGATCTTCAA	R
	13	10796943	TIMD4-08456-E07	rs15698636	S>F	C	T	GTCTCATCAAACGTTGGGGGAG	GTCTCATCAAACGTTGGGGGAA	TTGCTCTCCAAGAAACTTCTGATCTTCAA	R
	13	10797582	TIMD4-09095-I07	rs313362761		C	T	GCATGAGCAATTCTGAACACCATAC	GCATGAGCAATTCTGAACACCATAT	AAGTCACTGGTCATAAAGATCACTGCTTA	F
	13	10800663	TIMD4-12176-E11	rs733433313	E>E	G	A	ACTAATTTACTTCTCTTCTGTTTTCAGAG	GTACTAATTTACTTCTCTTCTGTTTTCAGAA	CCAGTTTTCTCTGTATTGCTGTCTGAA	F
	13	10800812	TIMD4-12325-I11	rs314405711		T	C	GCACAAAAGTCCAGGCTACTGTTTTA	CACAAAAGTCCAGGCTACTGTTTTG	CGTTGATGCSAAACGGACAACCTTT	R
	13	10801939	TIMD4-13452-I13	rs316514823		C	T	TTGCAATTAGTGGCAAATAACTTCTG	CCTTTGCAATTAGTGGCAAATAACTTCTA	GCTTCTAGGAAGACACACAAGGAAATTTA	R
	13	10803207	TIMD4-14720-E14	rs315594937		G	A	TCGRGCTGCATGGAGAGACG	TCGRGCTGCATGGAGAGACA	GGCCTTTGGTTTACACCCACTGATA	F
	13	10803825	TIMD4-15338-3P	rs317726511		A	G	GGGGATGTGATGGGGTTGGAT	GGGGATGTGATGGGGTTGGAC	CCAGAGGTGGAAAAYGACCCAGAA	R
SOCS1	14	8935088	SOCS1-0315-5P	rs15735744		G	A	CGTGGGCTCACAGCAGGG	CCGTGGGCTCACAGCAGGA	ATTAACAGCTACTGAGGATAACGCAGTTT	F
	14	8935221	SOCS1-0448-5P	rs13743681		G	A	CCCACCATTATAAACTAATCAATTATTC	CCTCCCACCATTATAAACTAATCAATTATTT	GCTTGCCCAGTGCAAATTGGGAAAT	R
	14	8935687	SOCS1-0914-E01	rs312556497		C	T	GAGAAGCTGAAGTCTGAGCCC	ATGAGAAGCTGAAGTCTGAGCCT	GCGTGCTGTCCCTGATGAGGAA	F
	14	8936432	SOCS1-1641-3P	rs739506156		no insertion	CACTGGGCTCTCA	ACTCACAGCAGGGCAAGGTGA	ACTCACAGCAGGGCAAGGTGT	AAGTGCTGCCCACAGGTGGGTT	R
TAP1	16	67715	TAP1-0693-E01	rs741668953	S>S	A	G	CGCCCCGTACCCAGCGCT	GCCCCGTACCCAGCGCC	GTGATGGGTCTGATGGCGGCTT	R
	16	68465	TAP1-1443-E02	rs314516193	R>R	T	C	AGCGACTGGGTGGCCCGT	GCGACTGGGTGGCCCGC	CAGCAGCACCATGGGCAGGAT	F
	16	68472	TAP1-1450-E02	rs735331113	E>K	G	A	GCAGGATGGCTGCCAGCTC	GGCAGGATGGCTGCCAGCTT	GGCGAGCCAGCGACTGGGT	R
	16	68631	TAP1-1609-E03	rs316534241	T>T	A	G	ATGTGACCTTCGTGGGGACA	ATGTGACCTTCGTGGGGACG	CGGCTCTGCGTGCGGCTCA	F
	16	68887	TAP1-1865-E04	rs740204296	G>S	G	A	GTKGCRAAGAGGCAGAGGCC	GGTKGCRAAGAGGCAGAGGCT	CCTCCTGCTGTGGTATCTGGC	R
	16	68996	TAP1-1974-E04	rs733394940	R>Q	G	A	GGCTGTGGGGCACTTCCG	GGGCTGTGGGGCACTTCCA	GAGGTGCAGACAGCAGCCCAT	F
	16	69512	TAP1-2490-E05	rs736986804	R>R	A	C	GGCCATGGCCACTGTGCGA	GCCATGGCCACTGTGCGC	GCTGCAGGCGCTGCCGGTA	F
	16	70180	TAP1-3158-E06	rs736450750	G>G	G	A	GGGATCCTCTACTATGGGGGG	GGGATCCTCTACTATGGGGGA	TGACGGTCCCCGCGGCCA	F
	16	70263	TAP1-3241-E06	rs737421501	R>K	G	A	GGTATCCTCTCAGGCTCACCC	GGTATCCTCTCAGGCTCACCT	TCAGCMCTGGGGACCTCGTCA	R
	16	70668	TAP1-3646-E07	rs318221136	V>V	C	T	GACCGGGAGCCACAGGTC	GGACCGGGAGCCACAGGTT	CTGCAGGTCAGYGGGTGCCAT	F
	16	70693	TAP1-3671-E07	rs313626584	T>A	A	G	GGTGGCCCTGCAGGTCAGT	GTGGCCCTGCAGGTCAGC	GGCTCTTCGGAGAAGATCTTTGAGTT	R
	16	71694	TAP1-4672-E09	rs740537997	H>H	C	T	CAACCCATAGGAGATGTTGGCG	CCAACCCATAGGAGATGTTGGCA	CCCCAGGAGCCGCTGCTCTT	R
	16	71942	TAP1-4920-E10	rs732801199	A>A	G	A	GKGGCCATTGCCCGTGCG	GGKGGCCATTGCCCGTGCA	CTCGTCGAGTATGAGGATGCGG	F
IL4I1	16	191164	IL4I1-5716-E07	rs741081422	F>F	C	T	CAGAGCTCTCCCTTCTCCACG	CAGAGCTCTCCCTTCTCCACA	CGAAACCCGAAATCTCAGCCCTAA	R
	16	191181	IL4I1-5698-E07	rs317545502	V>I	G	A	CGAAATCTCAGCCCTAACCACG	CCGAAATCTCAGCCCTAACCACA	AGCGAGCTCAGAGCTCTCCCTT	F
	16	191218	IL4I1-5662-E07	rs739284759	H>H	C	T	GGGCAGCGAGCAACATCCAC	AGGGCAGCGAGCAACATCCAT	TGGTTAGGGCTGAGATTTCGGGTTT	F
	16	191390	IL4I1-5490-E07	rs313860302	R>T	G	C	ACAGAAGTGGCAGCKGGACTG	ACAGAAGTGGCAGCKGGACTC	TGAAGGCAGCGAAGGCTCCCA	F
	16	191456	IL4I1-5434-E07	rs315706154	R>Q	G	A	GCAGGTAACTCTTGCTCACCC	CTGCAGGTAACTCTTGCTCACCT	TGGTTCTCCAAGACTTGTCGGACAT	R
	16	191515	IL4I1-5365-E07	rs317825324	I>M	A	G	CAAGTATTTCTCATCCGCTAAGGGT	AAGTATTTCTCATCCGCTAAGGGC	CATCTTGGCCTCCTACACCTGGAA	R
	16	191569	IL4I1-5311-E07	rs737059646	G>G	G	A	GGCCAAGATGACCCCGACC	GAGGCCAAGATGACCCCGACT	GGACGGCATTCAAGGAGGGCAA	R
	16	191572	IL4I1-5308-E07	rs316347724	S>S	T	C	CCCAGCCACAACTTCTCCAGT	CCCAGCCACAACTTCTCCAGC	TTCCAGGTGTAGGAGGCCAAGAT	F
	16	191623	IL4I1-5256-E07	rs312837580	I>I	A	C	GCATTCAAGGAGGGCAATCCATA	GCATTCAAGGAGGGCAATCCATC	TTCCAGGTGTAGGAGGCCAAGAT	F
	16	191742	IL4I1-5138-E07	rs73938352	L>F	C	T	CGTTTTTGGCAGGGGAGAG	CCTCGTTTTTGGCAGGGGAGAA	GCCACGAGGCACATCCAGTTCTT	R
	16	192213	IL4I1-4667-E06	rs14096692	N>N	C	T	ATGACGTCTTACCTCTCCCCG	GATGACGTCTTACCTCTCCCCA	TCGCTGTGGGATTTTGATATCTTCTCTAA	R
	16	192276	IL4I1-4604-E06	rs317166263	N>N	C	T	AGGTAAAACCCCGAGTCCTCG	CAGGTAAAACCCCGAGTCCTCA	GCCGAGGAGCTGTGCAGATGAT	R
	16	192291	IL4I1-4589-E06	rs312345132	I>I	C	T	CGAGGAGCTGTGCAGATGATC	CCGAGGAGCTGTGCAGATGATT	GCGAGGCAAGGAAGGACAGGTA	F
	16	192524	IL4I1-4356-I05	rs314829583		C	T	AGCAAATTGGGAATTTCTGACCCAG	GAGCAAATTGGGAATTTCTGACCCAA	GGTGAGATCCAGCTGGTGGAGA	R
	16	192620	IL4I1-4260-E05	rs14096690	M>T	T	C	GTCAAGGAGTTCCAGACCAT	CTGTCAAGGAGTTCCAGACCAC	GAGTCGTGTTTAGCCAGATACTCCTT	F
	16	192895	IL4I1-3985-E04	rs318012091	D>D	C	T	CAGAAGTGAACAGAAACCCCGAC	CAGAAGTGAACAGAAACCCCGAT	CGGCCTGAGGGTGTAATTCAGGAT	F
	16	192955	IL4I1-3925-E04	rs15026657	N>N	T	C	CCGTTCACGAAGTACCAGGCA	CCGTTCACGAAGTACCAGGCG	AGTTTGACCTGAAGCTCAACCCGTT	R
	16	192964	IL4I1-3916-E04	rs15026656	T>T	A	G	CAACCCGTTCCGCCAGACA	CAACCCGTTCCGCCAGACG	GCTCGGATGCCGTTCACGAAGTA	F
	16	193701	IL4I1-2547-E03		T>M	C	T	CATCTCTCCCCTTTACAGGTCAC	CATCTCTCCCCTTTACAGGTCAT	CTCCCACCAACCCTATTGCTGATTT	F
	16	194036	IL4I1-2212-E02	rs739973892	T>M	C	T	ATGGGCTGGAGCCCACGAC	AATATGGGCTGGAGCCCACGAT	CCAGCCCCAACGATGACCACAT	F
	16	195538	IL4I1-0710-I01	rs313166362		A	G	GTCACCTCCTGAAGGCCCCA	CACCTCCTGAAGGCCCCG	GTCATAAAATAGAGCRGATCGATGGGAA	F
	16	195851	IL4I1-0397-5P	rs740937285		A	G	GGTGTCACCTCCTCTGACCAT	GGTGTCACCTCCTCTGACCAC	CTGATGATCACGTCCCACAAATGGAT	R
TLR4	17	3566415	TLR4-0562-5P	rs14102164		T	C	GGGTGGCACTCAGGGATGCA	GGTGGCACTCAGGGATGCG	CAGTGACACGCAGTGAGGAGCA	R
	17	3567636	TLR4-1783-E02	rs14102161	K>E	A	G	AGCTCAAATTATTTTTCATCAGTACCCA	GCTCAAATTATTTTTCATCAGTACCCG	TTACCTTGAAAGATCCAGAAACTGCAGTT	F
	17	3569276	TLR4-3423-E03	rs15032443	D>E	T	G	TTGTCTTAATGTGTTTCAGAGAGTTTGAT	GTCTTAATGTGTTTCAGAGAGTTTGAG	TGGTGACGTTGCCTATGCAGTCAAA	F
	17	3569401	TLR4-3548-E03	rs15032441	K>R	A	G	CAAGTGAAACATCTGGAATGGAAGAA	CAAGTGAAACATCTGGAATGGAAGAG	AGAGACAGCTTCTCAGCAGGCAATT	F
	17	3569520	TLR4-3667-E03	rs15032440	H>Y	C	T	ACTCAAATCTACAACCTCCAGGTG	CACTCAAATCTACAACCTCCAGGTA	GCTTCGAGCAAAAGTTTGGGAGTCTA	R
	17	3570205	TLR4-4352-E03	rs15032438	R>Q	G	A	GTGGCATATCATTGAATGCTTGTTCC	GTGGCATATCATTGAATGCTTGTTCT	AAATGGGTCAAGGAAAAGCAGGATCTA	R
	17	3570992	TLR4-5139-E03	rs312478750		A	T	TTTCACTTTGCCCAGCCCTGT	CTTTTCACTTTGCCCAGCCCTGA	GTTTGGTGCTTGGAAGCTGGTTCTT	R
	17	3571698	TLR4-5845-E03	rs13744918		T	C	CACATGTCGCTGGCTTTCACA	CACATGTCGCTGGCTTTCACG	CTCACTTTTCYAAGCACCAGATAGCAA	R
	17	3572155	TLR4-6302-3P	rs313764437		T	C	CTTTTTCTGATGTAACTGATGATATCTGA	CTTTTTCTGATGTAACTGATGATATCTGG	CTCTTGGTTCTTTGCCTCAAGGCTA	R
BRINP1	17	3986482	BRINP1-78409-E08	rs315285506	E>E	A	G	TTCAGCGGGAGTCACTCCGAA	TTCAGCGGGAGTCACTCCGAG	AGCCATACTCCCCAAAGGGCATATT	F
	17	3987052	BRINP1-77839-E08	na	T>T	G	A	CTTCTCCCTACCTGCAGGACG	TCTTCTCCCTACCTGCAGGACA	GACCCGGGTAAGCCATTCCTGTA	F
	17	3991822	BRINP1-73069-E07	na	Q>Q	G	A	GTGCGTTGGATCTTCTGGCGC	AGTGCGTTGGATCTTCTGGCGT	GCTGCTGCAGAGCTCCTTGGAA	R
	17	3991879	BRINP1-73012-E07	na	G>G	A	G	GGTTCTGCAGGTCCCAGTCATTT	GTTCTGCAGGTCCCAGTCATTC	ACCTAGCAACCACTTCCTGACCATT	R
	17	3996612	BRINP1-68279-E06	rs15800574	T>T	C	T	TGTACTCCATGATCTGGATGTCG	AGTGTACTCCATGATCTGGATGTCA	TCCCACAGTGCAACTGCCCCAT	R
	17	4002121	BRINP1-62770-E05	na	P>P	C	A	CAGAAACTCGGACTGGCCCC	TAACAGAAACTCGGACTGGCCCA	CAGAGTCCAGATTGTCGTAGCTGTT	F
CD7	18	3681821	CD7-0636-E01	rs314153870	UTR	A	G	GCTCATTTACTACAGAATAGTGGATGCAT	TCATTTACTACAGAATAGTGGATGCAC	GTGCACAACGTACAGAAATCTGATTCAAA	R
	18	3683397	CD7-2212-E02	rs317829663	N>K	C	G	CAAAAGTGGGAGAAATAGTTGTAGTG	CAAAAGTGGGAGAAATAGTTGTAGTC	CAGGCAACTTGAAAAAGTGTTGTACGTTT	R
	18	3686072	CD7-4887-E04	rs313003467	UTR	C	T	GCTGCTGTGAGGTGGGACCAC	GCTGCTGTGAGGTGGGACCAT	CACCTGAAAAGGAACAGACGATCCAA	F
TAGLN	24	5230642	TAGLN-2027-E02	rs3137817		C	T	CGGTCCTCCAGCTCGTCG	GCGGTCCTCCAGCTCGTCA	GTCCAGTCCAAGATCGAGAAGAAGTA	R
	24	5230711	TAGLN-2096-E02	rs3137819		T	C	AGCCCAGGCGGCCCCGA	AGCCCAGGCGGCCCCGG	GTGGAGTGGATCGTGGCTCAGT	R
	24	5231354	TAGLN-2739-E05	rs317311859		A	G	CCTGCAGGAAGGCGCAGGAA	CTGCAGGAAGGCGCAGGAG	CCTTCAGCTGGCTCTCGGAGAA	F
	24	5231771	TAGLN-3156-E05	rs732069973		G	A	TCTCTCCGGCCTCGCACG	CTTCTCTCCGGCCTCGCACA	CGGGGCTCGCAGGGGTGAA	F
	24	5231805	TAGLN-3190-E05			G	T	GCGAGCCCCGCTGTGAG	CTGCGAGCCCCGCTGTGAT	GCACAGCGGGGCAGGACCA	F
	24	5231880	TAGLN-3265-E05	rs73977619		C	T	CCGGGTGCTGGGGCACG	CCGGGTGCTGGGGCACA	GCTCGTGGGGACCCACGGT	R
	24	5231906	TAGLN-3291-E05	rs740024490		G	A	CACCCGGAGCCACCCCG	GCACCCGGAGCCACCCCA	GATCTCTGCCGGAGTGACGCTT	F
TREML2	26	4693173	TREML2-6706-3P	rs315551916		A	G	GGGAGGTCTTAAAAAGCATAGGCAAT	GGAGGTCTTAAAAAGCATAGGCAAC	GGGAAATAATTAAGGTTTTGCTGTCACATT	R
	26	4693412	TREML2-6467-E10	rs317861266	R>Q	G	A	GAGAGGTTCATCAGAGCTGAGTC	AGAGAGGTTCATCAGAGCTGAGTT	GAGACCTAAATTACATTACCCTGGACTTT	R
	26	4693956	TREML2-5923-E09	rs313844419	Y>C	A	G	GGGCTCTCTGGKTTGTCAT	CTGGGCTCTCTGGKTTGTCAC	CTGACTCTGGCTCTTTCCAAAGGTA	R
	26	4694443	TREML2-5436-E08	rs14301165	L>L	T	C	CTTGCGCTGCCTGATGCACAA	CTTGCGCTGCCTGATGCACAG	TGTGTATCCTGCTCATCCTGGCATT	R
	26	4694487	TREML2-5392-E08		V>A	T	C	CAGGATGAGCAGGATACACAGAA	CAGGATGAGCAGGATACACAGAG	TGCTCTTCCTGCAAAGGAACACCAT	R
	26	4694499	TREML2-5380-E08	rs315143359	T>I	C	T	TCCTGCAAAGGAACACCATCAC	CTTCCTGCAAAGGAACACCATCAT	AATGCCAGGATGAGCAGGATACACA	F
	26	4694832	TREML2-5047-I07	rs316122291		C	G	ATTGTGTTCTTAAGTGCTGCTGCAG	GTGTTCTTAAGTGCTGCTGCAC	TCTTTCCCTTTGTACTTTCTGTCATGAA	R
	26	4695087	TREML2-4792-E07	rs734282543	L>W	T	G	GACTTGAGCTTGTAGTAACTGACA	GACTTGAGCTTGTAGTAACTGACC	GATTGCAGTACCAGCTGCAACAACTT	R
	26	4697250	TREML2-2629-I04	rs314135017		C	T	GTAGCAAATTCTAAACCAAAGACACAAAC	GTAGCAAATTCTAAACCAAAGACACAAAT	ACAGTGACTGCGGCTGTGCTATAAA	F
	26	4697529	TREML2-2350-I04	rs317051444		C	G	CCCCATGGGGTTTGTACACTAG	CCCCATGGGGTTTGTACACTAC	CACCTGCTCTTTTCCTAAGATCCCAT	R
	26	4697770	TREML2-2109-I03	rs737478367		C	T	GGCTGACCCAGGTGCTCC	GGGCTGACCCAGGTGCTCT	GTGGGGAAGAGGGAAAGCTGCTT	F
	26	4697841	TREML2-2038-I03	rs794434564		G	A	GGAGCTTCTGAGAGCCTCCC	GGAGCTTCTGAGAGCCTCCT	CAAAGCCATAGCCTTTCATGCTGCA	R
	26	4699349	TREML2-0530-5P	rs317666189		G	A	GGAGGAAGGACGGCTCACG	GGGAGGAAGGACGGCTCACA	TGCCTGACCTGCCCSTTCCAAA	F
	26	4699589	TREML2-0290-5P	rs315471210		C	T	GATTCATCTCCTACACCTTGGAAC	ATGATTCATCTCCTACACCTTGGAAT	CTGGTGGCAGTGGAGCACTCTT	F
CD79B	27	1622589	CD79B-1587	rs14301491		C	T	GAAGGTGACCAAGTTCATGCTGGATGCCTGCAGGTGTGCG	GAAGGTCGGAGTCAACGGATTCGGATGCCTGCAGGTGTGCA	CAAGTCCTAATAAAGGTGATGGGTGAATT	R
	27	1622837	CD79B-1339			A	C	GAAGGTGACCAAGTTCATGCTGCCAAGCTGGAYGTTGGCCAA	GAAGGTCGGAGTCAACGGATTCCAAGCTGGAYGTTGGCCAC	TCCTCCATTCTCAGACAGCAACCAA	F
	27	1625173	CD79B-I2-110	rs314344374		A	G	GAAGGTGACCAAGTTCATGCTGGTGCTCCCACCCCTCTCT	GAAGGTCGGAGTCAACGGATTGTGCTCCCACCCCTCTCC	GCTGGGCCTAATGAGGTGCAGAA	R
	27	1626868	CD79B-0155		V>A	T	C	GAAGGTGACCAAGTTCATGCTCAACCTCTGGCTGATGGCCGT	GAAGGTCGGAGTCAACGGATTACCTCTGGCTGATGGCCGC	CGTCGGCTCTTCCTCACTGCTA	F

## Sheet: Potentially functional mutation
		Galgal4
Gene	Chr	Position	rs Number	Reference	Variant	Primer_Allele X	Primer_Allele Y	Primer_Common	Direction
ENSGALG00000015219	2	107385545	rs312671520	G	C	GCACTGAACGATACTTATTTTTCCATG	GCACTGAACGATACTTATTTTTCCATC	TTTGCACCAGTCACACCCAGAATTATTT	F
gga-mir-7474	7	14743048	rs14743050	CTG	C	CAGTTTCTTATACCATTTCACAGGAAACT	CAGTTTCTTATACCATTTCACAGGAAACA	CACAGATAAACTCGTAGGTGGAAACAATT	F
ENSGALG00000001269	10	48846	na	TGG	TG	ATAAAGCTAACTCCAGCTGCTGG	AGATAAAGCTAACTCCAGCTGCTGA	ACCGTGATAATGCCTCATGTTTCTCATA	F
ENSGALG00000004078	13	11619922	rs739568938, rs733283257, rs14996947	GTTTTTTTTTTT	GGTTTTTTTTTTTTTT	AACCCTAGAAAATTTCAGTTTTAATGGTGT	CCCTAGAAAATTTCAGTTTTAATGGTGG	ATGGTCTGAATTGTTCTCAGCTGTGTTTA	F
IGSF6	14	8738347	rs734479088	TAA	TA	CTTTAGAATTCCACTACAGAAAGAAATTTGTT	CTTTAGAATTCCACTACAGAAAGAAATTTGTA	ACTTCTCACTTGCTACATCCTTTCTAGTA	R
BG1	16	117493	rs736153561	G	A	CTCATCATGCRTTTCTTATCTGTTTCTTTAG	TCATCATGCRTTTCTTATCTGTTTCTTTAA	TTAATTTGGAGGGAGGACTCACCCA	F
	16	118808	rs314795212	C	T	CGATGGTATATAAAGTCTGATTATCCTC	GCGATGGTATATAAAGTCTGATTATCCTT	GCAGGACCCACACCTCTTTGGTT	F
ENSGALG00000028367	16	206100	rs318142385	T	C	GGAAGAGCTTCAGCCACAAATCA	GGAAGAGCTTCAGCCACAAATCG	GTCGGAGCGTTGGATGAAGGCTT	R
	16	206241	rs735180897	T	C	GCAGCGCAGGAACCCCAACAA	CAGCGCAGGAACCCCAACAG	GTTCCCTGCTCCTGCCCTTTGTA	R
ENSGALG00000003188	26	4629538	rs315759194	T	A	CCTAAACCAGTGGGGAAGCTGA	CCTAAACCAGTGGGGAAGCTGT	TCCCTTGCACAGATCTATGCGAGAT	R
SCN4A	27	1646318	na	CTCTG	CTCTGATTTCTG	CATAATTCTATGTTTCTATGTAAAACCTCTGT	CATAATTCTATGTTTCTATGTAAAACCTCTGA	GCGTATTACAAAGATTAATGTTCTCCACAA	F
	27	1646601	rs794039850	G	A	GAACAAGGCAGGCATCAGAATAATC	GGAACAAGGCAGGCATCAGAATAATT	CTCTGCCAGACTTTCTGCTCTTGAT	R

## Sheet: miRNA and lncRNA
		Galgal4			Reference	Alternate
RNA TYPE	Chr	Location	SNP	RS Number	Allele	Allele	Primer_Allele X	Primer_Allele Y	Primer_Common	Direction
lncRNA	1	8950610	MD-lncRNA-QTLR01.01	rs317704259	A	G	GTATCCCAAACCTTTCAAAAGTAATACAA	GTATCCCAAACCTTTCAAAAGTAATACAG	CGGTGATCTTAGCCTGATAGGTAGAA	F
lncRNA	1	8950618	MD-lncRNA-QTLR01.02	rs316714419	A	G	GATAGGTAGAAAAGATGACTGGGAT	GATAGGTAGAAAAGATGACTGGGAC	CCAGGTATCCCAAACCTTTCAAAAGTAAT	R
lncRNA	1	8950696	MD-lncRNA-QTLR01.03	rs315116634	A	G	TGTATCCTTAAGCCTTTCAGCTAGTT	GTATCCTTAAGCCTTTCAGCTAGTC	CACCGGACCATCAGTTTTAAACACTTATT	R
lncRNA	1	8950939	MD-lncRNA-QTLR01.04	rs312682776	T	G	CCTATTATACAAACTACTCTGTCTTTATTT	CCTATTATACAAACTACTCTGTCTTTATTG	TTTTATTTAGTGCTGGMTTCAGATGATATA	F
lncRNA	1	8950953	MD-lncRNA-QTLR01.05		G	T	AAGAAATGAATAATTTTTTTATTTAGTGCTGGC	AAGAAATGAATAATTTTTTTATTTAGTGCTGGA	CAACTCCTATTATACAAACTACTCTGTCTT	R
lncRNA	1	52122570	MD-lncRNA-QTLR03.01	rs314169122	T	C	CAGRCTCAAGCAGATGTTGCTATAT	CAGRCTCAAGCAGATGTTGCTATAC	CATGAGGGAAAGCTGGAAATGGCAA	F
lncRNA	1	52122573	MD-lncRNA-QTLR03.02	rs312523672	A	C	GGAAATGGCAACCTGTGTGTCAT	GGAAATGGCAACCTGTGTGTCAG	TTCCCTCTGCTGGACGCTGACA	R
lncRNA	1	52122711	MD-lncRNA-QTLR03.03	rs315463710	A	G	ACATGCCTATGCATTAATCTATCCTGA	CATGCCTATGCATTAATCTATCCTGG	ACATCCAAGGCTGTACCTGCCTTT	F
lncRNA	1	52122734	MD-lncRNA-QTLR03.04	rs312695526	T	C	GRGCATCACATAGATTTGTTCCTCT	GCATCACATAGATTTGTTCCTCC	ACATCCAAGGCTGTACCTGCCTTT	F
lncRNA	1	52122739	MD-lncRNA-QTLR03.05		T	C	AGGCTGTACCTGCCTTTGCAGA	GGCTGTACCTGCCTTTGCAGG	CCCTAGGCACATGCCTATGCATTAA	R
lncRNA	1	52122840	MD-lncRNA-QTLR03.06	rs315439436	T	C	CCCTATGTTGTTGACATGACTGGAT	CCTATGTTGTTGACATGACTGGAC	GGAAAAGAAAAGCTGACAGTGTCTTGTAT	F
lncRNA	1	52183277	MD-lncRNA-QTLR03.20	rs316458575	T	C	GGTACAGTATGAAGAAAGTCACGGA	GTACAGTATGAAGAAAGTCACGGG	GTGGGATCTCTAAATCTGTGTAAATGCTA	R
lncRNA	1	52198956	MD-lncRNA-QTLR03.21	rs317022776	CA	TG	CCTACACATTAGCTATGTGTTAATTAACC	CCTACACATTAGCTATGTGTTAATTAACT	CAAAGGGCAATATTTTATTCCCTAAAGGAA	F
lncRNA	1	52228382	MD-lncRNA-QTLR03.23	rs15267171	T	G	ACAGAGATTTATACACTCAGTGAATCAAAT	CAGAGATTTATACACTCAGTGAATCAAAG	TCTATTCCAGTGTATCCYTCTTTAGTTCAA	F
lncRNA	1	52245899	MD-lncRNA-QTLR03.24	rs13653099	A	T	GACATGAAATGTGGGACTGTCCTTA	GACATGAAATGTGGGACTGTCCTTT	CCACTTTGAGCTACTACTTTATTCCCTT	F
lncRNA	1	52254006	MD-lncRNA-QTLR03.25	rs315196527	T	G	GCCAGGATTTCCGCAGAGCTA	GCCAGGATTTCCGCAGAGCTC	AGCTAGATCTTCAGTGTGCGCCAT	R
lncRNA	1	52273929	MD-lncRNA-QTLR03.26	rs316279195	C	T	TTAGGATGGTTAAGTAGCAGAACAAG	CATTTAGGATGGTTAAGTAGCAGAACAAA	ATGAGTTCTGCCAGTTTCCCAGGAT	R
lncRNA	1	52299237	MD-lncRNA-QTLR03.27		T	C	ATTATAAGCCTATCCATCAAAAAAGCAGT	ATAAGCCTATCCATCAAAAAAGCAGC	GCTTGTCTGGAAAAGAAGAAAAAGACTCTT	F
lncRNA	1	52314230	MD-lncRNA-QTLR03.28	rs314725124	C	G	TGTCTCCCTCATTCAGTATTGCAG	GTCTCCCTCATTCAGTATTGCAC	AGACATATGAGCACATCCGGTAACTTAAA	R
lncRNA	1	52320253	MD-lncRNA-QTLR03.29	rs317038633	G	A	GGTTCACACAGTGTTCTTCAC	CCTGGTTCACACAGTGTTCTTCAT	GTAGGGGGGATTTCTGGTTTATGGTA	R
lncRNA	1	52481748	MD-lncRNA-QTLR03.07		C	T	CCAGTATGACTAAATGAAATAAACTCAG	GTCCAGTATGACTAAATGAAATAAACTCAA	CCTTGGAGAGTTTCTATTGAAAGGAAGAT	R
lncRNA	1	52481848	MD-lncRNA-QTLR03.08		G	T	AGTGAGAATACCAGGTTACTGGTC	CAGTGAGAATACCAGGTTACTGGTA	CTTTCTGAATCAATTTCTTCCATGTCAGTT	R
lncRNA	1	52481992	MD-lncRNA-QTLR03.09	rs315009484	A	T	ATTTGTGGTCATCTGTTTCATCCTCA	ATTTGTGGTCATCTGTTTCATCCTCT	GGCTTCTTCACATAGGAGCAGATGAT	F
lncRNA	1	52482179	MD-lncRNA-QTLR03.10	rs316281779	T	G	AAAACTCTCCTGGTTGATACTATTAACAA	AACTCTCCTGGTTGATACTATTAACAC	CTAGAATTTTCCACTGAGCCCATAGAAAT	R
lncRNA	1	52482404	MD-lncRNA-QTLR03.11	rs316966021	T	C	TTGTGAAGACATCTAAAACTCCCA	CTTTGTGAAGACATCTAAAACTCCCG	CAAACGTGGCCAGATTCAGGTAACTT	R
lncRNA	1	52482727	MD-lncRNA-QTLR03.12	rs316911245	G	A	GAAGCATATATTTTCTTGCAGTAGTGC	GGAAGCATATATTTTCTTGCAGTAGTGT	TGTCCAAATTTTCTGAGTCTACTGTGGAA	R
lncRNA	1	52482777	MD-lncRNA-QTLR03.13	rs314784224	G	A	CAGAAAGTCACAACCTGGTGGC	CAGAAAGTCACAACCTGGTGGT	GCTTCCAGTAACTCCCTTCCTAGAA	R
lncRNA	1	52482840	MD-lncRNA-QTLR03.14	rs312476385	C	T	ATGACAAAGGAGCAGGCCATAAAC	CATGACAAAGGAGCAGGCCATAAAT	GCCCTTGTCATAGGCTTAAAGGGAT	F
lncRNA	1	52484240	MD-lncRNA-QTLR03.15	rs734919408	G	A	ACTAATAAGGCATCCAGTTCCCATC	AACTAATAAGGCATCCAGTTCCCATT	GAGGTCAGGAAGAAATTTCTTCATGGTAT	R
lncRNA	1	52487365	MD-lncRNA-QTLR03.16	rs13867001	A	C	TAGGTGTGTATTTAGTACACTGA	GCTTAGGTGTGTATTTAGTACACTGC	GCTACAGTAACCAGTCTTCATCTTGAATA	F
lncRNA	1	52487442	MD-lncRNA-QTLR03.17	rs318100349	A	C	ACTTATTAGTCTACTATGACAGCAGT	ACTTATTAGTCTACTATGACAGCAGG	GCTGGCTCATTTTTGTCCAAGTAAAACAT	R
lncRNA	1	52487776	MD-lncRNA-QTLR03.18	rs315767549	C	T	GCAGAGTTGATCCAAGTGCC	CTGCAGAGTTGATCCAAGTGCT	CAACATGGAAGTGGGTCTCAGGAAA	F
lncRNA	1	52487960	MD-lncRNA-QTLR03.19	rs314172908	C	T	TCTACAGCATTCATAACATTTCTACATC	CTTCTACAGCATTCATAACATTTCTACATT	TAGGGCTTGGTCAGATGGGAGTAAT	F
lncRNA	1	52,216,738	MD-lncRNA-QTLR03.22	rs317847368	C	T	TTAGTTCTGCTGAGGAAATCAG	GCTTTAGTTCTGCTGAGGAAATCAA	CAGTGCTCTTAGTTTTACAGCAGAGAAAA	R
lncRNA	5	7604246	MD-lncRNA-QTLR20.01	rs312448884	C	A	CCATCCAGACTTTTATCAAGACTTAC	CTCCATCCAGACTTTTATCAAGACTTAA	GAATTCCAAGAACAGCTTTCTTAGTCCTT	F
lncRNA	5	7604758	MD-lncRNA-QTLR20.02	rs13705191	T	C	GGAGGAACAGCAGACAGGCTAT	GAGGAACAGCAGACAGGCTAC	TCCATACCCAGTATTATGGGAAGCATTTT	F
lncRNA	5	7727206	MD-lncRNA-QTLR20.03	rs313603410	A	G	AGGTGCCTGTGTGCTTTGCGTA	GGTGCCTGTGTGCTTTGCGTG	GTAGTGGGTACATTCTTTATAAGGAATCAT	F
lncRNA	5	7727590	MD-lncRNA-QTLR20.04		G	A	TTCAGAGATGTTCAGATTTTTCAACAC	CTTTCAGAGATGTTCAGATTTTTCAACAT	CCAAGTCATGAGTCGTAGCTGTCAA	R
lncRNA	5	7727800	MD-lncRNA-QTLR20.05	rs314530032	C	T	AAGAACACTATACACATGGTGGCG	CAAGAACACTATACACATGGTGGCA	TGATGCCAGTGCTGCTACTGTTGAT	R
lncRNA	5	7960476	MD-lncRNA-QTLR20.06	rs315233272	G	A	AACCAGAAAAGAGAACAGAGCCG	CAACCAGAAAAGAGAACAGAGCCA	GGAAGAACTTGCCCCAGTTGGATTT	F
lncRNA	5	7961045	MD-lncRNA-QTLR20.07		C	G	CCAAGCACACACAAACATGGGC	CCAAGCACACACAAACATGGGG	CTTTGCTCTGCTTGCCTTGGAAAGAT	F
lncRNA	5	7961330	MD-lncRNA-QTLR20.08		A	G	TCAATGCACTGTTGTGTTGCTGCA	CAATGCACTGTTGTGTTGCTGCG	TTGTAGTTTAGCTTATCACCCCAGTCTTA	F
lncRNA	5	18814708	MD-lncRNA-QTLR21.01	rs312538806	G	A	AAGATGCCGGGGAGGAAAGYG	AAAGATGCCGGGGAGGAAAGYA	GAAAGGCACAGTTGTGCTGTCACTA	F
lncRNA	5	18814786	MD-lncRNA-QTLR21.02	rs315082720	A	T	AGCTAGCTCACAACTTTAACTTATGCT	AGCTAGCTCACAACTTTAACTTATGCA	CCTTTCAGGCAGTGACCAGTTCTT	R
lncRNA	5	18815271	MD-lncRNA-QTLR21.03	rs312420342	G	A	CAGTAGGGGCTGTGTCTTCCC	ACAGTAGGGGCTGTGTCTTCCT	TAGCTGAGCCTCATCAGATGTGCTT	R
lncRNA	5	18861885	MD-lncRNA-QTLR21.04		C	T	CAGTGGAGGCCCACTTAATCG	ATATCAGTGGAGGCCCACTTAATCA	CCATAGCAGTGCTAAATTGTATCATGGAA	R
lncRNA	5	18862219	MD-lncRNA-QTLR21.05	rs313180666	T	C	ATTCAGGCTTCACATCTAATTTCTGCT	CAGGCTTCACATCTAATTTCTGCC	GAATCACTTCCACTTCTCATTTCAGTCTA	F
lncRNA	5	19637272	MD-lncRNA-QTLR21.06		T	C	CATCATAACTGGCCATTAATATGTTTTCT	CATCATAACTGGCCATTAATATGTTTTCC	GAGGTGGTAAAGCCAAGAATATTGGTTTA	F
lncRNA	5	19646454	MD-lncRNA-QTLR21.07		A	G	ACTTCTTCAGAGAAGGAAGGTACCA	CTTCAGAGAAGGAAGGTACCG	GGATAAAGGCACACAAGGGCAGTAA	F
lncRNA	5	19653031	MD-lncRNA-QTLR21.08		C	T	TCTAAACAATAGATAGATGTCATGC	GCTTCTAAACAATAGATAGATGTCATGT	CGCTGAATAGGTTTGCACACAATGCTA	F
lncRNA	5	19657789	MD-lncRNA-QTLR21.09	rs315899204	T	C	GGATGAGTCATGCTTGCTGCTTAATT	GATGAGTCATGCTTGCTGCTTAATC	CCTAGTCCAAAGACAACAAGAAAATCCTA	F
lncRNA	5	19668842	MD-lncRNA-QTLR21.10		C	T	ACACAAACCATGAGCTCTGTCTTC	CTACACAAACCATGAGCTCTGTCTTT	CCTCAATTGGACACAGCTTTAGGCAT	F
lncRNA	5	19675663	MD-lncRNA-QTLR21.11	rs14520962	T	C	ACAAAAGCACTAAATAATCTCTTAGGTCT	CAAAAGCACTAAATAATCTCTTAGGTCC	CCCAGTGATTCGATTCACTCATTTCAAA	F
lncRNA	5	19681192	MD-lncRNA-QTLR21.12	rs315040596	A	T	ATTTTAACAAATAATTTAGTGTACCTTAACCA	ATTTTAACAAATAATTTAGTGTACCTTAACCT	ATGTCCTCAGGTTTGGGATTTTTACCTTT	F
lncRNA	5	19685343	MD-lncRNA-QTLR21.13		A	C	GGGGAAAGTGCAACGGATGTAGT	GGGAAAGTGCAACGGATGTAGG	TAATGACAAACAGGTTCAACAGCATCTCT	R
lncRNA	5	19722489	MD-lncRNA-QTLR21.15	rs314412433	T	C	GAGATATACTGTTGACGTAGATGGCA	AGATATACTGTTGACGTAGATGGCG	AAAACACCCACAAATAGAGCTATAGGATTT	R
lncRNA	5	19728992	MD-lncRNA-QTLR21.16	rs317321367	T	C	GAAGGAAAACTTAGATGAGTATCAGTGA	AAGGAAAACTTAGATGAGTATCAGTGG	CCACCATTTTTCTCCATATCATTAAGACAT	R
lncRNA	5	19743875	MD-lncRNA-QTLR21.17		T	G	CCATACTATGCTGAAATGTTTTGGT	CCATACTATGCTGAAATGTTTTGGG	GGACCATATCTAAGATGTGAGTAGACAAA	F
lncRNA	5	19764283	MD-lncRNA-QTLR21.18	rs313411323	G	C	ATTTACTATGTGGAACCATTTAACTGAAAG	TACTATGTGGAACCATTTAACTGAAAC	ACTTAACGCCCAAGGAATGTAAGAGAAAT	F
lncRNA	5	19772913	MD-lncRNA-QTLR21.19		G	A	CTATTTCTATTTTCCAAGTGCAAGAAAG	CTCTATTTCTATTTTCCAAGTGCAAGAAAA	GGATGAGTTTAGTCAATAAGGTTGTTGGAA	F
lncRNA	5	19780223	MD-lncRNA-QTLR21.20	rs315077018	T	C	GATGTCCAGAAGAAAGTTATTTTTGGAAAATA	GTCCAGAAGAAAGTTATTTTTGGAAAATG	GGGGGAAGCATTTTTCTATACTGACATAA	R
lncRNA	5	19790125	MD-lncRNA-QTLR21.21	rs16475005	G	T	GAACTTATCAGATTTCAATCAGAGGTG	ATGAACTTATCAGATTTCAATCAGAGGTT	CTGAATTGTGCTGTGAAGAGCCACAT	F
lncRNA	6	31139065	MD-lncRNA-QTLR24.14	rs16566390	T	C	ATTAACCCTTAGACAAGCATCTAACTTTT	AACCCTTAGACAAGCATCTAACTTTC	CTGAGGCAAGAGGCATAGCCCAT	F
lncRNA	6	31144688	MD-lncRNA-QTLR24.15	rs313123868	T	C	RTTTTATATTACATACATAAAATAAAGGGTATT	TTATATTACATACATAAAATAAAGGGTATC	CTTTATGGTTGCCAGCAAATGATCATGAA	F
lncRNA	6	31148611	MD-lncRNA-QTLR24.16	rs313045735	C	T	ATGCAGAACRTACTTTCACCTTACTG	AAATGCAGAACRTACTTTCACCTTACTA	GGTGTAATTGTATGTCACATGTATGTTTTT	R
lncRNA	6	31153400	MD-lncRNA-QTLR24.17	rs15817641	A	G	GTATGGTTGCAGAGAAGGATCCTTT	ATGGTTGCAGAGAAGGATCCTTC	CCTAGCTAAATTCCTCTTAAAAACCCAGTT	R
lncRNA	6	31155614	MD-lncRNA-QTLR24.18	rs80612637	T	G	GAGGAGTTAACTCTAGTATTTATGTATCTT	AGGAGTTAACTCTAGTATTTATGTATCTG	GGTCCAGCTGCTGACAGTACAATAT	F
lncRNA	6	31199843	MD-lncRNA-QTLR24.01		T	C	ATGAAGTGCAAGGCAAGTGCAAGAT	GAAGTGCAAGGCAAGTGCAAGAC	CTTTTGTCTCATTAGAGACAGCAACGTT	F
lncRNA	6	31200415	MD-lncRNA-QTLR24.02		T	C	CACATCCCACAGCCAACCTGAT	ACATCCCACAGCCAACCTGAC	TGCTTCCCGTGTTAGCCCTTGTTAA	F
lncRNA	6	31200526	MD-lncRNA-QTLR24.03		C	A	GTGCTCTGGCGTGTATTAGAGC	AAGTGCTCTGGCGTGTATTAGAGA	CCACCTGCACGGACAGGGTTA	F
lncRNA	6	31204536	MD-lncRNA-QTLR24.04		G	C	GCAAGGATCTGCCTGAACATGAG	GCAAGGATCTGCCTGAACATGAC	CTCCATTCCACCACTGATGAAACCA	F
lncRNA	6	31207577	MD-lncRNA-QTLR24.05	rs314281458	A	G	AAGGTGTAATTTGTGCCCAGGTGTT	GGTGTAATTTGTGCCCAGGTGTC	AATTTCTACACTAGGAGGAACTTAGCTGT	R
lncRNA	6	31209766	MD-lncRNA-QTLR24.06		G	A	AGRCTTTTTGGCATAGGTCGAAC	AGRCTTTTTGGCATAGGTCGAAT	AGATCAACAGGTCGATGGAATTGAGATAA	R
lncRNA	6	31263826	MD-lncRNA-QTLR24.07		A	G	CACAGGTCAGACCATTTTAAATGTCTTAT	CAGGTCAGACCATTTTAAATGTCTTAC	CCTTGGATGTGTAAGGACCATCCAT	R
lncRNA	6	31264145	MD-lncRNA-QTLR24.08		G	A	CAACATGTAACAATAAGATGCTCAAGAG	CAACATGTAACAATAAGATGCTCAAGAA	AGTTTAGCTTGCTTGGGACTTCAAAGTT	F
lncRNA	6	31277670	MD-lncRNA-QTLR24.09		C	A	CTATGCTGGAGGTGGCCG	GCTCTATGCTGGAGGTGGCCT	CATAGGGGTGCTGTGCTCGGTA	R
lncRNA	6	31278971	MD-lncRNA-QTLR24.10	rs316051193	G	A	GAATGAACTAAATAAACACTGGTCAAGC	AAGAATGAACTAAATAAACACTGGTCAAGT	GAGCAAAGTTGATTTCCACCAGCTGAT	R
lncRNA	6	31368934	MD-lncRNA-QTLR24.11	rs312648001	T	G	GTACCATTAAAAGACTTTCAATGTCTACTATA	ACCATTAAAAGACTTTCAATGTCTACTATC	GGATGATATAAAATTGTCAGGCATCAAGAA	R
lncRNA	6	31369125	MD-lncRNA-QTLR24.12	rs80738417	C	T	CCATCTTTACAGTTGCCATCACG	GCCATCTTTACAGTTGCCATCACA	GTGGAACAAAGCACTGATTTCCTCCAT	R
lncRNA	6	31369301	MD-lncRNA-QTLR24.13		G	A	GTTATAAAACATTTTATTTTGGCTATGATTCC	GTTATAAAACATTTTATTTTGGCTATGATTCT	TAAGAGAAGCAAAGTGAGAAAGTTGTTCAT	R
miRNA	1	76381458	gga-mir-6553A		no insertion	T	GAGCAGCTCAGGGTAGTGTTG	GGAGCAGCTCAGGGTAGTGTTT	CCCTGTGATAGCTGTTTGCTGCTAA	F
miRNA	1	76381503	gga-mir-6553B	rs314454452	A	G	CAGGGCTGCTCCTGGCACA	AGGGCTGCTCCTGGCACG	TAGAAAATGGCGAGGAGCACCCTT	F
miRNA	1	76381508	gga-mir-6553C	rs318233455	G	A	GCACCCTTCTGAGGCTGGC	GAGCACCCTTCTGAGGCTGGT	TATCACAGGGCTGCTCCTGGCA	R
miRNA	1	104085135	gga-mir-1738A	rs315541376	C	G	AGCACTGGTCTTCTGTGTGCAC	AGCACTGGTCTTCTGTGTGCAG	CTGAGCAGTCAGTCCACCAGCA	F
miRNA	1	104085178	gga-mir-1738B		G	A	AGTGGGCACAGGGCAGGAC	CAGTGGGCACAGGGCAGGAT	CAGAGGGATTGGGCTGCTGCAT	R
miRNA	2	569326	gga-mir-1749A	rs317148516	G	A	GTAGCCCTCCAGCTGCACTC	GTAGCCCTCCAGCTGCACTT	TACTTCAGCCTTCAAAGGAAGCACTAAA	R
miRNA	2	569405	gga-mir-1749B	rs15860000	C	T	TGGCTCTGTTCCCTATTTCCC	CTTGGCTCTGTTCCCTATTTCCT	AGCATTCTGTAGCACTTGAGATTTGCTAA	F
miRNA	2	569406	gga-mir-1749C		G	A	AGCACTTGAGATTTGCTAAGGAGAC	AGCACTTGAGATTTGCTAAGGAGAT	TGCTGCTTGGCTCTGTTCCCTATTT	R
miRNA	2	724448	gga-mir-6710	rs314039912	A	G	GAAGTGAGGTGGGTCTGAGGAT	AAGTGAGGTGGGTCTGAGGAC	CTCGGCTAGATGGAAGAGAACAGTT	R
miRNA	2	8488432	gga-mir-1462	rs312755324	A	G	GGTTGGTACCTCTCATCCTTCCT	GTTGGTACCTCTCATCCTTCCC	CTCTGGGGCTCACAAGGACAGAT	R
miRNA	7	13177082	gga-mir-1659A	rs15847005	G	A	CAGAGGAAGACTTCATTTTATTTAATGTTC	CAGAGGAAGACTTCATTTTATTTAATGTTT	TCCTTCATTCTGCCCTATTCAGTGAAAT	R
miRNA	7	13177112	gga-mir-1659B	rs15847007	G	A	AACATTAAATAAAATGAAGTCTTCCTCTGG	AACATTAAATAAAATGAAGTCTTCCTCTGA	GTGTTCTGAAGAGGACACTAGTTTCATAT	F
miRNA	7	15758977	gga-mir-6624	rs315008212	A	G	ACTGAGGCAACACAGGCAGCA	CTGAGGCAACACAGGCAGCG	GTTGTGTTCTGCAAACAGAAGCCCTT	F
miRNA	7	16274273	gga-mir-1570	rs80773278	C	T	CCCTACTGCTATGTGACACAC	ATCTCCCTACTGCTATGTGACACAT	CACATTCTTCTGCACACCCTTCTGAT	F
miRNA	10	1076817	gga-mir-6660		A	G	CCGCCTGCCCCGCACCA	CCGCCTGCCCCGCACCG	CGACGGAGGAGAGTGTGCTGAA	F
miRNA	14	8124530	gga-mir-1644A		C	T	GCCTGCTGGGCTCAGCG	CTGCCTGCTGGGCTCAGCA	ACGTGGCACTGTGTCGGGAGAT	R
miRNA	14	8124571	gga-mir-1644B	rs14076349	T	C	GGAGCACAGCCCTGCACAACA	GAGCACAGCCCTGCACAACG	CAGCAGGCAGTGCTGTGCCAAT	R
miRNA	14	13143507	gga-mir-6643	rs312460819	C	T	GGCAGGGGAGGGTATACG	GCTGGCAGGGGAGGGTATACA	CTTCTGGGAAACCACCGTCCCAA	R
miRNA	14	14125513	gga-mir-1588		G	A	GGCCCTGGGTCCCTCCC	GGCCCTGGGTCCCTCCT	ATGCTGAGTGCAATTCTGCAGCCAA	R
miRNA	14	14285933	gga-mir-1715	rs317725819	A	G	CAGAGGATGCTTTTGCAGAGGCT	AGAGGATGCTTTTGCAGAGGCC	CTACTGATCCTCTGCTTCCTTCTCTT	R
miRNA	24	4779932	gga-mir-6612A		G	A	GAGCAYGCATAACATGGTGGCG	GAGCAYGCATAACATGGTGGCA	GCTGTGTGTGCRTTCGTATCACCAT	F
miRNA	24	4779951	gga-mir-6612B		T	C	GCRCCCCATCAGRATTGTATGT	CRCCCCATCAGRATTGTATGC	TTCGTATCACCATGAGGTGTCAC	F
miRNA	24	4780022	gga-mir-6612E	rs80727762	T	C	GYGGTGCCCTGTGGTGATGT	GGTGCCCTGTGGTGATGC	GGGGTGTCACCATGTTGGTGCAT	F
miRNA	24	5035802	gga-mir-6671A		G	A	GCGGAAGGAAAGCAGCATTG	GCTGCGGAAGGAAAGCAGCATTA	GTGTGCACGAGACTCCAGGACA	F
miRNA	24	5035806	gga-mir-6671B	rs316614295	C	T	GCACGAGACTCCAGGACAGG	GCACGAGACTCCAGGACAGA	CAGCTGCGGAAGGAAAGCAGCAT	R
miRNA	24	5163413	gga-mir-1745A		C	A	TTTTYCAGACCCCTCAGGTTG	CACTTTTTYCAGACCCCTCAGGTTT	CGCAGGTCAGAAAGACCAATAGTGTT	R
miRNA	24	5163429	gga-mir-1745B	rs80727485	G	A	TGGCAAACTGCTCACTTTTTC	CTGCTTGGCAAACTGCTCACTTTTTT	CGCAGGTCAGAAAGACCAATAGTGTT	R
miRNA	27	1532607	gga-mir-6573A	rs16088426	C	T	CTCTGTGCCRTGGAAATGC	GCTCTCTGTGCCRTGGAAATGT	CGATTAGGGGCAGCGAAAAGCATTA	F
miRNA	27	1532623	gga-mir-6573B	rs16088428	G	T	CYGAGAAGTCAGAGTGCCTCC	CYGAGAAGTCAGAGTGCCTCA	GTGCTGTGTGGGACTGTTGGAGAA	R
miRNA	27	1532642	gga-mir-6573C		G	A	CACCAGTGCAGCCCTGTCC	CCACCAGTGCAGCCCTGTCT	GTGCTGTGTGGGACTGTTGGAGAA	R
