# Supplementary material for: Mapping QTL Associated with Resistance to Avian Oncogenic Marek’s Disease Virus (MDV) Reveals Major Candidate Genes and Variants
Source: Genes (Basel). 2020 Aug 30;11(9):1019. doi: 10.3390/genes11091019 (PMC7564597; doi:10.3390/genes11091019)
Supplement: Supplementary file 1 [file genes-11-01019-s001.zip › S2 Table_All QTLR genes.xlsx]

## Sheet: Sheet1
QTLR	Ensembl Gene ID	Gene Name	Description
2	ENSGALG00000008167	KMT2E	lysine (K)-specific methyltransferase 2E [Source:HGNC Symbol;Acc:HGNC:18541]
2	ENSGALG00000008154	SRPK2	SRSF protein kinase 2 [Source:HGNC Symbol;Acc:HGNC:11306]
2	ENSGALG00000008132	PUS7	pseudouridylate synthase 7 homolog [Source:RefSeq peptide;Acc:NP_001186468]
2	ENSGALG00000008123	RINT1	RAD50-interacting protein 1 [Source:RefSeq peptide;Acc:NP_001265046]
2	ENSGALG00000027028	EFCAB10	EF-hand calcium binding domain 10 [Source:HGNC Symbol;Acc:HGNC:34531]
2	ENSGALG00000008115	ATXN7L1	ataxin 7-like 1 [Source:HGNC Symbol;Acc:HGNC:22210]
2	ENSGALG00000008109	CDHR3	cadherin-related family member 3 [Source:HGNC Symbol;Acc:HGNC:26308]
2	ENSGALG00000029006	SYPL1	synaptophysin-like protein 1 [Source:RefSeq peptide;Acc:NP_001186387]
2	ENSGALG00000008098	PBEF1	nicotinamide phosphoribosyltransferase [Source:RefSeq peptide;Acc:NP_001025899]
2	ENSGALG00000008081	PIK3CG	phosphatidylinositol-4,5-bisphosphate 3-kinase catalytic subunit gamma isoform [Source:RefSeq peptide;Acc:NP_001186467]
2	ENSGALG00000027350	CCDC71L	coiled-coil domain containing 71-like [Source:HGNC Symbol;Acc:HGNC:26685]
2	ENSGALG00000028868		miRNA
3	ENSGALG00000012557	ISX	intestine-specific homeobox [Source:HGNC Symbol;Acc:HGNC:28084]
3	ENSGALG00000028574		Uncharacterized protein {ECO:0000313|Ensembl:ENSGALP00000041371} [Source:UniProtKB/TrEMBL;Acc:R4GH40]
4	ENSGALG00000012921	TEL	transcription factor ETV6 [Source:RefSeq peptide;Acc:NP_001186202]
4	ENSGALG00000011544	BCL2L14	BCL2-like 14 (apoptosis facilitator) [Source:HGNC Symbol;Acc:HGNC:16657]
4	ENSGALG00000011558	LRP6	low density lipoprotein receptor-related protein 6 [Source:HGNC Symbol;Acc:HGNC:6698]
4	ENSGALG00000014147	MANSC1	MANSC domain-containing protein 1 precursor [Source:RefSeq peptide;Acc:NP_001026552]
4	ENSGALG00000013461	LOH12CR1	Loss of heterozygosity 12 chromosomal region 1 protein homolog [Source:UniProtKB/Swiss-Prot;Acc:Q5ZJA9]
4	ENSGALG00000028155	DUSP16	dual specificity phosphatase 16 [Source:HGNC Symbol;Acc:HGNC:17909]
4	ENSGALG00000014141		Uncharacterized protein {ECO:0000313|Ensembl:ENSGALP00000022841} [Source:UniProtKB/TrEMBL;Acc:H9L0F6]
4	ENSGALG00000028812	CREBL2	cAMP-responsive element-binding protein-like 2 [Source:RefSeq peptide;Acc:NP_001265039]
4	ENSGALG00000028286	GPR19	G protein-coupled receptor 19 [Source:HGNC Symbol;Acc:HGNC:4473]
4	ENSGALG00000026896	CDKN1AL	cyclin dependent kinase inhibitor 1A-like
4	ENSGALG00000022980	CDKN1B	cyclin-dependent kinase inhibitor 1B [Source:RefSeq peptide;Acc:NP_989587]
4	ENSGALG00000028453	MRPS35	28S ribosomal protein S35, mitochondrial isoform 2 [Source:RefSeq peptide;Acc:NP_001265021]
4	ENSGALG00000026372	MANSC4	MANSC domain containing 4 [Source:HGNC Symbol;Acc:HGNC:40023]
4	ENSGALG00000017296	KLHL42	kelch-like family member 42 [Source:HGNC Symbol;Acc:HGNC:29252]
4	ENSGALG00000017295	PTHrP	Parathyroid hormone-related protein Osteostatin [Source:UniProtKB/Swiss-Prot;Acc:P17251]
4	ENSGALG00000017291	FAR2	fatty acyl CoA reductase 2 [Source:HGNC Symbol;Acc:HGNC:25531]
5	ENSGALG00000014324	SLC2A3	solute carrier family 2, facilitated glucose transporter member 3 [Source:RefSeq peptide;Acc:NP_990842]
5	ENSGALG00000028398		Uncharacterized protein {ECO:0000313|Ensembl:ENSGALP00000042907} [Source:UniProtKB/TrEMBL;Acc:R4GL37]
5	ENSGALG00000027772	NANOG	nanog homeobox [Source:RefSeq peptide;Acc:NP_001139614]
5	ENSGALG00000014280	AICDA	activation-induced cytidine deaminase [Source:RefSeq peptide;Acc:NP_001230151]
5	ENSGALG00000027471	MFAP5	microfibrillar associated protein 5 [Source:HGNC Symbol;Acc:HGNC:29673]
5	ENSGALG00000014274	RIMKLB	ribosomal modification protein rimK-like family member B [Source:HGNC Symbol;Acc:HGNC:29228]
5	ENSGALG00000019254		Uncharacterized protein {ECO:0000313|Ensembl:ENSGALP00000036429} [Source:UniProtKB/TrEMBL;Acc:F1NTK2]
5	ENSGALG00000014252	A2ML1	alpha-2-macroglobulin-like 1 [Source:HGNC Symbol;Acc:HGNC:23336]
5	ENSGALG00000014263	PHC1	polyhomeotic-like protein 1 [Source:RefSeq peptide;Acc:NP_001006249]
5	ENSGALG00000014256	M6PR	mannose-6-phosphate receptor (cation dependent) [Source:HGNC Symbol;Acc:HGNC:6752]
5	ENSGALG00000022964		Uncharacterized protein {ECO:0000313|Ensembl:ENSGALP00000036406} [Source:UniProtKB/TrEMBL;Acc:E1C544]
5	ENSGALG00000011926		Uncharacterized protein {ECO:0000313|Ensembl:ENSGALP00000019430} [Source:UniProtKB/TrEMBL;Acc:F1NF29]
5	ENSGALG00000022962	OVST	ovostatin precursor [Source:RefSeq peptide;Acc:NP_990557]
5	ENSGALG00000011930	OVST	ovostatin precursor [Source:RefSeq peptide;Acc:NP_990557]
5	ENSGALG00000014361	MAN1A2	mannosidase, alpha, class 1A, member 2 [Source:HGNC Symbol;Acc:HGNC:6822]
5	ENSGALG00000014362	CD86	Gallus gallus CD86 molecule (CD86), mRNA. [Source:RefSeq mRNA;Acc:NM_001037839]
5	ENSGALG00000014407	CASR	calcium-sensing receptor [Source:HGNC Symbol;Acc:HGNC:1514]
5	ENSGALG00000014410	CSTB	cystatin B (stefin B) [Source:RefSeq peptide;Acc:NP_001185577]
5	ENSGALG00000014412	CSTA	cystatin A (stefin A) [Source:HGNC Symbol;Acc:HGNC:2481]
5	ENSGALG00000014413	CCDC58	coiled-coil domain-containing protein 58 isoform 2 [Source:RefSeq peptide;Acc:NP_001264962]
5	ENSGALG00000007378	FAM162A	family with sequence similarity 162, member A [Source:HGNC Symbol;Acc:HGNC:17865]
5	ENSGALG00000014426	KPNA1	Importin subunit alpha-5 [Source:UniProtKB/Swiss-Prot;Acc:Q5ZML1]
5	ENSGALG00000013999	FBXO40	F-box protein 40 [Source:HGNC Symbol;Acc:HGNC:29816]
5	ENSGALG00000014428	TAPBPL	tapasin-related protein [Source:RefSeq peptide;Acc:NP_001026543]
5	ENSGALG00000014244	SCNN1A	amiloride-sensitive sodium channel subunit alpha [Source:RefSeq peptide;Acc:NP_990476]
5	ENSGALG00000022955	VAMP1	Gallus gallus vesicle-associated membrane protein 1 (synaptobrevin 1) (VAMP1), mRNA. [Source:RefSeq mRNA;Acc:NM_001039486]
5	ENSGALG00000014435	MRPL51	39S ribosomal protein L51, mitochondrial [Source:UniProtKB/Swiss-Prot;Acc:Q5ZKG1]
5	ENSGALG00000014439	NCAPD2	condensin complex subunit 1 [Source:RefSeq peptide;Acc:NP_001074331]
5	ENSGALG00000028638	CNP1	C-type natriuretic peptide 1 precursor [Source:RefSeq peptide;Acc:NP_001180545]
5	ENSGALG00000014442	GAPDH	Glyceraldehyde-3-phosphate dehydrogenase [Source:UniProtKB/Swiss-Prot;Acc:P00356]
5	ENSGALG00000014443	IFFO1	intermediate filament family orphan 1 [Source:HGNC Symbol;Acc:HGNC:24970]
5	ENSGALG00000014445	NOP2	NOP2 nucleolar protein [Source:HGNC Symbol;Acc:HGNC:7867]
5	ENSGALG00000013565	CHD4	chromodomain helicase DNA binding protein 4 [Source:HGNC Symbol;Acc:HGNC:1919]
5	ENSGALG00000014455	LPAR5	lysophosphatidic acid receptor 5 [Source:HGNC Symbol;Acc:HGNC:13307]
5	ENSGALG00000014456	ACRBP	acrosin binding protein [Source:HGNC Symbol;Acc:HGNC:17195]
5	ENSGALG00000014457	ING4	Inhibitor of growth protein 4 [Source:UniProtKB/Swiss-Prot;Acc:Q5ZKY4]
5	ENSGALG00000014459	ZNF384	zinc finger protein 384 [Source:RefSeq peptide;Acc:NP_001072964]
5	ENSGALG00000014466	PIANP	PILR alpha associated neural protein [Source:HGNC Symbol;Acc:HGNC:25338]
5	ENSGALG00000014467	COPS7A	COP9 signalosome complex subunit 7a [Source:RefSeq peptide;Acc:NP_001025946]
5	ENSGALG00000014468	MLF2	myeloid leukemia factor 2 [Source:RefSeq peptide;Acc:NP_001025947]
5	ENSGALG00000014476	LAG3	lymphocyte-activation gene 3 [Source:HGNC Symbol;Acc:HGNC:6476]
5	ENSGALG00000014477	CD4	T-cell surface glycoprotein CD4 precursor [Source:RefSeq peptide;Acc:NP_989980]
5	ENSGALG00000022926	GPR162	G protein-coupled receptor 162 [Source:HGNC Symbol;Acc:HGNC:16693]
5	ENSGALG00000014490	P3H3	prolyl 3-hydroxylase 3 [Source:HGNC Symbol;Acc:HGNC:19318]
5	ENSGALG00000014513	CDCA3	cell division cycle-associated protein 3 isoform 1 [Source:RefSeq peptide;Acc:NP_001265065]
5	ENSGALG00000014525	USP5	ubiquitin specific peptidase 5 (isopeptidase T) [Source:HGNC Symbol;Acc:HGNC:12628]
5	ENSGALG00000014526	TPI1	Triosephosphate isomerase [Source:UniProtKB/Swiss-Prot;Acc:P00940]
5	ENSGALG00000014528	ENO2	gamma-enolase [Source:RefSeq peptide;Acc:NP_990207]
5	ENSGALG00000014554	ATN1	atrophin 1 [Source:HGNC Symbol;Acc:HGNC:3033]
5	ENSGALG00000014555	C12ORF57	protein C10 [Source:RefSeq peptide;Acc:NP_001265075]
5	ENSGALG00000014561	PTPN6	tyrosine-protein phosphatase non-receptor type 6 [Source:RefSeq peptide;Acc:NP_001026655]
5	ENSGALG00000014567	PHB2	prohibitin-2 [Source:RefSeq peptide;Acc:NP_001074354]
5	ENSGALG00000014568	EMG1	probable ribosome biogenesis protein NEP1 [Source:RefSeq peptide;Acc:NP_001264998]
5	ENSGALG00000014570	LPCAT3	lysophosphatidylcholine acyltransferase 3 [Source:HGNC Symbol;Acc:HGNC:30244]
5	ENSGALG00000014603	C1S	complement C1s subcomponent precursor [Source:RefSeq peptide;Acc:NP_001025948]
5	ENSGALG00000014659	C1R	complement C1r
5	ENSGALG00000014662	RBP5	retinol-binding protein 5 [Source:RefSeq peptide;Acc:NP_001264969]
5	ENSGALG00000014674	CLSTN3	calsyntenin 3 [Source:HGNC Symbol;Acc:HGNC:18371]
5	ENSGALG00000014680	SLC25A33L	solute carrier family 25 member 33-like
5	ENSGALG00000014683	PEX5	peroxisomal targeting signal 1 receptor [Source:RefSeq peptide;Acc:NP_001012836]
5	ENSGALG00000014687	EPHA1	ephrin type-A receptor 1 precursor [Source:RefSeq peptide;Acc:NP_989691]
5	ENSGALG00000014688	ZYX	Zyxin [Source:UniProtKB/Swiss-Prot;Acc:Q04584]
5	ENSGALG00000014689	FAM131B	family with sequence similarity 131, member B [Source:HGNC Symbol;Acc:HGNC:22202]
5	ENSGALG00000014695	CLCN1	chloride channel, voltage-sensitive 1 [Source:HGNC Symbol;Acc:HGNC:2019]
5	ENSGALG00000014698	CASP2	caspase-2 [Source:RefSeq peptide;Acc:NP_001161173]
5	ENSGALG00000014701	RAP1GAP	RAP1 GTPase activating protein [Source:HGNC Symbol;Acc:HGNC:9858]
5	ENSGALG00000014708	GSTK1	glutathione S-transferase kappa 1 [Source:RefSeq peptide;Acc:NP_001185578]
5	ENSGALG00000014720		Uncharacterized protein {ECO:0000313|Ensembl:ENSGALP00000023692} [Source:UniProtKB/TrEMBL;Acc:F1N932]
5	ENSGALG00000014736	KEL	Kell blood group, metallo-endopeptidase [Source:HGNC Symbol;Acc:HGNC:6308]
5	ENSGALG00000014746	TRPV6	transient receptor potential cation channel, subfamily V, member 6
5	ENSGALG00000014749	EPHB6	ephrin type-B receptor 5 precursor [Source:RefSeq peptide;Acc:NP_001004387]
5	ENSGALG00000014750		Uncharacterized protein {ECO:0000313|Ensembl:ENSGALP00000023738} [Source:UniProtKB/TrEMBL;Acc:E1C0I1]
5	ENSGALG00000014754		Uncharacterized protein {ECO:0000313|Ensembl:ENSGALP00000036266} [Source:UniProtKB/TrEMBL;Acc:F1NQ19]
5	ENSGALG00000022907		Uncharacterized protein {ECO:0000313|Ensembl:ENSGALP00000036265} [Source:UniProtKB/TrEMBL;Acc:E1C980]
5	ENSGALG00000019249		Uncharacterized protein {ECO:0000313|Ensembl:ENSGALP00000036257} [Source:UniProtKB/TrEMBL;Acc:F1NQ25]
5	ENSGALG00000026354		Uncharacterized protein {ECO:0000313|Ensembl:ENSGALP00000016612} [Source:UniProtKB/TrEMBL;Acc:F1N9P4]
5	ENSGALG00000027215		Uncharacterized protein {ECO:0000313|Ensembl:ENSGALP00000043004} [Source:UniProtKB/TrEMBL;Acc:R4GLC8]
5	ENSGALG00000027291	PRSS1	protease, serine 1
5	ENSGALG00000026064	PRSS3	Gallus gallus protease, serine, 3 (PRSS3), mRNA. [Source:RefSeq mRNA;Acc:NM_205385]
5	ENSGALG00000025752		Uncharacterized protein {ECO:0000313|Ensembl:ENSGALP00000042707} [Source:UniProtKB/TrEMBL;Acc:R4GKK5]
5	ENSGALG00000014685	OR10AC1	olfactory receptor family 10 subfamily AC member 1
5	ENSGALG00000025615	SCARNA11	Small Cajal body specific RNA 11 [Source:RFAM;Acc:RF00564]
5	ENSGALG00000026901	gga-mir-6606	gga-mir-6606 [Source:miRBase;Acc:MI0022425]
5	ENSGALG00000026406	gga-mir-6553	gga-mir-6553 [Source:miRBase;Acc:MI0022371]
5	ENSGALG00000025653	snoU85	Small nucleolar RNA U85 [Source:RFAM;Acc:RF01296]
5	ENSGALG00000028419
6	ENSGALG00000015469	IGSF3	immunoglobulin superfamily, member 3 [Source:HGNC Symbol;Acc:HGNC:5950]
6	ENSGALG00000015473	ADPRH	ADP-ribosylarginine hydrolase isoform 2 [Source:RefSeq peptide;Acc:NP_001025961]
6	ENSGALG00000015474	CD80	Gallus gallus CD80 molecule (CD80), mRNA. [Source:RefSeq mRNA;Acc:NM_001079739]
6	ENSGALG00000024480	TIMMDC1	translocase of inner mitochondrial membrane domain containing 1 [Source:RefSeq peptide;Acc:NP_001244219]
6	ENSGALG00000015480	POGLUT1	KTEL motif-containing protein 1 precursor [Source:RefSeq peptide;Acc:NP_001012560]
6	ENSGALG00000015484	BCL9	B-cell CLL/lymphoma 9 [Source:HGNC Symbol;Acc:HGNC:1008]
6	ENSGALG00000015485	ACP6	lysophosphatidic acid phosphatase type 6 isoform 1 precursor [Source:RefSeq peptide;Acc:NP_001265005]
6	ENSGALG00000015487	GJA5	gap junction alpha-5 protein [Source:RefSeq peptide;Acc:NP_990835]
6	ENSGALG00000027254		Uncharacterized protein {ECO:0000313|Ensembl:ENSGALP00000042066} [Source:UniProtKB/TrEMBL;Acc:R4GIX0]
6	ENSGALG00000025782	gga-mir-6616	gga-mir-6616 [Source:miRBase;Acc:MI0022435]
7	ENSGALG00000015742	MRPL39	mitochondrial ribosomal protein L39 [Source:HGNC Symbol;Acc:HGNC:14027]
7	ENSGALG00000015746	JAM2	junctional adhesion molecule B precursor [Source:RefSeq peptide;Acc:NP_001006257]
7	ENSGALG00000015751	ATP5J	ATP synthase, H+ transporting, mitochondrial Fo complex, subunit F6 [Source:HGNC Symbol;Acc:HGNC:847]
7	ENSGALG00000015763	GABPA	GA-binding protein alpha chain [Source:RefSeq peptide;Acc:NP_001007859]
7	ENSGALG00000015770	APP	amyloid beta A4 protein precursor [Source:RefSeq peptide;Acc:NP_989639]
7	ENSGALG00000015774	CYYR1	cysteine/tyrosine-rich 1 [Source:HGNC Symbol;Acc:HGNC:16274]
7	ENSGALG00000015792	ADAMTS1	ADAM metallopeptidase with thrombospondin type 1 motif, 1 [Source:HGNC Symbol;Acc:HGNC:217]
7	ENSGALG00000015793		Uncharacterized protein {ECO:0000313|Ensembl:ENSGALP00000025421} [Source:UniProtKB/TrEMBL;Acc:F1P3S8]
7	ENSGALG00000015795	ADAMTS5	ADAM metallopeptidase with thrombospondin type 1 motif, 5 [Source:HGNC Symbol;Acc:HGNC:221]
7	ENSGALG00000015802	N6AMT1	N(6)-adenine-specific DNA methyltransferase 1 [Source:RefSeq peptide;Acc:NP_001265007]
7	ENSGALG00000015804	LTN1	listerin E3 ubiquitin protein ligase 1 [Source:HGNC Symbol;Acc:HGNC:13082]
7	ENSGALG00000015807	RWDD2B	RWD domain containing 2B [Source:HGNC Symbol;Acc:HGNC:1302]
7	ENSGALG00000015813	USP16	ubiquitin specific peptidase 16 [Source:HGNC Symbol;Acc:HGNC:12614]
7	ENSGALG00000015821	CCT8	T-complex protein 1 subunit theta [Source:RefSeq peptide;Acc:NP_001004389]
7	ENSGALG00000015822	MAP3K7CL	MAP3K7 C-terminal like [Source:HGNC Symbol;Acc:HGNC:16457]
7	ENSGALG00000015828	BACH1	BTB and CNC homology 1, basic leucine zipper transcription factor 1 [Source:HGNC Symbol;Acc:HGNC:935]
7	ENSGALG00000015835	GRIK1	glutamate receptor, ionotropic, kainate 1 [Source:HGNC Symbol;Acc:HGNC:4579]
7	ENSGALG00000015842	TIAM1	T-cell lymphoma invasion and metastasis 1 [Source:HGNC Symbol;Acc:HGNC:11805]
7	ENSGALG00000015844	SOD1	superoxide dismutase [Source:RefSeq peptide;Acc:NP_990395]
7	ENSGALG00000015850	SCAF4	splicing factor, arginine/serine-rich 15 [Source:RefSeq peptide;Acc:NP_001012840]
7	ENSGALG00000015879	HUNK	hormonally up-regulated Neu-associated kinase [Source:HGNC Symbol;Acc:HGNC:13326]
7	ENSGALG00000015884	MIS18A	MIS18 kinetochore protein A [Source:HGNC Symbol;Acc:HGNC:1286]
7	ENSGALG00000015887	URB1	URB1 ribosome biogenesis 1 homolog (S. cerevisiae) [Source:HGNC Symbol;Acc:HGNC:17344]
7	ENSGALG00000015888		Uncharacterized protein {ECO:0000313|Ensembl:ENSGALP00000025562} [Source:UniProtKB/TrEMBL;Acc:F1NXQ0]
7	ENSGALG00000015891	C1H21ORF59	uncharacterized protein LOC418497 [Source:RefSeq peptide;Acc:NP_001006258]
7	ENSGALG00000015907	SYNJ1	synaptojanin 1 [Source:HGNC Symbol;Acc:HGNC:11503]
7	ENSGALG00000015933	PAXBP1	PAX3 and PAX7 binding protein 1 [Source:HGNC Symbol;Acc:HGNC:13579]
7	ENSGALG00000015841	CLDN8	claudin 8 [Source:HGNC Symbol;Acc:HGNC:2050]
7	ENSGALG00000027781	uc_338	TUC338 [Source:RFAM;Acc:RF02271]
7	ENSGALG00000025522	gga-mir-1738	gga-mir-1738 [Source:miRBase;Acc:MI0007477]
7	ENSGALG00000018245	gga-mir-155	gga-mir-155 [Source:miRBase;Acc:MI0001176]
8	ENSGALG00000016205	PDXK	Gallus gallus pyridoxal (pyridoxine, vitamin B6) kinase (PDXK), transcript variant 2, mRNA. [Source:RefSeq mRNA;Acc:NM_001278085]
8	ENSGALG00000016206	AGPAT3	1-acylglycerol-3-phosphate O-acyltransferase 3 [Source:HGNC Symbol;Acc:HGNC:326]
8	ENSGALG00000022804	TRAPPC10	trafficking protein particle complex 10
8	ENSGALG00000022802		rRNA processing in the nucleus and cytosol
8	ENSGALG00000019171	C1H21ORF33	ES1 protein homolog, mitochondrial [Source:RefSeq peptide;Acc:NP_001025969]
8	ENSGALG00000016211		Uncharacterized protein {ECO:0000313|Ensembl:ENSGALP00000029699} [Source:UniProtKB/TrEMBL;Acc:E1C6Q2]
8	ENSGALG00000016212	LICOS	ICOS ligand precursor [Source:RefSeq peptide;Acc:NP_990415]
8	ENSGALG00000016213		Uncharacterized protein {ECO:0000313|Ensembl:ENSGALP00000026086} [Source:UniProtKB/TrEMBL;Acc:F1NKD3]
8	ENSGALG00000016214		Uncharacterized protein {ECO:0000313|Ensembl:ENSGALP00000026087} [Source:UniProtKB/TrEMBL;Acc:E1BYE1]
8	ENSGALG00000016215	CXorf36	chromosome X open reading frame 36 [Source:HGNC Symbol;Acc:HGNC:25866]
8	ENSGALG00000016217	KDM6A	lysine demethylase 6A
8	ENSGALG00000028187	FUNDC1	Gallus gallus FUN14 domain containing 1 (FUNDC1), transcript variant 1, mRNA. [Source:RefSeq mRNA;Acc:NM_001276363]
8	ENSGALG00000016221	EFHC2	EF-hand domain-containing family member C2 [Source:RefSeq peptide;Acc:NP_001032918]
8	ENSGALG00000016222	NDP	norrin precursor [Source:RefSeq peptide;Acc:NP_001265015]
8	ENSGALG00000016223	MAOB	monoamine oxidase B [Source:HGNC Symbol;Acc:HGNC:6834]
8	ENSGALG00000016224	MAOA	monoamine oxidase A [Source:RefSeq peptide;Acc:NP_001025970]
8	ENSGALG00000022787		Uncharacterized protein {ECO:0000313|Ensembl:ENSGALP00000035827} [Source:UniProtKB/TrEMBL;Acc:E1C841]
8	ENSGALG00000018247	gga-mir-221	gga-mir-221 [Source:miRBase;Acc:MI0001178]
8	ENSGALG00000017897	U6	U6 spliceosomal RNA [Source:RFAM;Acc:RF00026]
8	ENSGALG00000026773	gga-mir-222a	gga-mir-222a [Source:miRBase;Acc:MI0001177]
9	ENSGALG00000017024	NEK3	NIMA-related kinase 3 [Source:HGNC Symbol;Acc:HGNC:7746]
9	ENSGALG00000017025	CKAP2	cytoskeleton-associated protein 2 [Source:RefSeq peptide;Acc:NP_001006274]
9	ENSGALG00000017026	VPS36	vacuolar protein sorting 36 homolog (S. cerevisiae) [Source:HGNC Symbol;Acc:HGNC:20312]
9	ENSGALG00000017027	THSD1	thrombospondin, type I, domain containing 1 [Source:HGNC Symbol;Acc:HGNC:17754]
9	ENSGALG00000017029	FGL1L	fibrinogen-like protein 1-like
9	ENSGALG00000017031	TPTE2	transmembrane phosphoinositide 3-phosphatase and tensin homolog 2
9	ENSGALG00000017032	SLC25A15	mitochondrial ornithine transporter 1 [Source:RefSeq peptide;Acc:NP_001008442]
9	ENSGALG00000017033	MRPS31	mitochondrial ribosomal protein S31 [Source:HGNC Symbol;Acc:HGNC:16632]
9	ENSGALG00000017034	FKHR	Gallus gallus forkhead box O1 (FOXO1), mRNA. [Source:RefSeq mRNA;Acc:NM_204328]
9	ENSGALG00000017035	COG6	component of oligomeric golgi complex 6 [Source:HGNC Symbol;Acc:HGNC:18621]
9	ENSGALG00000017036	LHFPL1	lipoma HMGIC fusion partner-like 1 [Source:HGNC Symbol;Acc:HGNC:6587]
9	ENSGALG00000017037	NHLRC3	NHL repeat containing 3 [Source:HGNC Symbol;Acc:HGNC:33751]
9	ENSGALG00000017038	PROSER1	proline and serine rich 1 [Source:HGNC Symbol;Acc:HGNC:20291]
9	ENSGALG00000017039	STOML3	stomatin (EPB72)-like 3 [Source:HGNC Symbol;Acc:HGNC:19420]
9	ENSGALG00000017040	C4A	complement C4A
9	ENSGALG00000017041	FREM2	FRAS1 related extracellular matrix protein 2 [Source:HGNC Symbol;Acc:HGNC:25396]
9	ENSGALG00000017042	UFM1	Ubiquitin-fold modifier 1 [Source:UniProtKB/Swiss-Prot;Acc:Q5ZMK7]
9	ENSGALG00000017044	TRPC4	transient receptor potential cation channel, subfamily C, member 4 [Source:HGNC Symbol;Acc:HGNC:12336]
9	ENSGALG00000022791		Uncharacterized protein {ECO:0000313|Ensembl:ENSGALP00000026111} [Source:UniProtKB/TrEMBL;Acc:F1NIY6]
9	ENSGALG00000016601		Uncharacterized protein {ECO:0000313|Ensembl:ENSGALP00000026743} [Source:UniProtKB/TrEMBL;Acc:E1BRN0]
9	ENSGALG00000017046	OSF2	periostin precursor [Source:RefSeq peptide;Acc:NP_001025712]
9	ENSGALG00000017047	SUPT20H	suppressor of Ty 20 homolog (S. cerevisiae) [Source:HGNC Symbol;Acc:HGNC:20596]
9	ENSGALG00000017048	EXOSC8	exosome component 8 [Source:HGNC Symbol;Acc:HGNC:17035]
9	ENSGALG00000017049	ALG5	ALG5, dolichyl-phosphate beta-glucosyltransferase [Source:HGNC Symbol;Acc:HGNC:20266]
9	ENSGALG00000017050	SMAD9	mothers against decapentaplegic homolog 9 [Source:RefSeq peptide;Acc:NP_001019997]
9	ENSGALG00000019087	RFXAP	regulatory factor X-associated protein [Source:HGNC Symbol;Acc:HGNC:9988]
9	ENSGALG00000017052	CCNA1	cyclin A1 [Source:HGNC Symbol;Acc:HGNC:1577]
9	ENSGALG00000017053	SPG20	spastic paraplegia 20 (Troyer syndrome) [Source:HGNC Symbol;Acc:HGNC:18514]
9	ENSGALG00000017056	DCLK1	serine/threonine-protein kinase DCLK1 [Source:RefSeq peptide;Acc:NP_001244186]
9	ENSGALG00000028083	THSD1	Thrombospondin type 1 domain containing 1
9	ENSGALG00000026498		Uncharacterized protein {ECO:0000313|Ensembl:ENSGALP00000042037} [Source:UniProtKB/TrEMBL;Acc:R4GIU1]
9	ENSGALG00000025180
10	ENSGALG00000017082	HMGB1	High mobility group protein B1 [Source:UniProtKB/Swiss-Prot;Acc:Q9YH06]
10	ENSGALG00000017083	KATNAL1	katanin p60 subunit A-like 1 [Source:HGNC Symbol;Acc:HGNC:28361]
10	ENSGALG00000017084	UBL3	ubiquitin-like protein 3 [Source:RefSeq peptide;Acc:NP_001012847]
10	ENSGALG00000017085	CAT1	high affinity cationic amino acid transporter 1 [Source:RefSeq peptide;Acc:NP_001138962]
10	ENSGALG00000017086	MTUS2	microtubule associated tumor suppressor candidate 2 [Source:HGNC Symbol;Acc:HGNC:20595]
10	ENSGALG00000017089	SLC46A3	solute carrier family 46 member 3 precursor [Source:RefSeq peptide;Acc:NP_001025999]
10	ENSGALG00000017090	POMP	proteasome maturation protein [Source:HGNC Symbol;Acc:HGNC:20330]
10	ENSGALG00000017091	FLT1	vascular endothelial growth factor receptor 1 precursor [Source:RefSeq peptide;Acc:NP_989583]
10	ENSGALG00000017092	PAN3	PAN3 poly(A) specific ribonuclease subunit [Source:HGNC Symbol;Acc:HGNC:29991]
10	ENSGALG00000017093	FLT3	fms-related tyrosine kinase 3 [Source:HGNC Symbol;Acc:HGNC:3765]
10	ENSGALG00000027764	CDX2	caudal type homeobox 2 [Source:HGNC Symbol;Acc:HGNC:1806]
10	ENSGALG00000022726	PDX1	pancreatic and duodenal homeobox 1 [Source:HGNC Symbol;Acc:HGNC:6107]
10	ENSGALG00000026213		Uncharacterized protein {ECO:0000313|Ensembl:ENSGALP00000042649} [Source:UniProtKB/TrEMBL;Acc:R4GKF4]
10	ENSGALG00000017096	LNX2	ligand of numb-protein X 2 [Source:HGNC Symbol;Acc:HGNC:20421]
10	ENSGALG00000017097	MTIF3	Gallus gallus mitochondrial translational initiation factor 3 (MTIF3), nuclear gene encoding mitochondrial protein, transcript variant 1, mRNA. [Source:RefSeq mRNA;Acc:NM_001277799]
10	ENSGALG00000017098	GTF3A	transcription factor IIIA [Source:RefSeq peptide;Acc:NP_001107043]
10	ENSGALG00000017099	RASL11A	RAS-like, family 11, member A [Source:HGNC Symbol;Acc:HGNC:23802]
10	ENSGALG00000027035	RPL21	ribosomal protein L21 [Source:HGNC Symbol;Acc:HGNC:10313]
10	ENSGALG00000017101	USP12	ubiquitin specific peptidase 12 [Source:HGNC Symbol;Acc:HGNC:20485]
10	ENSGALG00000025190	gga-mir-1646	gga-mir-1646 [Source:miRBase;Acc:MI0007378]
10	ENSGALG00000025205	SNORD102	Small nucleolar RNA SNORD102 [Source:RFAM;Acc:RF00187]
10	ENSGALG00000026705	gga-mir-6656	gga-mir-6656 [Source:miRBase;Acc:MI0022476]
10	ENSGALG00000017811	SNORA27	Small nucleolar RNA SNORA27 [Source:RFAM;Acc:RF00443]
11	ENSGALG00000017331	GDPD5	glycerophosphodiester phosphodiesterase domain-containing protein 5 [Source:RefSeq peptide;Acc:NP_001032348]
11	ENSGALG00000011214	SERPINH1	Serpin H1 [Source:UniProtKB/Swiss-Prot;Acc:P13731]
11	ENSGALG00000017330	RPS3	40S ribosomal protein S3 [Source:RefSeq peptide;Acc:NP_001026007]
11	ENSGALG00000017329	FCHSD2	FCH and double SH3 domains 2 [Source:HGNC Symbol;Acc:HGNC:29114]
11	ENSGALG00000017328	P2RY2	purinergic receptor P2Y, G-protein coupled, 2 [Source:HGNC Symbol;Acc:HGNC:8541]
11	ENSGALG00000017326	ARHGEF17	Rho guanine nucleotide exchange factor (GEF) 17 [Source:HGNC Symbol;Acc:HGNC:21726]
11	ENSGALG00000019033	RELT	RELT tumor necrosis factor receptor [Source:HGNC Symbol;Acc:HGNC:13764]
11	ENSGALG00000017324		Uncharacterized protein {ECO:0000313|Ensembl:ENSGALP00000027944} [Source:UniProtKB/TrEMBL;Acc:F1NPC0]
11	ENSGALG00000017323	FAM168A	family with sequence similarity 168, member A [Source:HGNC Symbol;Acc:HGNC:28999]
11	ENSGALG00000017322		Uncharacterized protein {ECO:0000313|Ensembl:ENSGALP00000027941} [Source:UniProtKB/TrEMBL;Acc:E1C590]
11	ENSGALG00000017321	PLEKHB1	pleckstrin homology domain-containing family B member 1 [Source:RefSeq peptide;Acc:NP_001012564]
11	ENSGALG00000017320	RAB6A	Ras-related protein Rab-6A [Source:UniProtKB/Swiss-Prot;Acc:Q1KME6]
11	ENSGALG00000017319	MRPL48	mitochondrial ribosomal protein L48 [Source:RefSeq peptide;Acc:NP_001025224]
11	ENSGALG00000017327	P2RY6	P2Y purinoceptor 3 [Source:UniProtKB/Swiss-Prot;Acc:Q98907]
11	ENSGALG00000017818	SNORD15	Small nucleolar RNA SNORD15 [Source:RFAM;Acc:RF00067]
11	ENSGALG00000025564	SNORD15	Small nucleolar RNA SNORD15 [Source:RFAM;Acc:RF00067]
11	ENSGALG00000017817	SNORD15	Small nucleolar RNA SNORD15 [Source:RFAM;Acc:RF00067]
11	ENSGALG00000025198	gga-mir-1708	gga-mir-1708 [Source:miRBase;Acc:MI0007444]
12	ENSGALG00000018626		Uncharacterized protein {ECO:0000313|Ensembl:ENSGALP00000028786} [Source:UniProtKB/TrEMBL;Acc:F1NA67]
12	ENSGALG00000013049	SMARCD3	SWI/SNF related, matrix associated, actin dependent regulator of chromatin, subfamily d, member 3 [Source:HGNC Symbol;Acc:HGNC:11108]
12	ENSGALG00000013359	CHPF2	chondroitin polymerizing factor 2 [Source:HGNC Symbol;Acc:HGNC:29270]
12	ENSGALG00000013354	ABCF2	ATP-binding cassette sub-family F member 2 [Source:RefSeq peptide;Acc:NP_001006562]
12	ENSGALG00000013346		Histone H2B {ECO:0000256|RuleBase:RU000451} [Source:UniProtKB/TrEMBL;Acc:F1NF30]
12	ENSGALG00000013343	ASB10	ankyrin repeat and SOCS box containing 10 [Source:HGNC Symbol;Acc:HGNC:17185]
12	ENSGALG00000023647	GBX1	Transcription factor Gbx-1 {ECO:0000313|EMBL:BAB20016.1}; Uncharacterized protein {ECO:0000313|Ensembl:ENSGALP00000041607} [Source:UniProtKB/TrEMBL;Acc:Q9DEB1]
12	ENSGALG00000013341	AGAP3	ArfGAP with GTPase domain, ankyrin repeat and PH domain 3 [Source:HGNC Symbol;Acc:HGNC:16923]
12	ENSGALG00000028513	TMUB1	transmembrane and ubiquitin-like domain containing 1 [Source:HGNC Symbol;Acc:HGNC:21709]
12	ENSGALG00000025923	FASTK	Fas-activated serine/threonine kinase [Source:HGNC Symbol;Acc:HGNC:24676]
12	ENSGALG00000028756	SLC4A2	anion exchange protein 2 [Source:RefSeq peptide;Acc:NP_990294]
12	ENSGALG00000027946		Uncharacterized protein {ECO:0000313|Ensembl:ENSGALP00000043105} [Source:UniProtKB/TrEMBL;Acc:R4GLL8]
12	ENSGALG00000027043	KCNH2	potassium channel, voltage gated eag related subfamily H, member 2 [Source:HGNC Symbol;Acc:HGNC:6251]
12	ENSGALG00000028939	AOC1	amine oxidase, copper containing 1 [Source:HGNC Symbol;Acc:HGNC:80]
12	ENSGALG00000018597		Uncharacterized protein {ECO:0000313|Ensembl:ENSGALP00000028749} [Source:UniProtKB/TrEMBL;Acc:H9L0Z3]
12	ENSGALG00000023643		Uncharacterized protein {ECO:0000313|Ensembl:ENSGALP00000038607} [Source:UniProtKB/TrEMBL;Acc:E1BTV5]
12	ENSGALG00000004904		Uncharacterized protein {ECO:0000313|Ensembl:ENSGALP00000007830} [Source:UniProtKB/TrEMBL;Acc:E1BVI2]
12	ENSGALG00000004898		Uncharacterized protein {ECO:0000313|Ensembl:ENSGALP00000007808} [Source:UniProtKB/TrEMBL;Acc:F1NIR7]
12	ENSGALG00000004909	RARRES2	retinoic acid receptor responder protein 2 precursor [Source:RefSeq peptide;Acc:NP_001264405]
12	ENSGALG00000004919	SSPO	SCO-spondin [Source:HGNC Symbol;Acc:HGNC:21998]
12	ENSGALG00000008915	GIMAP6	GTPase, IMAP family member 6 [Source:HGNC Symbol;Acc:HGNC:21918]
12	ENSGALG00000005097		Uncharacterized protein {ECO:0000313|Ensembl:ENSGALP00000038576} [Source:UniProtKB/TrEMBL;Acc:F1NUB0]
12	ENSGALG00000019713		Uncharacterized protein {ECO:0000313|Ensembl:ENSGALP00000007684} [Source:UniProtKB/TrEMBL;Acc:F1NFZ5]
12	ENSGALG00000027143		Uncharacterized protein {ECO:0000313|Ensembl:ENSGALP00000041188} [Source:UniProtKB/TrEMBL;Acc:R4GGL8]
12	ENSGALG00000019711		Uncharacterized protein {ECO:0000313|Ensembl:ENSGALP00000007805} [Source:UniProtKB/TrEMBL;Acc:F1NIS0]
12	ENSGALG00000019710		Uncharacterized protein {ECO:0000313|Ensembl:ENSGALP00000007806} [Source:UniProtKB/TrEMBL;Acc:E1BVL4]
12	ENSGALG00000004819	ZNF767	zinc finger family member 767 [Source:RefSeq peptide;Acc:NP_001265069]
12	ENSGALG00000028985	LOC426355	t-SNARE domain-containing protein 1-like
12	ENSGALG00000026922		Uncharacterized protein {ECO:0000313|Ensembl:ENSGALP00000042975} [Source:UniProtKB/TrEMBL;Acc:R4GLA1]
12	ENSGALG00000023632		Uncharacterized protein {ECO:0000313|Ensembl:ENSGALP00000038568} [Source:UniProtKB/TrEMBL;Acc:E1BVR2]
12	ENSGALG00000028282		Uncharacterized protein {ECO:0000313|Ensembl:ENSGALP00000043431} [Source:UniProtKB/TrEMBL;Acc:R4GMG6]
12	ENSGALG00000026155		Uncharacterized protein {ECO:0000313|Ensembl:ENSGALP00000042555} [Source:UniProtKB/TrEMBL;Acc:R4GK66]
12	ENSGALG00000004934	CDC25A	M-phase inducer phosphatase 1 [Source:RefSeq peptide;Acc:NP_001186501]
12	ENSGALG00000021838		Uncharacterized protein {ECO:0000313|Ensembl:ENSGALP00000034654} [Source:UniProtKB/TrEMBL;Acc:E1BTR7]
12	ENSGALG00000004938	MAP4	microtubule-associated protein 4 [Source:HGNC Symbol;Acc:HGNC:6862]
12	ENSGALG00000005027	DHX30	putative ATP-dependent RNA helicase DHX30 precursor [Source:RefSeq peptide;Acc:NP_001012869]
12	ENSGALG00000005048	SMARCC1	SWI/SNF related, matrix associated, actin dependent regulator of chromatin, subfamily c, member 1 [Source:HGNC Symbol;Acc:HGNC:11104]
12	ENSGALG00000028443	CSPG5	chondroitin sulfate proteoglycan 5 precursor [Source:RefSeq peptide;Acc:NP_990050]
12	ENSGALG00000005056	C2H3ORF75	elongator complex protein 6 [Source:RefSeq peptide;Acc:NP_001264419]
12	ENSGALG00000005072	SCAP	SREBF chaperone [Source:HGNC Symbol;Acc:HGNC:30634]
12	ENSGALG00000005650		Uncharacterized protein {ECO:0000313|Ensembl:ENSGALP00000009049} [Source:UniProtKB/TrEMBL;Acc:F1NGI2]
12	ENSGALG00000026277	TIGD3	tigger transposable element derived 3 [Source:HGNC Symbol;Acc:HGNC:18334]
12	ENSGALG00000004931		Uncharacterized protein {ECO:0000313|Ensembl:ENSGALP00000007875} [Source:UniProtKB/TrEMBL;Acc:F1NEN1]
12	ENSGALG00000025364	gga-mir-1749	gga-mir-1749 [Source:miRBase;Acc:MI0007489]
12	ENSGALG00000027384	gga-mir-6710	gga-mir-6710 [Source:miRBase;Acc:MI0022532]
13	ENSGALG00000012051	STAC	SH3 and cysteine rich domain [Source:HGNC Symbol;Acc:HGNC:11353]
13	ENSGALG00000012054	DCLK3	doublecortin-like kinase 3 [Source:HGNC Symbol;Acc:HGNC:19005]
13	ENSGALG00000012057	TRANK1	tetratricopeptide repeat and ankyrin repeat containing 1 [Source:HGNC Symbol;Acc:HGNC:29011]
13	ENSGALG00000012060	MLH1	mutL homolog 1 [Source:HGNC Symbol;Acc:HGNC:7127]
13	ENSGALG00000012066	STARD3NL	STARD3 N-terminal like [Source:HGNC Symbol;Acc:HGNC:19169]
13	ENSGALG00000012069	EPDR1	ependymin related 1 [Source:HGNC Symbol;Acc:HGNC:17572]
13	ENSGALG00000012073	SFRP4	secreted frizzled-related protein 4 [Source:HGNC Symbol;Acc:HGNC:10778]
13	ENSGALG00000012078	NME8	NME/NM23 family member 8 [Source:HGNC Symbol;Acc:HGNC:16473]
13	ENSGALG00000012083	GPR141	G protein-coupled receptor 141 [Source:HGNC Symbol;Acc:HGNC:19997]
13	ENSGALG00000019607		Uncharacterized protein {ECO:0000313|Ensembl:ENSGALP00000030484} [Source:UniProtKB/TrEMBL;Acc:E1BZZ7]
13	ENSGALG00000012080		Uncharacterized protein {ECO:0000313|Ensembl:ENSGALP00000019709} [Source:UniProtKB/TrEMBL;Acc:F1NFB6]
14	ENSGALG00000015140	DSC1	desmocollin 1
14	ENSGALG00000017398	DSG4	desmoglein 4
14	ENSGALG00000015142	DSG2	desmoglein 2 [Source:HGNC Symbol;Acc:HGNC:3049]
14	ENSGALG00000015143	TTR	Transthyretin [Source:UniProtKB/Swiss-Prot;Acc:P27731]
14	ENSGALG00000015151	B4GALT6	beta-1,4-galactosyltransferase 6 [Source:RefSeq peptide;Acc:NP_001026187]
14	ENSGALG00000015153	OPN5L1	Opsin 5-like 1
14	ENSGALG00000015157	TRAPPC8	trafficking protein particle complex 8 [Source:HGNC Symbol;Acc:HGNC:29169]
14	ENSGALG00000015163	RNF138	ring finger protein 138, E3 ubiquitin protein ligase [Source:HGNC Symbol;Acc:HGNC:17765]
14	ENSGALG00000015169	MEP1B	meprin A, beta [Source:HGNC Symbol;Acc:HGNC:7020]
14	ENSGALG00000015181	GAREM	GRB2 associated, regulator of MAPK1 [Source:HGNC Symbol;Acc:HGNC:26136]
14	ENSGALG00000015183	RAB10L	Ras-related protein Rab-10-like
14	ENSGALG00000015186	KLHL14	kelch-like family member 14 [Source:HGNC Symbol;Acc:HGNC:29266]
14	ENSGALG00000019484	CCDC178	coiled-coil domain containing 178 [Source:HGNC Symbol;Acc:HGNC:29588]
14	ENSGALG00000015196	ASXL3	additional sex combs like transcriptional regulator 3 [Source:HGNC Symbol;Acc:HGNC:29357]
14	ENSGALG00000015198	NOL4	Nucleolar protein 4
14	ENSGALG00000027669		Uncharacterized protein {ECO:0000313|Ensembl:ENSGALP00000043112} [Source:UniProtKB/TrEMBL;Acc:R4GLM4]
14	ENSGALG00000015199		Uncharacterized protein {ECO:0000313|Ensembl:ENSGALP00000024478} [Source:UniProtKB/TrEMBL;Acc:F1NTH0]
14	ENSGALG00000015211	DTNA	dystrobrevin, alpha [Source:HGNC Symbol;Acc:HGNC:3057]
14	ENSGALG00000015215	MAPRE2	Microtubule-associated protein RP/EB family member 2 [Source:UniProtKB/Swiss-Prot;Acc:Q5ZKK1]
14	ENSGALG00000015219	EPT1L	ethanolaminephosphotransferase 1-like
14	ENSGALG00000015220		Uncharacterized protein {ECO:0000313|Ensembl:ENSGALP00000024518} [Source:UniProtKB/TrEMBL;Acc:F1NRX6]
14	ENSGALG00000015226	SPIDR	scaffolding protein involved in DNA repair [Source:HGNC Symbol;Acc:HGNC:28971]
14	ENSGALG00000012914	PRKDC	DNA-dependent protein kinase catalytic subunit [Source:RefSeq peptide;Acc:NP_989989]
14	ENSGALG00000012915	MCM4	minichromosome maintenance complex component 4 [Source:HGNC Symbol;Acc:HGNC:6947]
14	ENSGALG00000028133	UBE2V2	Ubiquitin-conjugating enzyme E2 variant 2 [Source:UniProtKB/Swiss-Prot;Acc:Q5F3Z3]
14	ENSGALG00000015234		Uncharacterized protein {ECO:0000313|Ensembl:ENSGALP00000024538} [Source:UniProtKB/TrEMBL;Acc:F1NRB6]
14	ENSGALG00000015241	SNAI2	snail family zinc finger 2 [Source:HGNC Symbol;Acc:HGNC:11094]
14	ENSGALG00000024487	C8orf22	chromosome 8 open reading frame 22 [Source:HGNC Symbol;Acc:HGNC:31745]
14	ENSGALG00000015242		Uncharacterized protein {ECO:0000313|Ensembl:ENSGALP00000024549} [Source:UniProtKB/TrEMBL;Acc:E1C374]
14	ENSGALG00000015248	SNTG1	syntrophin, gamma 1 [Source:HGNC Symbol;Acc:HGNC:13740]
14	ENSGALG00000028132
14	ENSGALG00000021949	U6	U6 spliceosomal RNA [Source:RFAM;Acc:RF00026]
14	ENSGALG00000029176
14	ENSGALG00000026804	gga-mir-6707	gga-mir-6707 [Source:miRBase;Acc:MI0022529]
15	ENSGALG00000015927	TRIQK	triple QxxK/R motif containing [Source:HGNC Symbol;Acc:HGNC:27828]
15	ENSGALG00000015929	FAM92A1	family with sequence similarity 92, member A1 [Source:HGNC Symbol;Acc:HGNC:30452]
15	ENSGALG00000015930	RBM12B	RNA-binding protein 12B [Source:RefSeq peptide;Acc:NP_001026115]
15	ENSGALG00000015940	TMEM67	transmembrane protein 67 [Source:HGNC Symbol;Acc:HGNC:28396]
15	ENSGALG00000015943	PDP1	pyruvate dehyrogenase phosphatase catalytic subunit 1 [Source:RefSeq peptide;Acc:NP_001186839]
15	ENSGALG00000015947	CDH17	cadherin-17 precursor [Source:RefSeq peptide;Acc:NP_001186424]
15	ENSGALG00000015954	GEM	GTP-binding protein GEM [Source:RefSeq peptide;Acc:NP_998744]
15	ENSGALG00000015955	RAD54B	DNA repair and recombination protein RAD54B [Source:RefSeq peptide;Acc:NP_990041]
15	ENSGALG00000026753	FSBP	fibrinogen silencer binding protein [Source:HGNC Symbol;Acc:HGNC:43653]
15	ENSGALG00000015957	RNF151	ring finger protein 151 [Source:HGNC Symbol;Acc:HGNC:23235]
15	ENSGALG00000015965	KIAA1429	KIAA1429 [Source:HGNC Symbol;Acc:HGNC:24500]
15	ENSGALG00000015968	ESRP1	epithelial splicing regulatory protein 1 [Source:HGNC Symbol;Acc:HGNC:25966]
15	ENSGALG00000015975	DPY19L4	dpy-19-like 4 (C. elegans) [Source:HGNC Symbol;Acc:HGNC:27829]
15	ENSGALG00000015980		cHz-cadherin precursor [Source:RefSeq peptide;Acc:NP_001001754]
15	ENSGALG00000015984	INTS8	integrator complex subunit 8 [Source:RefSeq peptide;Acc:NP_001035318]
15	ENSGALG00000015985	CCNE2	G1/S-specific cyclin-E2 [Source:RefSeq peptide;Acc:NP_001026116]
15	ENSGALG00000015987	TP53INP1	tumor protein p53-inducible nuclear protein 1 [Source:RefSeq peptide;Acc:NP_001026117]
15	ENSGALG00000019447	NDUFAF6	NADH dehydrogenase (ubiquinone) complex I, assembly factor 6 [Source:HGNC Symbol;Acc:HGNC:28625]
15	ENSGALG00000015988	PLEKHF2	pleckstrin homology domain-containing family F member 2 [Source:RefSeq peptide;Acc:NP_001026118]
15	ENSGALG00000015989	C8orf37	chromosome 8 open reading frame 37 [Source:HGNC Symbol;Acc:HGNC:27232]
15	ENSGALG00000015993	MTERF3	mTERF domain-containing protein 1, mitochondrial precursor [Source:RefSeq peptide;Acc:NP_001006348]
15	ENSGALG00000015998	PTDSS1	Phosphatidylserine synthase 1 [Source:UniProtKB/Swiss-Prot;Acc:Q5ZM65]
15	ENSGALG00000022789	CPQ	plasma glutamate carboxypeptidase precursor [Source:RefSeq peptide;Acc:NP_001264350]
15	ENSGALG00000016004	MTDH	metadherin [Source:HGNC Symbol;Acc:HGNC:29608]
15	ENSGALG00000027894
16	ENSGALG00000016310	FAM84B	family with sequence similarity 84, member B [Source:HGNC Symbol;Acc:HGNC:24166]
16	ENSGALG00000016308	MYC	Myc proto-oncogene protein [Source:UniProtKB/Swiss-Prot;Acc:P01109]
16	ENSGALG00000026769		Uncharacterized protein {ECO:0000313|Ensembl:ENSGALP00000041212} [Source:UniProtKB/TrEMBL;Acc:R4GGP2]
16	ENSGALG00000028309
17	ENSGALG00000016682		Uncharacterized protein {ECO:0000313|Ensembl:ENSGALP00000026867} [Source:UniProtKB/TrEMBL;Acc:F1NFI1]
17	ENSGALG00000016684	RHAG	ammonium transporter Rh type A [Source:RefSeq peptide;Acc:NP_989795]
17	ENSGALG00000016690	CYP2AC1	cytochrome P450, family 2, subfamily AC, polypeptide 1
17	ENSGALG00000022812		Uncharacterized protein {ECO:0000313|Ensembl:ENSGALP00000026885} [Source:UniProtKB/TrEMBL;Acc:E1BY32]
17	ENSGALG00000016692	CENPQ	centromere protein Q [Source:RefSeq peptide;Acc:NP_001038114]
17	ENSGALG00000016697	MUT	methylmalonyl CoA mutase [Source:HGNC Symbol;Acc:HGNC:7526]
17	ENSGALG00000016699	cOpn5L2	opsin 5-like 2 [Source:RefSeq peptide;Acc:NP_001156364]
17	ENSGALG00000016701		Uncharacterized protein {ECO:0000313|Ensembl:ENSGALP00000026902} [Source:UniProtKB/TrEMBL;Acc:F1NF21]
17	ENSGALG00000016704	CDC5L	cell division cycle 5-like [Source:HGNC Symbol;Acc:HGNC:1743]
17	ENSGALG00000016705	SUPT3H	transcription initiation protein SPT3 homolog [Source:RefSeq peptide;Acc:NP_001026273]
17	ENSGALG00000026484	RUNX2	runt-related transcription factor 2 [Source:RefSeq peptide;Acc:NP_989459]
17	ENSGALG00000016707	CLIC5	chloride intracellular channel 5 [Source:HGNC Symbol;Acc:HGNC:13517]
17	ENSGALG00000028054	uc_338	TUC338 [Source:RFAM;Acc:RF02271]
18	ENSGALG00000006886	Dach2	dachshund homolog 2 [Source:RefSeq peptide;Acc:NP_990126]
18	ENSGALG00000006906	CHM	rab proteins geranylgeranyltransferase component A 2 [Source:RefSeq peptide;Acc:NP_001026290]
18	ENSGALG00000006919	POF1B	premature ovarian failure, 1B [Source:HGNC Symbol;Acc:HGNC:13711]
18	ENSGALG00000006929	ZNF6	Uncharacterized protein {ECO:0000313|Ensembl:ENSGALP00000011212} [Source:UniProtKB/TrEMBL;Acc:F1NHJ7]
18	ENSGALG00000006978	APOOL	apolipoprotein O-like precursor [Source:RefSeq peptide;Acc:NP_001006434]
18	ENSGALG00000007028	CNKSR2L	connector enhancer of kinase suppressor of Ras 2-like
18	ENSGALG00000007041	HDX	Highly divergent homeobox [Source:UniProtKB/Swiss-Prot;Acc:Q5ZKW8]
18	ENSGALG00000007097	RPS6KA6	ribosomal protein S6 kinase, 90kDa, polypeptide 6 [Source:HGNC Symbol;Acc:HGNC:10435]
18	ENSGALG00000020298		Uncharacterized protein {ECO:0000313|Ensembl:ENSGALP00000031729} [Source:UniProtKB/TrEMBL;Acc:E1C1I4]
18	ENSGALG00000007110	TMEM182L	transmembrane protein 182-like
18	ENSGALG00000007118	SOHYE2L	sodium/hydrogen exchanger 2-like
18	ENSGALG00000007123		Uncharacterized protein {ECO:0000313|Ensembl:ENSGALP00000011524} [Source:UniProtKB/TrEMBL;Acc:E1C5W4]
18	ENSGALG00000007128	SH3BGRL	Gallus gallus SH3 domain binding glutamic acid-rich protein like (SH3BGRL), mRNA. [Source:RefSeq mRNA;Acc:NM_001012574]
18	ENSGALG00000007131	HMGN5	high mobility group nucleosome binding domain 5
18	ENSGALG00000007135		Uncharacterized protein {ECO:0000313|Ensembl:ENSGALP00000011544} [Source:UniProtKB/TrEMBL;Acc:F1N8P7]
18	ENSGALG00000007151	BRWD3	bromodomain and WD repeat domain containing 3 [Source:HGNC Symbol;Acc:HGNC:17342]
18	ENSGALG00000007157	FAM46D	family with sequence similarity 46, member D [Source:HGNC Symbol;Acc:HGNC:28399]
18	ENSGALG00000007160	ARHGAP36	Rho GTPase activating protein 36
18	ENSGALG00000007210		Uncharacterized protein {ECO:0000313|Ensembl:ENSGALP00000031722} [Source:UniProtKB/TrEMBL;Acc:E1C1I7]
18	ENSGALG00000007234	CLCN5	chloride channel, voltage-sensitive 5 [Source:HGNC Symbol;Acc:HGNC:2023]
18	ENSGALG00000007240	TRAIL-LIKE	TNF-related apoptosis inducing ligand-like protein precursor [Source:RefSeq peptide;Acc:NP_989922]
18	ENSGALG00000007245		Uncharacterized protein {ECO:0000313|Ensembl:ENSGALP00000011707} [Source:UniProtKB/TrEMBL;Acc:F1NB69]
18	ENSGALG00000027373
18	ENSGALG00000007255	GABRQ	Gamma-aminobutyric acid receptor subunit beta-4 [Source:UniProtKB/Swiss-Prot;Acc:P24045]
18	ENSGALG00000007269	GABRA3	gamma-aminobutyric acid (GABA) A receptor, alpha 3 [Source:HGNC Symbol;Acc:HGNC:4077]
18	ENSGALG00000020292	GABRE	Gamma-aminobutyric acid receptor subunit gamma-4 [Source:UniProtKB/Swiss-Prot;Acc:P34904]
18	ENSGALG00000007282	CNGA2	cyclic nucleotide gated channel alpha 2 [Source:HGNC Symbol;Acc:HGNC:2149]
18	ENSGALG00000023694		Uncharacterized protein {ECO:0000313|Ensembl:ENSGALP00000038800} [Source:UniProtKB/TrEMBL;Acc:E1BYL5]
18	ENSGALG00000027977	PRRG3	proline rich Gla (G-carboxyglutamic acid) 3 (transmembrane) [Source:HGNC Symbol;Acc:HGNC:30798]
18	ENSGALG00000007309	RIPPLY1	ripply transcriptional repressor 1 [Source:HGNC Symbol;Acc:HGNC:25117]
18	ENSGALG00000007311	CLDN2	claudin-2 [Source:RefSeq peptide;Acc:NP_001264551]
18	ENSGALG00000007355		Uncharacterized protein {ECO:0000313|Ensembl:ENSGALP00000031708} [Source:UniProtKB/TrEMBL;Acc:E1C272]
18	ENSGALG00000028222		Uncharacterized protein {ECO:0000313|Ensembl:ENSGALP00000041454} [Source:UniProtKB/TrEMBL;Acc:R4GHB4]
18	ENSGALG00000023692		Uncharacterized protein {ECO:0000313|Ensembl:ENSGALP00000038796} [Source:UniProtKB/TrEMBL;Acc:F1NGA1]
18	ENSGALG00000007443	TMLHE	Trimethyllysine dioxygenase, mitochondrial [Source:UniProtKB/Swiss-Prot;Acc:Q5F4B3]
18	ENSGALG00000026243	POU4F3	Brain-specific homeobox/POU domain protein 3 [Source:UniProtKB/Swiss-Prot;Acc:Q91998]
18	ENSGALG00000007466	EDNRB2	endothelin receptor B subtype 2 precursor [Source:RefSeq peptide;Acc:NP_989451]
18	ENSGALG00000007470	POLR1D	polymerase (RNA) I polypeptide D, 16kDa [Source:HGNC Symbol;Acc:HGNC:20422]
18	ENSGALG00000007476	VAMP7	Vesicle-associated membrane protein 7 [Source:UniProtKB/Swiss-Prot;Acc:Q5ZL74]
18	ENSGALG00000007488	ZNF185	zinc finger protein 185 (LIM domain) [Source:HGNC Symbol;Acc:HGNC:12976]
18	ENSGALG00000007493	NSDHL	NAD(P) dependent steroid dehydrogenase-like [Source:HGNC Symbol;Acc:HGNC:13398]
18	ENSGALG00000007510	CETN2	centrin-2 [Source:RefSeq peptide;Acc:NP_001264569]
18	ENSGALG00000007526	ES1ML2	ES1 protein homolog, mitochondrial-like 2
18	ENSGALG00000007530		Uncharacterized protein {ECO:0000313|Ensembl:ENSGALP00000012166} [Source:UniProtKB/TrEMBL;Acc:F1NT09]
18	ENSGALG00000025899		Uncharacterized protein {ECO:0000313|Ensembl:ENSGALP00000042873} [Source:UniProtKB/TrEMBL;Acc:R4GL06]
18	ENSGALG00000007538		Uncharacterized protein {ECO:0000313|Ensembl:ENSGALP00000012177} [Source:UniProtKB/TrEMBL;Acc:F1NSY9]
18	ENSGALG00000025991	GLOD5	glyoxalase domain containing 5 [Source:HGNC Symbol;Acc:HGNC:33358]
18	ENSGALG00000007242	SLITRK4	SLIT and NTRK-like family, member 4 [Source:HGNC Symbol;Acc:HGNC:23502]
18	ENSGALG00000007448	SPRY3	protein sprouty homolog 3 [Source:RefSeq peptide;Acc:NP_001073204]
18	ENSGALG00000028553	gga-mir-6704	gga-mir-6704 [Source:miRBase;Acc:MI0022526]
18	ENSGALG00000025790	uc_338	TUC338 [Source:RFAM;Acc:RF02271]
18	ENSGALG00000025207	gga-mir-1462	gga-mir-1462 [Source:miRBase;Acc:MI0007067]
18	ENSGALG00000025286	gga-mir-1750	gga-mir-1750 [Source:miRBase;Acc:MI0007491]
18	ENSGALG00000025534	gga-mir-1728	gga-mir-1728 [Source:miRBase;Acc:MI0007466]
19	ENSGALG00000027109	SPON2	spondin 2, extracellular matrix protein [Source:HGNC Symbol;Acc:HGNC:11253]
19	ENSGALG00000015722	TMED11	Transmembrane emp24 domain-containing protein 11
19	ENSGALG00000022952	RNF212	ring finger protein 212 [Source:HGNC Symbol;Acc:HGNC:27729]
19	ENSGALG00000015725	FGFRL1	Fibroblast growth factor receptor-like 1 [Source:UniProtKB/Swiss-Prot;Acc:Q7T2H2]
19	ENSGALG00000015749	ST3GAL5	lactosylceramide alpha-2,3-sialyltransferase [Source:RefSeq peptide;Acc:NP_001001192]
19	ENSGALG00000015765	POLR1A	polymerase (RNA) I polypeptide A, 194kDa [Source:HGNC Symbol;Acc:HGNC:17264]
19	ENSGALG00000015773	PTCD3	pentatricopeptide repeat domain 3 [Source:HGNC Symbol;Acc:HGNC:24717]
19	ENSGALG00000015783	IMMT	mitochondrial inner membrane protein [Source:RefSeq peptide;Acc:NP_001006462]
19	ENSGALG00000022950	MRPL35	mitochondrial ribosomal protein L35 [Source:HGNC Symbol;Acc:HGNC:14489]
19	ENSGALG00000015786	REEP1	receptor accessory protein 1 [Source:HGNC Symbol;Acc:HGNC:25786]
19	ENSGALG00000020109		Uncharacterized protein {ECO:0000313|Ensembl:ENSGALP00000031386} [Source:UniProtKB/TrEMBL;Acc:E1C0D7]
19	ENSGALG00000015803	KDM3A	lysine-specific demethylase 3A [Source:RefSeq peptide;Acc:NP_001012909]
19	ENSGALG00000015805	CHMP3	charged multivesicular body protein 3
19	ENSGALG00000015809	RNF103	RING finger protein 103 [Source:RefSeq peptide;Acc:NP_001026340]
19	ENSGALG00000015815	RMND5A	required for meiotic nuclear division 5 homolog A [Source:RefSeq peptide;Acc:NP_001006463]
19	ENSGALG00000015816	CD8A	Gallus gallus CD8a molecule (CD8A), mRNA. [Source:RefSeq mRNA;Acc:NM_205235]
19	ENSGALG00000015900	CD8A	CD8a molecule
19	ENSGALG00000028338		Uncharacterized protein {ECO:0000313|Ensembl:ENSGALP00000041560} [Source:UniProtKB/TrEMBL;Acc:R4GHL1]
19	ENSGALG00000026496		Uncharacterized protein {ECO:0000313|Ensembl:ENSGALP00000040759} [Source:UniProtKB/TrEMBL;Acc:R4GFG8]
19	ENSGALG00000013492	TCD8AL5
19	ENSGALG00000029065	LOC422922
19	ENSGALG00000028464		Uncharacterized protein {ECO:0000313|Ensembl:ENSGALP00000043055} [Source:UniProtKB/TrEMBL;Acc:R4GLH3]
19	ENSGALG00000025757		Uncharacterized protein {ECO:0000313|Ensembl:ENSGALP00000041081} [Source:UniProtKB/TrEMBL;Acc:R4GGB4]
19	ENSGALG00000025970		Uncharacterized protein {ECO:0000313|Ensembl:ENSGALP00000042950} [Source:UniProtKB/TrEMBL;Acc:R4GL79]
19	ENSGALG00000028917		Uncharacterized protein {ECO:0000313|Ensembl:ENSGALP00000042313} [Source:UniProtKB/TrEMBL;Acc:R4GJJ6]
19	ENSGALG00000015852		Uncharacterized protein {ECO:0000313|Ensembl:ENSGALP00000025452} [Source:UniProtKB/TrEMBL;Acc:F1P1Q2]
19	ENSGALG00000026202		Uncharacterized protein {ECO:0000313|Ensembl:ENSGALP00000036337} [Source:UniProtKB/TrEMBL;Acc:F1NK02]
19	ENSGALG00000022939		Uncharacterized protein {ECO:0000313|Ensembl:ENSGALP00000036336} [Source:UniProtKB/TrEMBL;Acc:E1C7E4]
19	ENSGALG00000025997		Uncharacterized protein {ECO:0000313|Ensembl:ENSGALP00000041276} [Source:UniProtKB/TrEMBL;Acc:R4GGV2]
19	ENSGALG00000015902	CD8B	T-cell surface glycoprotein CD8 beta chain precursor [Source:RefSeq peptide;Acc:NP_990578]
19	ENSGALG00000024478	ZMAT1	zinc finger, matrin-type 1 [Source:HGNC Symbol;Acc:HGNC:29377]
19	ENSGALG00000015935	SMYD1	SET and MYND domain-containing protein 1 [Source:RefSeq peptide;Acc:NP_989486]
19	ENSGALG00000015937	LFABP	fatty acid-binding protein, liver [Source:RefSeq peptide;Acc:NP_989523]
19	ENSGALG00000015939	THNSL2	threonine synthase-like 2 (S. cerevisiae) [Source:HGNC Symbol;Acc:HGNC:25602]
19	ENSGALG00000022935	LOC422928
19	ENSGALG00000020108	HRH2L	histamine H2 receptor-like
19	ENSGALG00000015953		Uncharacterized protein {ECO:0000313|Ensembl:ENSGALP00000025663} [Source:UniProtKB/TrEMBL;Acc:E1BX72]
19	ENSGALG00000015958	EIF2AK3	eukaryotic translation initiation factor 2-alpha kinase 3 [Source:HGNC Symbol;Acc:HGNC:3255]
19	ENSGALG00000015960	RPIA	ribose-5-phosphate isomerase [Source:RefSeq peptide;Acc:NP_001026341]
19	ENSGALG00000015961	SUCLG1	succinyl-CoA ligase [Source:RefSeq peptide;Acc:NP_001012910]
19	ENSGALG00000021810		Uncharacterized protein {ECO:0000313|Ensembl:ENSGALP00000034625} [Source:UniProtKB/TrEMBL;Acc:E1BU94]
19	ENSGALG00000027853	CTNNA2	Gallus gallus catenin (cadherin-associated protein), alpha 2 (CTNNA2), mRNA. [Source:RefSeq mRNA;Acc:NM_205136]
19	ENSGALG00000015966		Uncharacterized protein {ECO:0000313|Ensembl:ENSGALP00000036326} [Source:UniProtKB/TrEMBL;Acc:E1C7E9]
19	ENSGALG00000015974	ADRA1D	adrenoceptor alpha 1D [Source:HGNC Symbol;Acc:HGNC:280]
19	ENSGALG00000015977	SMOX	spermine oxidase [Source:HGNC Symbol;Acc:HGNC:15862]
19	ENSGALG00000027533	RNF24	ring finger protein 24 [Source:HGNC Symbol;Acc:HGNC:13779]
19	ENSGALG00000015978	PANK2	pantothenate kinase 2 [Source:HGNC Symbol;Acc:HGNC:15894]
19	ENSGALG00000015994	MAVS	uncharacterized protein LOC422936 [Source:RefSeq peptide;Acc:NP_001012911]
19	ENSGALG00000015995	PTPA	receptor-type tyrosine-protein phosphatase alpha precursor [Source:RefSeq peptide;Acc:NP_990485]
19	ENSGALG00000014118	MRPS26	28S ribosomal protein S26, mitochondrial [Source:RefSeq peptide;Acc:NP_001035002]
19	ENSGALG00000019026	MST	Uncharacterized protein {ECO:0000313|Ensembl:ENSGALP00000036320} [Source:UniProtKB/TrEMBL;Acc:E1C7F2]
19	ENSGALG00000014117	AVP	Vasotocin-neurophysin VT Vasotocin Neurophysin VT [Source:UniProtKB/Swiss-Prot;Acc:P24787]
19	ENSGALG00000016002	UBOX5	U-box domain containing 5 [Source:HGNC Symbol;Acc:HGNC:17777]
19	ENSGALG00000015996	FASTKD5	FAST kinase domains 5 [Source:HGNC Symbol;Acc:HGNC:25790]
19	ENSGALG00000016001		Uncharacterized protein {ECO:0000313|Ensembl:ENSGALP00000025734} [Source:UniProtKB/TrEMBL;Acc:E1BUR7]
19	ENSGALG00000016003	DDRGK1	DDRGK domain containing 1 [Source:HGNC Symbol;Acc:HGNC:16110]
19	ENSGALG00000016013	HTR7	83 5-hydroxytryptamine (serotonin) receptor 7, adenylate cyclase-coupled [Source:RefSeq peptide;Acc:NP_001165240]
19	ENSGALG00000016017	SLC4A11	solute carrier family 4, sodium borate transporter, member 11 [Source:HGNC Symbol;Acc:HGNC:16438]
19	ENSGALG00000016026	C20orf194	chromosome 20 open reading frame 194 [Source:HGNC Symbol;Acc:HGNC:17721]
19	ENSGALG00000027090		uncharacterized protein LOC422926 [Source:RefSeq peptide;Acc:NP_001159385]
19	ENSGALG00000015967	LRRTM1	leucine rich repeat transmembrane neuronal 1 [Source:HGNC Symbol;Acc:HGNC:19408]
19	ENSGALG00000026952		Uncharacterized protein {ECO:0000313|Ensembl:ENSGALP00000041296} [Source:UniProtKB/TrEMBL;Acc:R4GGX0]
19	ENSGALG00000017860	SNORD94	Small nucleolar RNA SNORD94 [Source:RFAM;Acc:RF00613]
19	ENSGALG00000018328	gga-mir-103-2	gga-mir-103-2 [Source:miRBase;Acc:MI0001213]
19	ENSGALG00000027032	gga-mir-6705	gga-mir-6705 [Source:miRBase;Acc:MI0022527]
19	ENSGALG00000027186
19	ENSGALG00000024497	gga-mir-146c	gga-mir-146c [Source:miRBase;Acc:MI0007561]
19	ENSGALG00000028905
20	ENSGALG00000005551	DKK3	dickkopf-related protein 3 precursor [Source:RefSeq peptide;Acc:NP_990456]
20	ENSGALG00000005569	USP47	ubiquitin carboxyl-terminal hydrolase 47 [Source:RefSeq peptide;Acc:NP_001186511]
20	ENSGALG00000005584	GALNT18	putative polypeptide N-acetylgalactosaminyltransferase-like protein 4 [Source:RefSeq peptide;Acc:NP_001186513]
20	ENSGALG00000026317	RAG1	Recombination activating gene 1
21	ENSGALG00000007938
21	ENSGALG00000007940	RAG2	V(D)J recombination-activating protein 2 [Source:UniProtKB/Swiss-Prot;Acc:P25022]
21	ENSGALG00000007941	C11orf74	chromosome 11 open reading frame 74 [Source:HGNC Symbol;Acc:HGNC:25142]
21	ENSGALG00000025143
22	ENSGALG00000002012	MMRN2	multimerin 2 [Source:HGNC Symbol;Acc:HGNC:19888]
22	ENSGALG00000002015	SNCG1	synuclein, gamma [Source:RefSeq peptide;Acc:NP_990003]
22	ENSGALG00000002020		Glutamate dehydrogenase {ECO:0000256|PIRNR:PIRNR000185} [Source:UniProtKB/TrEMBL;Acc:F1P3F9]
22	ENSGALG00000028439	SYT15	Synaptotagmin 15
22	ENSGALG00000002046		Uncharacterized protein {ECO:0000313|Ensembl:ENSGALP00000003177} [Source:UniProtKB/TrEMBL;Acc:F1P2U3]
22	ENSGALG00000002066	TIMM23B	Translocase Of Inner Mitochondrial Membrane 23 Homolog B
22	ENSGALG00000002089		Uncharacterized protein {ECO:0000313|Ensembl:ENSGALP00000003252} [Source:UniProtKB/TrEMBL;Acc:E1BR29]
22	ENSGALG00000002117	PARG	poly (ADP-ribose) glycohydrolase [Source:HGNC Symbol;Acc:HGNC:8605]
22	ENSGALG00000002266	OGDHL	2-oxoglutarate dehydrogenase-like, mitochondrial [Source:RefSeq peptide;Acc:NP_001186473]
22	ENSGALG00000002289	CHAT	choline O-acetyltransferase [Source:RefSeq peptide;Acc:NP_989941]
22	ENSGALG00000002299	RGR	RPE-retinal G protein-coupled receptor [Source:RefSeq peptide;Acc:NP_001026387]
22	ENSGALG00000002303	LRIT1	leucine-rich repeat, immunoglobulin-like and transmembrane domains 1 [Source:HGNC Symbol;Acc:HGNC:23404]
22	ENSGALG00000002307	LRIT2	leucine-rich repeat, immunoglobulin-like and transmembrane domains 2 [Source:HGNC Symbol;Acc:HGNC:23443]
22	ENSGALG00000002314	CDHR1	cadherin-related family member 1 precursor [Source:RefSeq peptide;Acc:NP_001001759]
22	ENSGALG00000021262	GHITM	growth hormone-inducible transmembrane protein [Source:RefSeq peptide;Acc:NP_001026388]
22	ENSGALG00000002048	GPRIN2	GRIN2-like protein [Source:RefSeq peptide;Acc:NP_990175]
22	ENSGALG00000027988		Uncharacterized protein {ECO:0000313|Ensembl:ENSGALP00000042577} [Source:UniProtKB/TrEMBL;Acc:R4GK88]
22	ENSGALG00000017867	SNORA74	Small nucleolar RNA SNORA74 [Source:RFAM;Acc:RF00090]
22	ENSGALG00000025435	gga-mir-1579	gga-mir-1579 [Source:miRBase;Acc:MI0007305]
23	ENSGALG00000009328	EIF3A	eukaryotic translation initiation factor 3, subunit A [Source:HGNC Symbol;Acc:HGNC:3271]
23	ENSGALG00000009336	FAM45A	uncharacterized protein LOC423928 [Source:RefSeq peptide;Acc:NP_001026410]
23	ENSGALG00000009350	SFXN4	sideroflexin 4 [Source:HGNC Symbol;Acc:HGNC:16088]
23	ENSGALG00000009369	PRDX3	peroxiredoxin 3 [Source:HGNC Symbol;Acc:HGNC:9354]
23	ENSGALG00000009403	GRK5	G protein-coupled receptor kinase 5 [Source:HGNC Symbol;Acc:HGNC:4544]
23	ENSGALG00000009422	RGS10	regulator of G-protein signaling 10 [Source:HGNC Symbol;Acc:HGNC:9992]
23	ENSGALG00000009427	TIAR	nucleolysin TIAR isoform 1 [Source:RefSeq peptide;Acc:NP_989687]
23	ENSGALG00000027980	NANOS1	nanos homolog 1 (Drosophila) [Source:HGNC Symbol;Acc:HGNC:23044]
23	ENSGALG00000017868	SNORA19	Small nucleolar RNA SNORA19 [Source:RFAM;Acc:RF00413]
23	ENSGALG00000025331	SNORA19	Small nucleolar RNA SNORA19 [Source:RFAM;Acc:RF00413]
24	ENSGALG00000023415	HMX3	homeobox protein HMX3 [Source:RefSeq peptide;Acc:NP_001007986]
24	ENSGALG00000023414	HMX2	H6 family homeobox 2 [Source:HGNC Symbol;Acc:HGNC:5018]
24	ENSGALG00000009681	BUB3	mitotic checkpoint protein BUB3 [Source:RefSeq peptide;Acc:NP_001006506]
24	ENSGALG00000009684	GPR26	G protein-coupled receptor 26 [Source:HGNC Symbol;Acc:HGNC:4481]
24	ENSGALG00000009685		Uncharacterized protein {ECO:0000313|Ensembl:ENSGALP00000015747} [Source:UniProtKB/TrEMBL;Acc:F1NZ52]
24	ENSGALG00000009693	CPXM2	carboxypeptidase X (M14 family), member 2 [Source:HGNC Symbol;Acc:HGNC:26977]
24	ENSGALG00000009704	CHST15	carbohydrate (N-acetylgalactosamine 4-sulfate 6-O) sulfotransferase 15 [Source:HGNC Symbol;Acc:HGNC:18137]
25	ENSGALG00000008714	ABI2	abl-interactor 2 [Source:HGNC Symbol;Acc:HGNC:24011]
25	ENSGALG00000008730	CYP20A1	cytochrome P450, family 20, subfamily A, polypeptide 1 [Source:HGNC Symbol;Acc:HGNC:20576]
25	ENSGALG00000008738		Uncharacterized protein {ECO:0000313|Ensembl:ENSGALP00000014204} [Source:UniProtKB/TrEMBL;Acc:F1NSB1]
25	ENSGALG00000008786	NBEAL1	neurobeachin-like 1 [Source:HGNC Symbol;Acc:HGNC:20681]
25	ENSGALG00000008803		Uncharacterized protein {ECO:0000313|Ensembl:ENSGALP00000014291} [Source:UniProtKB/TrEMBL;Acc:E1BTG5]
25	ENSGALG00000008818	IDH1	isocitrate dehydrogenase 1 (NADP+), soluble [Source:HGNC Symbol;Acc:HGNC:5382]
25	ENSGALG00000008842	PIKFYVE	phosphoinositide kinase, FYVE finger containing [Source:HGNC Symbol;Acc:HGNC:23785]
25	ENSGALG00000008862	DNAJC10	DnaJ (Hsp40) homolog, subfamily C, member 10 [Source:HGNC Symbol;Acc:HGNC:24637]
25	ENSGALG00000008885	PDE1A	phosphodiesterase 1A, calmodulin-dependent [Source:HGNC Symbol;Acc:HGNC:8774]
25	ENSGALG00000008896	PPP1R1C	protein phosphatase 1, regulatory (inhibitor) subunit 1C [Source:HGNC Symbol;Acc:HGNC:14940]
25	ENSGALG00000008903	SSFA2	sperm specific antigen 2 [Source:HGNC Symbol;Acc:HGNC:11319]
25	ENSGALG00000008910	CERKL	ceramide kinase-like [Source:HGNC Symbol;Acc:HGNC:21699]
25	ENSGALG00000008978	ITGA4	integrin, alpha 4 (antigen CD49D, alpha 4 subunit of VLA-4 receptor) [Source:HGNC Symbol;Acc:HGNC:6140]
25	ENSGALG00000020793	UBE2E3	ubiquitin-conjugating enzyme E2 E3 [Source:RefSeq peptide;Acc:NP_001182353]
25	ENSGALG00000009001	CWC22	pre-mRNA-splicing factor CWC22 homolog [Source:RefSeq peptide;Acc:NP_001026421]
25	ENSGALG00000009012	ZNF385B	zinc finger protein 385B [Source:HGNC Symbol;Acc:HGNC:26332]
25	ENSGALG00000009031	SESTD1	SEC14 and spectrin domains 1 [Source:HGNC Symbol;Acc:HGNC:18379]
25	ENSGALG00000020788	CCDC141	coiled-coil domain containing 141 [Source:HGNC Symbol;Acc:HGNC:26821]
25	ENSGALG00000009089	titin	Uncharacterized protein {ECO:0000313|Ensembl:ENSGALP00000014775} [Source:UniProtKB/TrEMBL;Acc:F1NGF6]
25	ENSGALG00000026366		Uncharacterized protein {ECO:0000313|Ensembl:ENSGALP00000043135} [Source:UniProtKB/TrEMBL;Acc:R4GLP6]
25	ENSGALG00000009135	PLEKHA3	pleckstrin homology domain-containing family A member 3 [Source:RefSeq peptide;Acc:NP_001026422]
25	ENSGALG00000009149	FKBP7	FK506 binding protein 7 [Source:HGNC Symbol;Acc:HGNC:3723]
25	ENSGALG00000023439	DFNB59	deafness, autosomal recessive 59 [Source:HGNC Symbol;Acc:HGNC:29502]
25	ENSGALG00000009172	OSBPL6	oxysterol binding protein-like 6 [Source:HGNC Symbol;Acc:HGNC:16388]
25	ENSGALG00000009202	RBM45	RNA-binding protein 45 [Source:RefSeq peptide;Acc:NP_001026423]
25	ENSGALG00000009215	PDE11A	phosphodiesterase 11A [Source:HGNC Symbol;Acc:HGNC:8773]
25	ENSGALG00000009236	AGPS	alkylglycerone phosphate synthase [Source:HGNC Symbol;Acc:HGNC:327]
25	ENSGALG00000009240	NFE2L2	nuclear factor erythroid 2-related factor 2 [Source:RefSeq peptide;Acc:NP_990448]
25	ENSGALG00000009250	HNRNPA3	heterogeneous nuclear ribonucleoprotein A3 [Source:HGNC Symbol;Acc:HGNC:24941]
25	ENSGALG00000009264	HOXD3	Homeobox D3
25	ENSGALG00000023420		Homeobox protein Hox-A3 {ECO:0000313|Ensembl:ENSGALP00000037900} [Source:UniProtKB/TrEMBL;Acc:E1BZG3]
25	ENSGALG00000023419	HOXD4	homeobox protein Hox-D4 [Source:RefSeq peptide;Acc:NP_001012293]
25	ENSGALG00000028128	HOXD8	Homeobox protein Hox-D8 [Source:UniProtKB/Swiss-Prot;Acc:P23459]
25	ENSGALG00000027513	HOXD9	homeobox D9 [Source:HGNC Symbol;Acc:HGNC:5140]
25	ENSGALG00000009270	HOXD10	homeobox D10 [Source:HGNC Symbol;Acc:HGNC:5133]
25	ENSGALG00000009273	HOXD11	Homeobox protein Hox-D11 [Source:UniProtKB/Swiss-Prot;Acc:P24342]
25	ENSGALG00000009274	HOXD12	Homeobox protein Hox-D12 [Source:UniProtKB/Swiss-Prot;Acc:P24343]
25	ENSGALG00000009277	HOXD13	Gallus gallus homeobox D13 (HOXD13), mRNA. [Source:RefSeq mRNA;Acc:NM_205434]
25	ENSGALG00000020768	EVX2	even-skipped homeobox 2 [Source:HGNC Symbol;Acc:HGNC:3507]
25	ENSGALG00000009283	KIAA1715	KIAA1715 [Source:HGNC Symbol;Acc:HGNC:21610]
25	ENSGALG00000009286	ATP5G3	ATP synthase lipid-binding protein, mitochondrial isoform 1 [Source:RefSeq peptide;Acc:NP_001264784]
25	ENSGALG00000009287	ATF2	Cyclic AMP-dependent transcription factor ATF-2 [Source:UniProtKB/Swiss-Prot;Acc:O93602]
25	ENSGALG00000009293	CHN1	N-chimaerin [Source:RefSeq peptide;Acc:NP_001012970]
25	ENSGALG00000009301	CHRNA1	Acetylcholine receptor subunit alpha [Source:UniProtKB/Swiss-Prot;Acc:P09479]
25	ENSGALG00000009321	WIPF1	WAS/WASL-interacting protein family member 1 [Source:RefSeq peptide;Acc:NP_001012935]
25	ENSGALG00000014209	GPR155	G protein-coupled receptor 155 [Source:HGNC Symbol;Acc:HGNC:22951]
25	ENSGALG00000008908	TTC30B	Tetratricopeptide Repeat Domain 30B
25	ENSGALG00000009224		Uncharacterized protein {ECO:0000313|Ensembl:ENSGALP00000014995} [Source:UniProtKB/TrEMBL;Acc:F1NET7]
25	ENSGALG00000025238	gga-mir-1570	gga-mir-1570 [Source:miRBase;Acc:MI0007296]
25	ENSGALG00000025154	gga-mir-1659	gga-mir-1659 [Source:miRBase;Acc:MI0007393]
25	ENSGALG00000025481	gga-mir-1713	gga-mir-1713 [Source:miRBase;Acc:MI0007450]
25	ENSGALG00000018331	gga-mir-10b	gga-mir-10b [Source:miRBase;Acc:MI0001216]
25	ENSGALG00000026082	uc_338	TUC338 [Source:RFAM;Acc:RF02271]
25	ENSGALG00000017936	U4	U4 spliceosomal RNA [Source:RFAM;Acc:RF00015]
25	ENSGALG00000026751	gga-mir-6624	gga-mir-6624 [Source:miRBase;Acc:MI0022443]
26	ENSGALG00000027405		Uncharacterized protein {ECO:0000313|Ensembl:ENSGALP00000043117} [Source:UniProtKB/TrEMBL;Acc:R4GLM9]
26	ENSGALG00000001269		Uncharacterized protein {ECO:0000313|Ensembl:ENSGALP00000004070} [Source:UniProtKB/TrEMBL;Acc:E1C2L8]
26	ENSGALG00000002574		Uncharacterized protein {ECO:0000313|Ensembl:ENSGALP00000004051} [Source:UniProtKB/TrEMBL;Acc:E1C2P0]
26	ENSGALG00000013318		Uncharacterized protein {ECO:0000313|Ensembl:ENSGALP00000021713} [Source:UniProtKB/TrEMBL;Acc:E1BVN9]
26	ENSGALG00000029029		Uncharacterized protein {ECO:0000313|Ensembl:ENSGALP00000043375} [Source:UniProtKB/TrEMBL;Acc:R4GMB9]
26	ENSGALG00000002547		Olfactory receptor {ECO:0000256|RuleBase:RU000688} [Source:UniProtKB/TrEMBL;Acc:F1NI78]
26	ENSGALG00000002541		Uncharacterized protein {ECO:0000313|Ensembl:ENSGALP00000004000} [Source:UniProtKB/TrEMBL;Acc:F1NI88]
26	ENSGALG00000002538	SHF	Src homology 2 domain containing F [Source:HGNC Symbol;Acc:HGNC:25116]
26	ENSGALG00000002522		Uncharacterized protein {ECO:0000313|Ensembl:ENSGALP00000003966} [Source:UniProtKB/TrEMBL;Acc:E1C5S8]
26	ENSGALG00000002480	ALPK3	alpha-kinase 3 [Source:HGNC Symbol;Acc:HGNC:17574]
26	ENSGALG00000027637		Uncharacterized protein {ECO:0000313|Ensembl:ENSGALP00000042715} [Source:UniProtKB/TrEMBL;Acc:R4GKL3]
26	ENSGALG00000002475		Uncharacterized protein {ECO:0000313|Ensembl:ENSGALP00000003895} [Source:UniProtKB/TrEMBL;Acc:E1C736]
26	ENSGALG00000027852		Uncharacterized protein {ECO:0000313|Ensembl:ENSGALP00000042145} [Source:UniProtKB/TrEMBL;Acc:R4GJ42]
26	ENSGALG00000002471	ZNF592	zinc finger protein 592 [Source:HGNC Symbol;Acc:HGNC:28986]
26	ENSGALG00000002462	SEC11A	signal peptidase complex catalytic subunit SEC11A [Source:RefSeq peptide;Acc:NP_001005802]
26	ENSGALG00000024447	NMB	neuromedin B precursor [Source:RefSeq peptide;Acc:NP_001072944]
26	ENSGALG00000002454		Uncharacterized protein {ECO:0000313|Ensembl:ENSGALP00000003862} [Source:UniProtKB/TrEMBL;Acc:F1NWG9]
26	ENSGALG00000002449		Uncharacterized protein {ECO:0000313|Ensembl:ENSGALP00000003851} [Source:UniProtKB/TrEMBL;Acc:F1NWH8]
26	ENSGALG00000002435		Uncharacterized protein {ECO:0000313|Ensembl:ENSGALP00000003834} [Source:UniProtKB/TrEMBL;Acc:E1C7N8]
26	ENSGALG00000002317	SORD	sorbitol dehydrogenase [Source:HGNC Symbol;Acc:HGNC:11184]
26	ENSGALG00000002355	RBPMS2	RNA-binding protein with multiple splicing [Source:UniProtKB/Swiss-Prot;Acc:Q9W6I1]
26	ENSGALG00000002352	OAZ2	Gallus gallus ornithine decarboxylase antizyme 2 (OAZ2), mRNA. [Source:RefSeq mRNA;Acc:NM_001142862]
26	ENSGALG00000002340	ZNF609	zinc finger protein 609 [Source:HGNC Symbol;Acc:HGNC:29003]
26	ENSGALG00000021491	TRIP4	thyroid hormone receptor interactor 4 [Source:HGNC Symbol;Acc:HGNC:12310]
26	ENSGALG00000002279	CSNK1G1	Casein kinase I isoform gamma-1 [Source:UniProtKB/Swiss-Prot;Acc:Q5ZJS0]
26	ENSGALG00000002210	PPIB	peptidyl-prolyl cis-trans isomerase B precursor [Source:RefSeq peptide;Acc:NP_990792]
26	ENSGALG00000002206	SNX22	sorting nexin 22 [Source:HGNC Symbol;Acc:HGNC:16315]
26	ENSGALG00000002189	SNX1	sorting nexin 1 [Source:HGNC Symbol;Acc:HGNC:11172]
26	ENSGALG00000002167	PATL2	protein associated with topoisomerase II homolog 2 (yeast) [Source:HGNC Symbol;Acc:HGNC:33630]
26	ENSGALG00000002160	B2M	beta-2-microglobulin [Source:HGNC Symbol;Acc:HGNC:914]
26	ENSGALG00000025720	C15orf43	chromosome 15 open reading frame 43 [Source:HGNC Symbol;Acc:HGNC:28520]
26	ENSGALG00000002157	CPEB1	Cytoplasmic Polyadenylation Element Binding Protein 1
26	ENSGALG00000002150		Uncharacterized protein {ECO:0000313|Ensembl:ENSGALP00000003366} [Source:UniProtKB/TrEMBL;Acc:F1NY46]
26	ENSGALG00000002136	AP3B2	adaptor-related protein complex 3, beta 2 subunit [Source:HGNC Symbol;Acc:HGNC:567]
26	ENSGALG00000002102	LOC415324
26	ENSGALG00000002097		uncharacterized protein LOC415324 [Source:RefSeq peptide;Acc:NP_001180205]
26	ENSGALG00000002093	NR2E3	photoreceptor-specific nuclear receptor [Source:RefSeq peptide;Acc:NP_989925]
26	ENSGALG00000002078	MYO9A	myosin IXA [Source:HGNC Symbol;Acc:HGNC:7608]
26	ENSGALG00000002000	GRAMD2	GRAM domain containing 2 [Source:HGNC Symbol;Acc:HGNC:27287]
26	ENSGALG00000001981	PARP6	poly (ADP-ribose) polymerase family, member 6 [Source:HGNC Symbol;Acc:HGNC:26921]
26	ENSGALG00000001992	PKM	Pyruvate kinase PKM [Source:UniProtKB/Swiss-Prot;Acc:P00548]
26	ENSGALG00000001966		Uncharacterized protein {ECO:0000313|Ensembl:ENSGALP00000039322} [Source:UniProtKB/TrEMBL;Acc:F1NXF6]
26	ENSGALG00000001937	HEXA	beta-hexosaminidase subunit alpha precursor [Source:RefSeq peptide;Acc:NP_001025561]
26	ENSGALG00000001901	ARIH1	ariadne ubiquitin-conjugating enzyme E2 binding protein homolog 1 [Source:RefSeq peptide;Acc:NP_001025558]
26	ENSGALG00000001798	BBS4	Bardet-Biedl syndrome 4 [Source:RefSeq peptide;Acc:NP_001264387]
26	ENSGALG00000001788	ADPGK	ADP-dependent glucokinase [Source:HGNC Symbol;Acc:HGNC:25250]
26	ENSGALG00000001774	NEO1	neogenin 1 [Source:HGNC Symbol;Acc:HGNC:7754]
26	ENSGALG00000001764	HCN4	hyperpolarization activated cyclic nucleotide gated potassium channel 4 [Source:HGNC Symbol;Acc:HGNC:16882]
26	ENSGALG00000001744	REC114	REC114 meiotic recombination protein [Source:HGNC Symbol;Acc:HGNC:25065]
26	ENSGALG00000001741	NPTN	neuroplastin [Source:HGNC Symbol;Acc:HGNC:17867]
26	ENSGALG00000025885	COR7A	chick olfactory receptor 7a [Source:RefSeq peptide;Acc:NP_001025563]
26	ENSGALG00000002560		Olfactory receptor {ECO:0000256|RuleBase:RU000688} [Source:UniProtKB/TrEMBL;Acc:F1NWU8]
26	ENSGALG00000013975		Uncharacterized protein {ECO:0000313|Ensembl:ENSGALP00000022608} [Source:UniProtKB/TrEMBL;Acc:E1BUC0]
26	ENSGALG00000027094	OR11A1	olfactory receptor, family 11, subfamily A, member 1 [Source:HGNC Symbol;Acc:HGNC:8176]
26	ENSGALG00000027050	SENP8	SUMO/sentrin specific peptidase family member 8 [Source:HGNC Symbol;Acc:HGNC:22992]
26	ENSGALG00000025395	gga-mir-1688	gga-mir-1688 [Source:miRBase;Acc:MI0007422]
26	ENSGALG00000027464	gga-mir-6692	gga-mir-6692 [Source:miRBase;Acc:MI0022513]
26	ENSGALG00000028738	gga-mir-6660	gga-mir-6660 [Source:miRBase;Acc:MI0022480]
26	ENSGALG00000026806
26	ENSGALG00000025496	gga-mir-1670	gga-mir-1670 [Source:miRBase;Acc:MI0007404]
26	ENSGALG00000027225	NEAT1_3	Nuclear enriched abundant transcript 1 conserved region 3 [Source:RFAM;Acc:RF01957]
26	ENSGALG00000025239	gga-mir-1623	gga-mir-1623 [Source:miRBase;Acc:MI0007352]
26	ENSGALG00000017819	SNORA71	Small nucleolar RNA SNORA71 [Source:RFAM;Acc:RF00056]
27	ENSGALG00000025819	[2Fe-2S]	Cytochrome b-c1 complex subunit Rieske, mitochondrial [Source:UniProtKB/Swiss-Prot;Acc:Q5ZLR5]
27	ENSGALG00000023673	POP4	processing of precursor 4 [Source:RefSeq peptide;Acc:NP_001139386]
27	ENSGALG00000004480	LOC415758
27	ENSGALG00000004489		Uncharacterized protein {ECO:0000313|Ensembl:ENSGALP00000007137} [Source:UniProtKB/TrEMBL;Acc:E1BSV4]
27	ENSGALG00000004494	CCNE1	G1/S-specific cyclin-E1 [Source:RefSeq peptide;Acc:NP_001026529]
27	ENSGALG00000004506	URI1	URI1, prefoldin-like chaperone [Source:HGNC Symbol;Acc:HGNC:13236]
27	ENSGALG00000004510	ZNF536	zinc finger protein 536 [Source:HGNC Symbol;Acc:HGNC:29025]
27	ENSGALG00000004474	PLEKHF1	pleckstrin homology domain containing, family F (with FYVE domain) member 1 [Source:HGNC Symbol;Acc:HGNC:20764]
27	ENSGALG00000025274	gga-mir-1789	gga-mir-1789 [Source:miRBase;Acc:MI0007532]
28	ENSGALG00000005713	NCKIPSD	NCK interacting protein with SH3 domain [Source:HGNC Symbol;Acc:HGNC:15486]
28	ENSGALG00000005730	CELSR3	cadherin, EGF LAG seven-pass G-type receptor 3 [Source:HGNC Symbol;Acc:HGNC:3230]
28	ENSGALG00000026089	SLC26A6	solute carrier family 26 member 6 [Source:RefSeq peptide;Acc:NP_001239183]
28	ENSGALG00000005789	UQCRC1	ubiquinol-cytochrome c reductase core protein I [Source:HGNC Symbol;Acc:HGNC:12585]
28	ENSGALG00000005811	COL7A1	collagen, type VII, alpha 1 [Source:HGNC Symbol;Acc:HGNC:2214]
28	ENSGALG00000005869	COPG1	coatomer subunit gamma [Source:RefSeq peptide;Acc:NP_001025768]
28	ENSGALG00000005897	H2A2BL
28	ENSGALG00000026449		Histone H2A {ECO:0000256|RuleBase:RU000527} [Source:UniProtKB/TrEMBL;Acc:R4GJP9]
28	ENSGALG00000005902	RAB7A	RAB7A, member RAS oncogene family [Source:HGNC Symbol;Acc:HGNC:9788]
28	ENSGALG00000005907	RPN1	ribophorin I [Source:HGNC Symbol;Acc:HGNC:10381]
28	ENSGALG00000005909	GATA2	GATA-binding factor 2 [Source:UniProtKB/Swiss-Prot;Acc:P23824]
28	ENSGALG00000021866		Uncharacterized protein {ECO:0000313|Ensembl:ENSGALP00000034681} [Source:UniProtKB/TrEMBL;Acc:E1BTN9]
28	ENSGALG00000005913	EEFSEC	eukaryotic elongation factor, selenocysteine-tRNA-specific [Source:HGNC Symbol;Acc:HGNC:24614]
28	ENSGALG00000028620		Uncharacterized protein {ECO:0000313|Ensembl:ENSGALP00000041649} [Source:UniProtKB/TrEMBL;Acc:R4GHT9]
28	ENSGALG00000022648	DNAJB8	DnaJ (Hsp40) homolog, subfamily B, member 8 [Source:HGNC Symbol;Acc:HGNC:23699]
29	ENSGALG00000003702	CLINT1	clathrin interactor 1 [Source:RefSeq peptide;Acc:NP_001025786]
29	ENSGALG00000003714	LSM11	LSM11, U7 small nuclear RNA associated [Source:HGNC Symbol;Acc:HGNC:30860]
29	ENSGALG00000003722	THG1L	probable tRNA(His) guanylyltransferase [Source:RefSeq peptide;Acc:NP_001025787]
29	ENSGALG00000003723	SOX30	SRY (sex determining region Y)-box 30 [Source:HGNC Symbol;Acc:HGNC:30635]
29	ENSGALG00000003744	ADAM19	disintegrin and metalloproteinase domain-containing protein 19 precursor [Source:RefSeq peptide;Acc:NP_001182051]
29	ENSGALG00000003761	NIPAL4	NIPA-like domain containing 4 [Source:HGNC Symbol;Acc:HGNC:28018]
29	ENSGALG00000003818	CYFIP2	cytoplasmic FMR1 interacting protein 2 [Source:HGNC Symbol;Acc:HGNC:13760]
29	ENSGALG00000003857	ITK	IL2-inducible T-cell kinase [Source:HGNC Symbol;Acc:HGNC:6171]
29	ENSGALG00000003870	MED7	mediator complex subunit 7 [Source:HGNC Symbol;Acc:HGNC:2378]
29	ENSGALG00000017362	HAVCR1	hepatitis A virus cellular receptor 1 precursor [Source:RefSeq peptide;Acc:NP_001025788]
29	ENSGALG00000003876	TIMD4	T-cell immunoglobulin and mucin domain-containing protein 4 precursor [Source:RefSeq peptide;Acc:NP_001006149]
29	ENSGALG00000003886	SGCD	sarcoglycan, delta (35kDa dystrophin-associated glycoprotein) [Source:HGNC Symbol;Acc:HGNC:10807]
29	ENSGALG00000003919	MRPL22	mitochondrial ribosomal protein L22 [Source:HGNC Symbol;Acc:HGNC:14480]
29	ENSGALG00000003937	GEMIN5	gem (nuclear organelle) associated protein 5 [Source:HGNC Symbol;Acc:HGNC:20043]
29	ENSGALG00000003950	CNOT8	CCR4-NOT transcription complex subunit 8 [Source:RefSeq peptide;Acc:NP_001025789]
29	ENSGALG00000003972	FAXDC2	fatty acid hydroxylase domain containing 2 [Source:HGNC Symbol;Acc:HGNC:1334]
29	ENSGALG00000004001	LARP1	La ribonucleoprotein domain family, member 1 [Source:HGNC Symbol;Acc:HGNC:29531]
29	ENSGALG00000026787	HAND1	heart- and neural crest derivatives-expressed protein 1 [Source:RefSeq peptide;Acc:NP_990296]
29	ENSGALG00000028994	SAP30L	SAP30-like [Source:HGNC Symbol;Acc:HGNC:25663]
29	ENSGALG00000004033	GALNT10	polypeptide N-acetylgalactosaminyltransferase 10 [Source:HGNC Symbol;Acc:HGNC:19873]
29	ENSGALG00000004040	MFAP3	microfibril-associated glycoprotein 3 precursor [Source:RefSeq peptide;Acc:NP_001012802]
29	ENSGALG00000004068	LOC416263
29	ENSGALG00000004078		Uncharacterized protein {ECO:0000313|Ensembl:ENSGALP00000006474} [Source:UniProtKB/TrEMBL;Acc:F1NWA3]
29	ENSGALG00000004083	GluR1/A	glutamate receptor 1 precursor [Source:RefSeq peptide;Acc:NP_001001774]
29	ENSGALG00000004101	NMUR2	Neuromedin U receptor type 2 {ECO:0000313|EMBL:AEQ93667.1}; Uncharacterized protein {ECO:0000313|Ensembl:ENSGALP00000006514} [Source:UniProtKB/TrEMBL;Acc:E1BX29]
29	ENSGALG00000004134	GLRA1	glycine receptor, alpha 1 [Source:HGNC Symbol;Acc:HGNC:4326]
29	ENSGALG00000025181	gga-mir-1778	gga-mir-1778 [Source:miRBase;Acc:MI0007521]
30	ENSGALG00000006757	XYLT1	xylosyltransferase I [Source:HGNC Symbol;Acc:HGNC:15516]
30	ENSGALG00000006771	RPS15A	ribosomal protein S15a [Source:HGNC Symbol;Acc:HGNC:10389]
30	ENSGALG00000006780	SMG1	Nonsense Mediated MRNA Decay Associated PI3K Related Kinase
30	ENSGALG00000006829		Uncharacterized protein {ECO:0000313|Ensembl:ENSGALP00000011024} [Source:UniProtKB/TrEMBL;Acc:E1BW33]
30	ENSGALG00000020911	CLEC19A	C-type lectin domain family 19, member A [Source:HGNC Symbol;Acc:HGNC:34522]
30	ENSGALG00000006845	SYT17	synaptotagmin XVII [Source:HGNC Symbol;Acc:HGNC:24119]
30	ENSGALG00000006861	COQ7	ubiquinone biosynthesis protein COQ7 homolog [Source:RefSeq peptide;Acc:NP_001264101]
30	ENSGALG00000006889	TMC7	transmembrane channel-like protein 7 [Source:RefSeq peptide;Acc:NP_001025812]
30	ENSGALG00000006911	TMC5	transmembrane channel-like 5 [Source:HGNC Symbol;Acc:HGNC:22999]
30	ENSGALG00000006916	GDE1	glycerophosphodiester phosphodiesterase 1 [Source:HGNC Symbol;Acc:HGNC:29644]
30	ENSGALG00000006925	CCP110	centriolar coiled coil protein 110kDa [Source:HGNC Symbol;Acc:HGNC:24342]
30	ENSGALG00000006933	C16orf52	chromosome 16 open reading frame 52 [Source:HGNC Symbol;Acc:HGNC:27087]
30	ENSGALG00000006957	SDR42E2L	Short Chain Dehydrogenase/Reductase Family 42E, Member 2 - like
30	ENSGALG00000026817		Uncharacterized protein {ECO:0000313|Ensembl:ENSGALP00000042615} [Source:UniProtKB/TrEMBL;Acc:R4GKC3]
30	ENSGALG00000006964	SDR42E2	putative short-chain dehydrogenase/reductase family 42E member 2 [Source:RefSeq peptide;Acc:NP_001182086]
30	ENSGALG00000006982	EEF2K	eukaryotic elongation factor 2 kinase [Source:HGNC Symbol;Acc:HGNC:24615]
30	ENSGALG00000007008	POLR3E	polymerase (RNA) III (DNA directed) polypeptide E (80kD) [Source:HGNC Symbol;Acc:HGNC:30347]
30	ENSGALG00000025743	CDR2	Gallus gallus cerebellar degeneration-related protein 2, 62kDa (CDR2), mRNA. [Source:RefSeq mRNA;Acc:NM_001030642]
30	ENSGALG00000007030		Uncharacterized protein {ECO:0000313|Ensembl:ENSGALP00000011361} [Source:UniProtKB/TrEMBL;Acc:F1NGH8]
30	ENSGALG00000007044	METTL9	methyltransferase-like protein 9 precursor [Source:RefSeq peptide;Acc:NP_001006172]
30	ENSGALG00000007059	IGSF6	immunoglobulin superfamily member 6 precursor [Source:RefSeq peptide;Acc:NP_001264528]
30	ENSGALG00000007070	OTOA	otoancorin [Source:HGNC Symbol;Acc:HGNC:16378]
30	ENSGALG00000007089	KDELR2	ER lumen protein retaining receptor 2 [Source:RefSeq peptide;Acc:NP_001153187]
30	ENSGALG00000007119	DAGLB	Gallus gallus diacylglycerol lipase, beta (DAGLB), mRNA. [Source:RefSeq mRNA;Acc:NM_001030643]
30	ENSGALG00000007130	cRac1A	ras-related C3 botulinum toxin substrate 1 [Source:RefSeq peptide;Acc:NP_990348]
30	ENSGALG00000007133	SMIM10	small integral membrane protein 10 [Source:HGNC Symbol;Acc:HGNC:41913]
30	ENSGALG00000007149	CYTH3	cytohesin 3 [Source:HGNC Symbol;Acc:HGNC:9504]
30	ENSGALG00000007155	RMI2	RecQ-mediated genome instability protein 2 [Source:UniProtKB/Swiss-Prot;Acc:Q5ZM20]
30	ENSGALG00000007167	CLEC16A	C-type lectin domain family 16, member A [Source:HGNC Symbol;Acc:HGNC:29013]
30	ENSGALG00000007171	CIITA	class II, major histocompatibility complex, transactivator [Source:HGNC Symbol;Acc:HGNC:7067]
30	ENSGALG00000007206		Uncharacterized protein {ECO:0000313|Ensembl:ENSGALP00000011648} [Source:UniProtKB/TrEMBL;Acc:E1C3B1]
30	ENSGALG00000007216	TVP23A	trans-golgi network vesicle protein 23 homolog A (S. cerevisiae) [Source:HGNC Symbol;Acc:HGNC:20398]
30	ENSGALG00000007241	NUBP1	nucleotide binding protein 1 (MinD homolog, E. coli) [Source:RefSeq peptide;Acc:NP_001185570]
30	ENSGALG00000007257	TEKT5	tektin 5 [Source:HGNC Symbol;Acc:HGNC:26554]
30	ENSGALG00000027058	EMP2	epithelial membrane protein 2 [Source:HGNC Symbol;Acc:HGNC:3334]
30	ENSGALG00000007278	GRIN2A	glutamate receptor, ionotropic, N-methyl D-aspartate 2A [Source:HGNC Symbol;Acc:HGNC:4585]
30	ENSGALG00000007158	SOCS1	suppressor of cytokine signaling 1 [Source:RefSeq peptide;Acc:NP_001131120]
30	ENSGALG00000025220	gga-mir-1644	gga-mir-1644 [Source:miRBase;Acc:MI0007376]
31	ENSGALG00000002535	WDR90	WD repeat domain 90 [Source:HGNC Symbol;Acc:HGNC:26960]
31	ENSGALG00000028345	RHBDL1	rhomboid, veinlet-like 1 (Drosophila) [Source:HGNC Symbol;Acc:HGNC:10007]
31	ENSGALG00000001032	STUB1	STIP1 homology and U box-containing protein 1 {ECO:0000305} [Source:UniProtKB/Swiss-Prot;Acc:Q5ZHY5]
31	ENSGALG00000028590	JMJD8	jumonji domain containing 8 [Source:HGNC Symbol;Acc:HGNC:14148]
31	ENSGALG00000002450	WDR24	WD repeat-containing protein 24 [Source:UniProtKB/Swiss-Prot;Acc:Q5ZMV9]
31	ENSGALG00000002443	FBXL16	F-box and leucine-rich repeat protein 16 [Source:HGNC Symbol;Acc:HGNC:14150]
31	ENSGALG00000027342	METRN	meteorin, glial cell differentiation regulator [Source:HGNC Symbol;Acc:HGNC:14151]
31	ENSGALG00000027210		Uncharacterized protein {ECO:0000313|Ensembl:ENSGALP00000041806} [Source:UniProtKB/TrEMBL;Acc:R4GI76]
31	ENSGALG00000021364	FAM173A	uncharacterized protein LOC416404 isoform 1 [Source:RefSeq peptide;Acc:NP_001264080]
31	ENSGALG00000002422		Uncharacterized protein {ECO:0000313|Ensembl:ENSGALP00000003803} [Source:UniProtKB/TrEMBL;Acc:F1NWK7]
31	ENSGALG00000002316	[4Fe-4S]	Cytosolic Fe-S cluster assembly factor NUBP2 {ECO:0000255|HAMAP-Rule:MF_03039} [Source:UniProtKB/Swiss-Prot;Acc:Q5ZKV4]
31	ENSGALG00000002285	SPSB3	splA/ryanodine receptor domain and SOCS box containing 3 [Source:HGNC Symbol;Acc:HGNC:30629]
31	ENSGALG00000002276	EME2	essential meiotic structure-specific endonuclease subunit 2 [Source:HGNC Symbol;Acc:HGNC:27289]
31	ENSGALG00000027635	NME3	NME/NM23 nucleoside diphosphate kinase 3 [Source:HGNC Symbol;Acc:HGNC:7851]
31	ENSGALG00000002221	UBN1	ubinuclein-1 [Source:RefSeq peptide;Acc:NP_001073186]
31	ENSGALG00000002201	PPL	Uncharacterized protein {ECO:0000313|Ensembl:ENSGALP00000003441} [Source:UniProtKB/TrEMBL;Acc:F1NV96]
31	ENSGALG00000002128		Uncharacterized protein {ECO:0000313|Ensembl:ENSGALP00000003320} [Source:UniProtKB/TrEMBL;Acc:F1NY70]
31	ENSGALG00000002111	SEC14L5	SEC14-like 5 (S. cerevisiae) [Source:HGNC Symbol;Acc:HGNC:29032]
31	ENSGALG00000002084	NAGPA	N-acetylglucosamine-1-phosphodiester alpha-N-acetylglucosaminidase [Source:HGNC Symbol;Acc:HGNC:17378]
31	ENSGALG00000002075	ALG1	Chitobiosyldiphosphodolichol Beta-Mannosyltransferase
31	ENSGALG00000002067		Uncharacterized protein {ECO:0000313|Ensembl:ENSGALP00000003213} [Source:UniProtKB/TrEMBL;Acc:E1BRK4]
31	ENSGALG00000002044	FAM86A	uncharacterized protein LOC416392 [Source:RefSeq peptide;Acc:NP_001025798]
31	ENSGALG00000002033	NDUFB6	NADH dehydrogenase [Source:RefSeq peptide;Acc:NP_001264454]
31	ENSGALG00000021386		Uncharacterized protein {ECO:0000313|Ensembl:ENSGALP00000033872} [Source:UniProtKB/TrEMBL;Acc:E1BSK9]
31	ENSGALG00000002026		Uncharacterized protein {ECO:0000313|Ensembl:ENSGALP00000003145} [Source:UniProtKB/TrEMBL;Acc:F1P3F6]
31	ENSGALG00000002018	CAPN15	calpain 15 [Source:HGNC Symbol;Acc:HGNC:11182]
31	ENSGALG00000001994	PRR35	proline rich 35 [Source:HGNC Symbol;Acc:HGNC:14139]
31	ENSGALG00000001985	PIGQ	phosphatidylinositol glycan anchor biosynthesis, class Q [Source:HGNC Symbol;Acc:HGNC:14135]
31	ENSGALG00000027609	RAB40C	RAB40C, member RAS oncogene family [Source:RefSeq peptide;Acc:NP_001166133]
31	ENSGALG00000000044	WFIKKN1	WAP, follistatin/kazal, immunoglobulin, kunitz and netrin domain containing 1 [Source:HGNC Symbol;Acc:HGNC:30912]
31	ENSGALG00000000040	FAM195A	family with sequence similarity 195, member A [Source:HGNC Symbol;Acc:HGNC:14142]
31	ENSGALG00000001967	WDR90	WD Repeat Domain 90
31	ENSGALG00000028172		Uncharacterized protein {ECO:0000313|Ensembl:ENSGALP00000003985} [Source:UniProtKB/TrEMBL;Acc:F1NPE2]
31	ENSGALG00000002497	RHOT2	mitochondrial Rho GTPase 2 [Source:RefSeq peptide;Acc:NP_001074335]
31	ENSGALG00000009346	CRAMP1	Cramped Chromatin Regulator Homolog 1
31	ENSGALG00000009341		Uncharacterized protein {ECO:0000313|Ensembl:ENSGALP00000015195} [Source:UniProtKB/TrEMBL;Acc:F1P2P0]
31	ENSGALG00000009318	IFT140	intraflagellar transport protein 140 homolog [Source:RefSeq peptide;Acc:NP_001012810]
31	ENSGALG00000029047	TMEM204	transmembrane protein 204 [Source:HGNC Symbol;Acc:HGNC:14158]
31	ENSGALG00000009297	TELO2	telomere maintenance 2 [Source:HGNC Symbol;Acc:HGNC:29099]
31	ENSGALG00000009288	RNPS1	RNA binding protein S1, serine-rich domain [Source:HGNC Symbol;Acc:HGNC:10080]
31	ENSGALG00000020719	AMDHD2	Amidohydrolase Domain Containing 2
31	ENSGALG00000009234		Uncharacterized protein {ECO:0000313|Ensembl:ENSGALP00000015013} [Source:UniProtKB/TrEMBL;Acc:F1P5J8]
31	ENSGALG00000009229	ATP6V0C	ATPase, H+ transporting, lysosomal 16kDa, V0 subunit c [Source:RefSeq peptide;Acc:NP_001264953]
31	ENSGALG00000009217	TBC1D24	Gallus gallus TBC1 domain family, member 24 (TBC1D24), mRNA. [Source:RefSeq mRNA;Acc:NM_001257271]
31	ENSGALG00000009209		Uncharacterized protein {ECO:0000313|Ensembl:ENSGALP00000014978} [Source:UniProtKB/TrEMBL;Acc:E1BW69]
31	ENSGALG00000029072	ANKFN1L	Ankyrin Repeat And Fibronectin Type III Domain Containing 1-like
31	ENSGALG00000009205		Uncharacterized protein {ECO:0000313|Ensembl:ENSGALP00000014972} [Source:UniProtKB/TrEMBL;Acc:F1NEW4]
31	ENSGALG00000023595		Uncharacterized protein {ECO:0000313|Ensembl:ENSGALP00000038466} [Source:UniProtKB/TrEMBL;Acc:E1BXM4]
31	ENSGALG00000009204	C16orf59	chromosome 16 open reading frame 59 [Source:HGNC Symbol;Acc:HGNC:25849]
31	ENSGALG00000009201	CCNF	cyclin F [Source:HGNC Symbol;Acc:HGNC:1591]
31	ENSGALG00000020725	VRK3	vaccinia related kinase 3 [Source:HGNC Symbol;Acc:HGNC:18996]
31	ENSGALG00000001772	MAPK8IP3	mitogen-activated protein kinase 8 interacting protein 3 [Source:HGNC Symbol;Acc:HGNC:6884]
31	ENSGALG00000001792	MRPS34	28S ribosomal protein S34, mitochondrial [Source:RefSeq peptide;Acc:NP_001264526]
31	ENSGALG00000001827	GLYR1	putative oxidoreductase GLYR1 [Source:RefSeq peptide;Acc:NP_001006572]
31	ENSGALG00000001841	ROGDI	rogdi homolog (Drosophila) [Source:HGNC Symbol;Acc:HGNC:29478]
31	ENSGALG00000001866	GPR151	G protein-coupled receptor 151 [Source:RefSeq peptide;Acc:NP_001122137]
31	ENSGALG00000018875	ACSM5	acyl-CoA synthetase medium-chain family member 5 [Source:HGNC Symbol;Acc:HGNC:26060]
31	ENSGALG00000002006	PDILT	protein disulfide isomerase-like, testis expressed [Source:HGNC Symbol;Acc:HGNC:27338]
31	ENSGALG00000027146	GPR139	G protein-coupled receptor 139 [Source:HGNC Symbol;Acc:HGNC:19995]
31	ENSGALG00000002028	GPRC5B	G protein-coupled receptor, class C, group 5, member B [Source:HGNC Symbol;Acc:HGNC:13308]
31	ENSGALG00000028197	IQCK	IQ motif containing K [Source:HGNC Symbol;Acc:HGNC:28556]
31	ENSGALG00000002042	KNOP1	lysine-rich nucleolar protein 1 [Source:HGNC Symbol;Acc:HGNC:34404]
31	ENSGALG00000002119	C16orf62	chromosome 16 open reading frame 62 [Source:HGNC Symbol;Acc:HGNC:24641]
31	ENSGALG00000002134	THUMPD1	THUMP domain containing 1 [Source:HGNC Symbol;Acc:HGNC:23807]
31	ENSGALG00000002200	ACSM3	acyl-CoA synthetase medium-chain family member 3 [Source:HGNC Symbol;Acc:HGNC:10522]
31	ENSGALG00000026038	REXO5	RNA Exonuclease 5
31	ENSGALG00000002239		exonuclease NEF-sp [Source:RefSeq peptide;Acc:NP_001006573]
31	ENSGALG00000002267	DCUN1D3	DCN1, defective in cullin neddylation 1, domain containing 3 [Source:HGNC Symbol;Acc:HGNC:28734]
31	ENSGALG00000002273	LYRM1	LYR motif containing 1 [Source:RefSeq peptide;Acc:NP_001155848]
31	ENSGALG00000002350	DNAH3	dynein, axonemal, heavy chain 3 [Source:HGNC Symbol;Acc:HGNC:2949]
31	ENSGALG00000027173	TMEM159	transmembrane protein 159 [Source:HGNC Symbol;Acc:HGNC:30136]
31	ENSGALG00000002428	ZP2	zona pellucida sperm-binding protein 2 precursor [Source:RefSeq peptide;Acc:NP_001034187]
31	ENSGALG00000002442	ANKS4B	ankyrin repeat and sterile alpha motif domain containing 4B [Source:HGNC Symbol;Acc:HGNC:26795]
31	ENSGALG00000002484	CRYM	crystallin, mu [Source:HGNC Symbol;Acc:HGNC:2418]
31	ENSGALG00000002490	UQCRC2	ubiquinol-cytochrome c reductase core protein II [Source:HGNC Symbol;Acc:HGNC:12586]
31	ENSGALG00000002325	IGFALS	insulin-like growth factor binding protein, acid labile subunit [Source:HGNC Symbol;Acc:HGNC:5468]
31	ENSGALG00000027544	NHLRC4	NHL repeat containing 4 [Source:HGNC Symbol;Acc:HGNC:26700]
31	ENSGALG00000020723	NOG2	noggin-2 precursor [Source:RefSeq peptide;Acc:NP_001034693]
31	ENSGALG00000025576	gga-mir-1715	gga-mir-1715 [Source:miRBase;Acc:MI0007452]
31	ENSGALG00000027935	gga-mir-6643	gga-mir-6643 [Source:miRBase;Acc:MI0022462]
31	ENSGALG00000028426
31	ENSGALG00000025419	gga-mir-1588	gga-mir-1588 [Source:miRBase;Acc:MI0007315]
32	ENSGALG00000012494	CD1A1	CD1c molecule precursor [Source:RefSeq peptide;Acc:NP_001017412]
32	ENSGALG00000027865	CD1.2	T-cell surface glycoprotein CD1b precursor [Source:RefSeq peptide;Acc:NP_001019753]
32	ENSGALG00000000182		Uncharacterized protein {ECO:0000313|Ensembl:ENSGALP00000000237} [Source:UniProtKB/TrEMBL;Acc:F1NS75]
32	ENSGALG00000010153	CYP21A2	steroid 21-hydroxylase precursor [Source:RefSeq peptide;Acc:NP_001092828]
32	ENSGALG00000027842	CenpA	Histone H3-like centromeric protein A [Source:UniProtKB/Swiss-Prot;Acc:Q6XXM1]
32	ENSGALG00000026646	C4	complement 4 precursor [Source:RefSeq peptide;Acc:NP_001070701]
32	ENSGALG00000024372	BFIV21	MHC BF2 class I precursor [Source:RefSeq peptide;Acc:NP_001026509]
32	ENSGALG00000000181	TAP2	antigen peptide transporter 2 [Source:RefSeq peptide;Acc:NP_001092827]
32	ENSGALG00000026269	TAP1	antigen peptide transporter 1 [Source:RefSeq peptide;Acc:NP_001129440]
32	ENSGALG00000000178	BF1	MHC class I alpha chain 1 {ECO:0000313|EMBL:BAF63003.1}; MHC class I antigen alpha chain {ECO:0000313|EMBL:CAK49240.1}; Uncharacterized protein {ECO:0000313|Ensembl:ENSGALP00000000233} [Source:UniProtKB/TrEMBL;Acc:A0ZXL5]
32	ENSGALG00000000166	DMB1	Meiotic Recombination Hotspot DMB1
32	ENSGALG00000000162		Uncharacterized protein {ECO:0000313|Ensembl:ENSGALP00000040418} [Source:UniProtKB/TrEMBL;Acc:F1NIV8]
32	ENSGALG00000000158	DMA	B locus M alpha chain 1 precursor [Source:RefSeq peptide;Acc:NP_001092823]
32	ENSGALG00000000156	BRD2	bromodomain-containing protein 2 [Source:RefSeq peptide;Acc:NP_001025845]
32	ENSGALG00000008022	TPN	tapasin isoform 1 precursor [Source:RefSeq peptide;Acc:NP_001029988]
32	ENSGALG00000000141	BLB1	Uncharacterized protein {ECO:0000313|Ensembl:ENSGALP00000008911} [Source:UniProtKB/TrEMBL;Acc:F1NSZ6]
32	ENSGALG00000028659	Blec1	C-type lectin domain family 2 member E [Source:RefSeq peptide;Acc:NP_998747]
32	ENSGALG00000000136	Blec2	putative NK receptor [Source:RefSeq peptide;Acc:NP_001038147]
32	ENSGALG00000026396	BG1	uncharacterized protein LOC426940 precursor [Source:RefSeq peptide;Acc:NP_001092825]
32	ENSGALG00000000123	B-BTN2	Uncharacterized protein {ECO:0000313|Ensembl:ENSGALP00000000171} [Source:UniProtKB/TrEMBL;Acc:F1NM56]
32	ENSGALG00000000122	GNB2L1	Guanine nucleotide-binding protein subunit beta-2-like 1 [Source:UniProtKB/Swiss-Prot;Acc:P63247]
32	ENSGALG00000019835	TRIM27.2	E3 ubiquitin-protein ligase TRIM41 [Source:RefSeq peptide;Acc:NP_001025843]
32	ENSGALG00000000117	TRIM27.1	tripartite motif-containing 27 [Source:RefSeq peptide;Acc:NP_001025842]
32	ENSGALG00000000115	HEP21	HEP21 protein precursor [Source:RefSeq peptide;Acc:NP_989852]
32	ENSGALG00000000107	TRIM7.1	tripartite motif-containing protein 7 [Source:RefSeq peptide;Acc:NP_001092822]
32	ENSGALG00000000081	BZFP1
32	ENSGALG00000027546		zinc finger protein CKR1 [Source:RefSeq peptide;Acc:NP_990640]
32	ENSGALG00000028367		Uncharacterized protein {ECO:0000313|Ensembl:ENSGALP00000042629} [Source:UniProtKB/TrEMBL;Acc:R4GKD5]
32	ENSGALG00000011997	TRIM7.2	zinc finger protein RFP [Source:RefSeq peptide;Acc:NP_001092824]
32	ENSGALG00000019836	ZNF692	zinc finger protein 692 [Source:RefSeq peptide;Acc:NP_001092826]
32	ENSGALG00000028962		Uncharacterized protein {ECO:0000313|Ensembl:ENSGALP00000042941} [Source:UniProtKB/TrEMBL;Acc:R4GL70]
32	ENSGALG00000019837		Uncharacterized protein {ECO:0000313|Ensembl:ENSGALP00000030881} [Source:UniProtKB/TrEMBL;Acc:F1NBH9]
32	ENSGALG00000024420		Uncharacterized protein {ECO:0000313|Ensembl:ENSGALP00000003786} [Source:UniProtKB/TrEMBL;Acc:H9KZ28]
32	ENSGALG00000028399		Uncharacterized protein {ECO:0000313|Ensembl:ENSGALP00000042210} [Source:UniProtKB/TrEMBL;Acc:R4GJ99]
32	ENSGALG00000024365		Uncharacterized protein {ECO:0000313|Ensembl:ENSGALP00000041368} [Source:UniProtKB/TrEMBL;Acc:R4GH38]
32	ENSGALG00000028157	BG2	BG antigen
32	ENSGALG00000013101		Uncharacterized protein {ECO:0000313|Ensembl:ENSGALP00000042333} [Source:UniProtKB/TrEMBL;Acc:R4GJL5]
32	ENSGALG00000026142		Uncharacterized protein {ECO:0000313|Ensembl:ENSGALP00000042433} [Source:UniProtKB/TrEMBL;Acc:R4GJV7]
32	ENSGALG00000024357	B-G	Gallus gallus MHC B-G antigen (B-G), transcript variant 1, mRNA. [Source:RefSeq mRNA;Acc:NM_001031810]
32	ENSGALG00000024348		Uncharacterized protein {ECO:0000313|Ensembl:ENSGALP00000021998} [Source:UniProtKB/TrEMBL;Acc:F1NFX9]
32	ENSGALG00000004772		Uncharacterized protein {ECO:0000313|Ensembl:ENSGALP00000028184} [Source:UniProtKB/TrEMBL;Acc:E1BZZ5]
32	ENSGALG00000027955		Uncharacterized protein {ECO:0000313|Ensembl:ENSGALP00000040364} [Source:UniProtKB/TrEMBL;Acc:F1NKE5]
32	ENSGALG00000001131		Uncharacterized protein {ECO:0000313|Ensembl:ENSGALP00000001700} [Source:UniProtKB/TrEMBL;Acc:F1P3S1]
32	ENSGALG00000026466	ZNF606L	Zinc Finger Protein 606-like
32	ENSGALG00000024335		Uncharacterized protein {ECO:0000313|Ensembl:ENSGALP00000021977} [Source:UniProtKB/TrEMBL;Acc:H9L069]
32	ENSGALG00000019831		Uncharacterized protein {ECO:0000313|Ensembl:ENSGALP00000030873} [Source:UniProtKB/TrEMBL;Acc:F1NBI8]
32	ENSGALG00000017829	ASTN2	Astrotactin 2
33	ENSGALG00000007038		Uncharacterized protein {ECO:0000313|Ensembl:ENSGALP00000011381} [Source:UniProtKB/TrEMBL;Acc:F1NGF8]
33	ENSGALG00000007003		Uncharacterized protein {ECO:0000313|Ensembl:ENSGALP00000011323} [Source:UniProtKB/TrEMBL;Acc:F1NGS6]
33	ENSGALG00000007001	TLR4	toll-like receptor 4 precursor [Source:RefSeq peptide;Acc:NP_001025864]
33	ENSGALG00000006997	BRINP1	BMP/retinoic acid-inducible neural-specific protein 1 [Source:UniProtKB/Swiss-Prot;Acc:Q7ZZR3]
33	ENSGALG00000006987		Uncharacterized protein {ECO:0000313|Ensembl:ENSGALP00000011304} [Source:UniProtKB/TrEMBL;Acc:E1C9K1]
33	ENSGALG00000006971	CDK5RAP2	CDK5 regulatory subunit associated protein 2 [Source:HGNC Symbol;Acc:HGNC:18672]
33	ENSGALG00000023838	COL27A1	Collagen Type XXVII Alpha 1 Chain
33	ENSGALG00000006958		Uncharacterized protein {ECO:0000313|Ensembl:ENSGALP00000011258} [Source:UniProtKB/TrEMBL;Acc:F1NHH4]
33	ENSGALG00000025797		Uncharacterized protein {ECO:0000313|Ensembl:ENSGALP00000041602} [Source:UniProtKB/TrEMBL;Acc:R4GHP9]
33	ENSGALG00000005099	ogchi	orosomucoid 1 (ovoglycoprotein) precursor [Source:RefSeq peptide;Acc:NP_989872]
33	ENSGALG00000005095	SLC25A25	solute carrier family 25 (mitochondrial carrier; phosphate carrier), member 25 [Source:HGNC Symbol;Acc:HGNC:20663]
33	ENSGALG00000027734	NAIF1	nuclear apoptosis inducing factor 1 [Source:HGNC Symbol;Acc:HGNC:25446]
33	ENSGALG00000005074	FAM102A	early estrogen-induced gene 1 protein [Source:RefSeq peptide;Acc:NP_001186095]
33	ENSGALG00000005066	DPM2	dolichol phosphate-mannose biosynthesis regulatory protein [Source:RefSeq peptide;Acc:NP_001186093]
33	ENSGALG00000005063	ST6GALNAC4	alpha-N-acetyl-neuraminyl-2,3-beta-galactosyl-1, 3-N-acetyl-galactosaminide alpha-2,6-sialyltransferase precursor [Source:RefSeq peptide;Acc:NP_989842]
33	ENSGALG00000005298	ST6GALNAC6	ST6 (alpha-N-acetyl-neuraminyl-2,3-beta-galactosyl-1,3)-N-acetylgalactosaminide alpha-2,6-sialyltransferase 6 [Source:HGNC Symbol;Acc:HGNC:23364]
33	ENSGALG00000029150	AK1	Adenylate kinase isoenzyme 1 {ECO:0000255|HAMAP-Rule:MF_03171} [Source:UniProtKB/Swiss-Prot;Acc:P05081]
33	ENSGALG00000005060	ENG	endoglin precursor [Source:RefSeq peptide;Acc:NP_001074356]
33	ENSGALG00000005051	FPGS	folylpolyglutamate synthase [Source:HGNC Symbol;Acc:HGNC:3824]
33	ENSGALG00000005045	CDK9	cyclin-dependent kinase 9 [Source:RefSeq peptide;Acc:NP_001006201]
33	ENSGALG00000005036	SH2D3C	SH2 domain containing 3C [Source:HGNC Symbol;Acc:HGNC:16884]
33	ENSGALG00000026424	TOR2A	torsin family 2, member A [Source:HGNC Symbol;Acc:HGNC:11996]
33	ENSGALG00000004992	TTC16	tetratricopeptide repeat domain 16 [Source:HGNC Symbol;Acc:HGNC:26536]
33	ENSGALG00000004986	CERCAM	cerebral endothelial cell adhesion molecule [Source:HGNC Symbol;Acc:HGNC:23723]
33	ENSGALG00000004971	URM1	Ubiquitin-related modifier 1 {ECO:0000255|HAMAP-Rule:MF_03048} [Source:UniProtKB/Swiss-Prot;Acc:Q5ZJU4]
33	ENSGALG00000004965	SLC27A4	solute carrier family 27 (fatty acid transporter), member 4 [Source:HGNC Symbol;Acc:HGNC:10998]
33	ENSGALG00000004927	COQ4	coenzyme Q4 [Source:HGNC Symbol;Acc:HGNC:19693]
33	ENSGALG00000004920	GOLGA2	Golgin A2
33	ENSGALG00000004881		Uncharacterized protein {ECO:0000313|Ensembl:ENSGALP00000007779} [Source:UniProtKB/TrEMBL;Acc:F1NF84]
33	ENSGALG00000004852	DNM1	dynamin 1 [Source:HGNC Symbol;Acc:HGNC:2972]
33	ENSGALG00000004783	C17H9ORF16	uncharacterized protein LOC417215 [Source:RefSeq peptide;Acc:NP_001183963]
33	ENSGALG00000004779	PTGES2	prostaglandin E synthase 2 [Source:HGNC Symbol;Acc:HGNC:17822]
33	ENSGALG00000004767	ODF2	outer dense fiber protein 2 [Source:RefSeq peptide;Acc:NP_001012817]
33	ENSGALG00000004738	GLE1	GLE1 RNA export mediator [Source:HGNC Symbol;Acc:HGNC:4315]
33	ENSGALG00000004719	SPTAN1	spectrin alpha chain, non-erythrocytic 1 [Source:RefSeq peptide;Acc:NP_001036003]
33	ENSGALG00000004702	WDR34	WD repeat domain 34 [Source:HGNC Symbol;Acc:HGNC:28296]
33	ENSGALG00000004701	SET	protein SET [Source:RefSeq peptide;Acc:NP_001025862]
33	ENSGALG00000004689	PKN3	protein kinase N3 [Source:HGNC Symbol;Acc:HGNC:17999]
33	ENSGALG00000004664	ZDHHC12	zinc finger, DHHC-type containing 12 [Source:HGNC Symbol;Acc:HGNC:19159]
33	ENSGALG00000004659	TBC1D13	TBC1 Domain Family Member 13
33	ENSGALG00000004645	ENDOG	Endonuclease G
33	ENSGALG00000026221		Uncharacterized protein {ECO:0000313|Ensembl:ENSGALP00000042036} [Source:UniProtKB/TrEMBL;Acc:R4GIU0]
33	ENSGALG00000004622	C17H9ORF114	uncharacterized protein LOC417203 [Source:RefSeq peptide;Acc:NP_001264604]
33	ENSGALG00000004604	CCBL1	cysteine conjugate-beta lyase, cytoplasmic [Source:HGNC Symbol;Acc:HGNC:1564]
33	ENSGALG00000004573	LRRC8A	leucine rich repeat containing 8 family, member A [Source:HGNC Symbol;Acc:HGNC:19027]
33	ENSGALG00000023735		Uncharacterized protein {ECO:0000313|Ensembl:ENSGALP00000038916} [Source:UniProtKB/TrEMBL;Acc:E1BW62]
33	ENSGALG00000026007	DOLK	dolichol kinase [Source:RefSeq peptide;Acc:NP_001264588]
33	ENSGALG00000027854		Uncharacterized protein {ECO:0000313|Ensembl:ENSGALP00000041516} [Source:UniProtKB/TrEMBL;Acc:R4GHH1]
33	ENSGALG00000004635		Uncharacterized protein {ECO:0000313|Ensembl:ENSGALP00000007374} [Source:UniProtKB/TrEMBL;Acc:F1NJJ6]
33	ENSGALG00000004565	PHYHD1	phytanoyl-CoA dioxygenase domain containing 1 [Source:HGNC Symbol;Acc:HGNC:23396]
33	ENSGALG00000004556	DOLK	Uncharacterized protein {ECO:0000313|Ensembl:ENSGALP00000007239} [Source:UniProtKB/TrEMBL;Acc:E1BQN8]
33	ENSGALG00000004548	NUP188	nucleoporin NUP188 homolog [Source:RefSeq peptide;Acc:NP_001025861]
33	ENSGALG00000004512	SH3GLB2	Endophilin-B2 [Source:UniProtKB/Swiss-Prot;Acc:Q5ZJ81]
33	ENSGALG00000004490	FAM73B	family with sequence similarity 73, member B [Source:HGNC Symbol;Acc:HGNC:23621]
33	ENSGALG00000004485	DOLPP1	dolichyldiphosphatase 1 [Source:RefSeq peptide;Acc:NP_001025860]
33	ENSGALG00000004466	CRAT	carnitine O-acetyltransferase [Source:HGNC Symbol;Acc:HGNC:2342]
33	ENSGALG00000013978	PPP2R4	Gallus gallus protein phosphatase 2A activator, regulatory subunit 4 (PPP2R4), mRNA. [Source:RefSeq mRNA;Acc:NM_001031371]
33	ENSGALG00000028013
33	ENSGALG00000018277	gga-mir-199-1	gga-mir-199-1 [Source:miRBase;Acc:MI0001245]
33	ENSGALG00000026275
33	ENSGALG00000025230
33	ENSGALG00000021728	gga-mir-455	gga-mir-455 [Source:miRBase;Acc:MI0003707]
33	ENSGALG00000018278	gga-mir-219b	gga-mir-219b [Source:miRBase;Acc:MI0015382]
33	ENSGALG00000028315	gga-mir-6696	gga-mir-6696 [Source:miRBase;Acc:MI0022517]
34	ENSGALG00000001433	B3GNTL1	UDP-GlcNAc:betaGal beta-1,3-N-acetylglucosaminyltransferase-like 1 [Source:HGNC Symbol;Acc:HGNC:21727]
34	ENSGALG00000001503	TBCD	tubulin-specific chaperone D [Source:RefSeq peptide;Acc:NP_001012819]
34	ENSGALG00000001518	ZNF750	zinc finger protein 750 [Source:HGNC Symbol;Acc:HGNC:25843]
34	ENSGALG00000001531	FN3K	fructosamine 3 kinase [Source:HGNC Symbol;Acc:HGNC:24822]
34	ENSGALG00000028979	FN3KRP	ketosamine-3-kinase [Source:RefSeq peptide;Acc:NP_001108110]
34	ENSGALG00000001545	RAB40B	ras-related protein Rab-40B [Source:RefSeq peptide;Acc:NP_001264979]
34	ENSGALG00000001563	WDR45B	WD repeat domain phosphoinositide-interacting protein 3 [Source:UniProtKB/Swiss-Prot;Acc:Q5ZL16]
34	ENSGALG00000001577	FOXK2	forkhead box K2 [Source:HGNC Symbol;Acc:HGNC:6036]
34	ENSGALG00000001591		Uncharacterized protein {ECO:0000313|Ensembl:ENSGALP00000002413} [Source:UniProtKB/TrEMBL;Acc:F1NLL7]
34	ENSGALG00000001603	NARF	nuclear prelamin A recognition factor [Source:HGNC Symbol;Acc:HGNC:29916]
34	ENSGALG00000001607	C17orf62	chromosome 17 open reading frame 62 [Source:HGNC Symbol;Acc:HGNC:28672]
34	ENSGALG00000001612	HEXDC	hexosaminidase (glycosyl hydrolase family 20, catalytic domain) containing [Source:HGNC Symbol;Acc:HGNC:26307]
34	ENSGALG00000001618	OGFOD3	2-oxoglutarate and iron-dependent oxygenase domain containing 3 [Source:HGNC Symbol;Acc:HGNC:26174]
34	ENSGALG00000001629		Uncharacterized protein {ECO:0000313|Ensembl:ENSGALP00000002487} [Source:UniProtKB/TrEMBL;Acc:E1BYA7]
34	ENSGALG00000001631		Uncharacterized protein {ECO:0000313|Ensembl:ENSGALP00000002490} [Source:UniProtKB/TrEMBL;Acc:E1BY91]
34	ENSGALG00000001656	SEPT9	septin-9 [Source:RefSeq peptide;Acc:NP_001025872]
34	ENSGALG00000001725	TNRC6C	trinucleotide repeat containing 6C [Source:HGNC Symbol;Acc:HGNC:29318]
34	ENSGALG00000001684	SEC14L1	SEC14-like 1 (S. cerevisiae) [Source:HGNC Symbol;Acc:HGNC:10698]
34	ENSGALG00000023581		Uncharacterized protein {ECO:0000313|Ensembl:ENSGALP00000038429} [Source:UniProtKB/TrEMBL;Acc:E1BY54]
34	ENSGALG00000001626	UTS2R	urotensin 2 receptor [Source:HGNC Symbol;Acc:HGNC:4468]
34	ENSGALG00000021552	RAP2B	RAP2B, member of RAS oncogene family [Source:RefSeq peptide;Acc:NP_001025873]
34	ENSGALG00000017910	U6	U6 spliceosomal RNA [Source:RFAM;Acc:RF00026]
35	ENSGALG00000006767	UBE4A	ubiquitin conjugation factor E4 A [Source:RefSeq peptide;Acc:NP_001026081]
35	ENSGALG00000007011	ZBTB16	zinc finger and BTB domain containing 16 [Source:HGNC Symbol;Acc:HGNC:12930]
35	ENSGALG00000007017	RBM7	RNA-binding protein 7 [Source:RefSeq peptide;Acc:NP_001006318]
35	ENSGALG00000007024	REXO2	oligoribonuclease, mitochondrial [Source:RefSeq peptide;Acc:NP_001265049]
35	ENSGALG00000014582	CADM1	cell adhesion molecule 1 [Source:HGNC Symbol;Acc:HGNC:5951]
35	ENSGALG00000007032	BUD13	Uncharacterized protein {ECO:0000313|Ensembl:ENSGALP00000011364} [Source:UniProtKB/TrEMBL;Acc:E1C9G5]
35	ENSGALG00000025882		Uncharacterized protein {ECO:0000313|Ensembl:ENSGALP00000039926} [Source:UniProtKB/TrEMBL;Acc:F1NPB3]
35	ENSGALG00000007046	BUD13	BUD13 homolog [Source:RefSeq peptide;Acc:NP_001034408]
35	ENSGALG00000007101	ZNF259	Uncharacterized protein {ECO:0000313|EMBL:CAG32136.1, ECO:0000313|Ensembl:ENSGALP00000023166} [Source:UniProtKB/TrEMBL;Acc:Q5ZJF7]
35	ENSGALG00000014368	APOA5	apolipoprotein A-V [Source:HGNC Symbol;Acc:HGNC:17288]
35	ENSGALG00000007109	apoAIV	apolipoprotein A-IV precursor [Source:RefSeq peptide;Acc:NP_990269]
35	ENSGALG00000007114	SIK3	SIK Family Kinase 3
35	ENSGALG00000007144		Uncharacterized protein {ECO:0000313|Ensembl:ENSGALP00000011556} [Source:UniProtKB/TrEMBL;Acc:F1N8N8]
35	ENSGALG00000027918	PAFAH1B2	platelet-activating factor acetylhydrolase IB subunit beta [Source:RefSeq peptide;Acc:NP_001026082]
35	ENSGALG00000011896	SIDT2	SID1 transmembrane family, member 2 [Source:HGNC Symbol;Acc:HGNC:24272]
35	ENSGALG00000011902	TAGLN	Transgelin [Source:UniProtKB/Swiss-Prot;Acc:P19966]
35	ENSGALG00000007271	PC7	proprotein convertase subtilisin/kexin type 7 [Source:RefSeq peptide;Acc:NP_001025528]
35	ENSGALG00000007277	RNF214	ring finger protein 214 [Source:HGNC Symbol;Acc:HGNC:25335]
35	ENSGALG00000007298	BACE1	beta-site APP-cleaving enzyme 1 [Source:HGNC Symbol;Acc:HGNC:933]
35	ENSGALG00000007310	CEP164	centrosomal protein 164kDa [Source:HGNC Symbol;Acc:HGNC:29182]
35	ENSGALG00000025733		Uncharacterized protein {ECO:0000313|Ensembl:ENSGALP00000041890} [Source:UniProtKB/TrEMBL;Acc:R4GIF5]
35	ENSGALG00000007314	FXYD2	FXYD Domain Containing Ion Transport Regulator 2
35	ENSGALG00000007320		Uncharacterized protein {ECO:0000313|Ensembl:ENSGALP00000011825} [Source:UniProtKB/TrEMBL;Acc:E1C8P6]
35	ENSGALG00000025937	FXYD6	FXYD domain-containing ion transport regulator 6 precursor [Source:RefSeq peptide;Acc:NP_001074348]
35	ENSGALG00000021273	TMPRSS13	transmembrane protease, serine 13 [Source:HGNC Symbol;Acc:HGNC:29808]
35	ENSGALG00000024075	IL10R1	interleukin-10 receptor subunit alpha precursor [Source:RefSeq peptide;Acc:NP_001034686]
35	ENSGALG00000007406	TMPRSS4	transmembrane protease, serine 4 [Source:HGNC Symbol;Acc:HGNC:11878]
35	ENSGALG00000007409	SCN4B	sodium channel, voltage gated, type IV beta subunit [Source:HGNC Symbol;Acc:HGNC:10592]
35	ENSGALG00000021272	SCN2B	sodium channel, voltage gated, type II beta subunit [Source:HGNC Symbol;Acc:HGNC:10589]
35	ENSGALG00000024072	AMICA1	adhesion molecule, interacts with CXADR antigen 1 [Source:HGNC Symbol;Acc:HGNC:19084]
35	ENSGALG00000024070		Uncharacterized protein {ECO:0000313|Ensembl:ENSGALP00000039832} [Source:UniProtKB/TrEMBL;Acc:F1NVS3]
35	ENSGALG00000021271	MPZL3	myelin protein zero-like protein 3 [Source:RefSeq peptide;Acc:NP_001239214]
35	ENSGALG00000007412	MPZL2	myelin protein zero-like protein 2 precursor [Source:RefSeq peptide;Acc:NP_001239213]
35	ENSGALG00000007416	CD3E	T-cell surface glycoprotein CD3 epsilon chain precursor [Source:RefSeq peptide;Acc:NP_996787]
35	ENSGALG00000007418	CD3D	T-cell surface glycoprotein CD3 delta chain precursor [Source:RefSeq peptide;Acc:NP_990843]
35	ENSGALG00000007340	TMPRSS5	transmembrane protease, serine 5 [Source:HGNC Symbol;Acc:HGNC:14908]
35	ENSGALG00000007430	ARCN1	Coatomer subunit delta [Source:UniProtKB/Swiss-Prot;Acc:Q5ZL57]
35	ENSGALG00000027111	gga-mir-6671	gga-mir-6671 [Source:miRBase;Acc:MI0022491]
35	ENSGALG00000025431
35	ENSGALG00000026265	gga-mir-6612	gga-mir-6612 [Source:miRBase;Acc:MI0022431]
35	ENSGALG00000025309	gga-mir-1667	gga-mir-1667 [Source:miRBase;Acc:MI0007401]
35	ENSGALG00000026550	gga-mir-1745	gga-mir-1745 [Source:miRBase;Acc:MI0007484]
36	ENSGALG00000002840	GRM4	glutamate receptor, metabotropic 4 [Source:HGNC Symbol;Acc:HGNC:4596]
36	ENSGALG00000002848	7	Green-sensitive opsin [Source:UniProtKB/Swiss-Prot;Acc:P28683]
36	ENSGALG00000002860	MLN	motilin [Source:HGNC Symbol;Acc:HGNC:7141]
36	ENSGALG00000002870	LEMD2	LEM domain containing 2 [Source:HGNC Symbol;Acc:HGNC:21244]
36	ENSGALG00000026536	IP6K3	inositol hexakisphosphate kinase 3 [Source:HGNC Symbol;Acc:HGNC:17269]
36	ENSGALG00000002881	C26H6ORF125	mitochondrial nucleoid factor 1 [Source:RefSeq peptide;Acc:NP_001258541]
36	ENSGALG00000003149	ITPR3	inositol 1,4,5-trisphosphate receptor, type 3 [Source:HGNC Symbol;Acc:HGNC:6182]
36	ENSGALG00000023791		Uncharacterized protein {ECO:0000313|Ensembl:ENSGALP00000039060} [Source:UniProtKB/TrEMBL;Acc:E1BUL9]
36	ENSGALG00000003188		Uncharacterized protein {ECO:0000313|Ensembl:ENSGALP00000005048} [Source:UniProtKB/TrEMBL;Acc:E1C124]
36	ENSGALG00000003212	TSPO2	translocator protein 2 [Source:HGNC Symbol;Acc:HGNC:21256]
36	ENSGALG00000003226	APOBEC2	apolipoprotein B mRNA editing enzyme, catalytic polypeptide-like 2 [Source:HGNC Symbol;Acc:HGNC:605]
36	ENSGALG00000003228	C26H6ORF130	O-acetyl-ADP-ribose deacetylase C6orf130 homolog [Source:RefSeq peptide;Acc:NP_001026092]
36	ENSGALG00000003247	NFYA	nuclear transcription factor Y subunit alpha [Source:RefSeq peptide;Acc:NP_001006325]
36	ENSGALG00000003361	TREM-B1	Triggering receptor expressed on myeloid cells {ECO:0000313|EMBL:CAJ28364.1}; Uncharacterized protein {ECO:0000313|Ensembl:ENSGALP00000005304} [Source:UniProtKB/TrEMBL;Acc:Q2YHU3]
36	ENSGALG00000023781	TREM-A1	triggering receptor expressed on myeloid cells 2 precursor [Source:RefSeq peptide;Acc:NP_001032921]
36	ENSGALG00000023780	TREML2	triggering receptor expressed on myeloid cells isoform 1 precursor [Source:RefSeq peptide;Acc:NP_001074339]
36	ENSGALG00000003375	FOXP4	forkhead box P4 [Source:HGNC Symbol;Acc:HGNC:20842]
36	ENSGALG00000003379	MDFI	MyoD family inhibitor [Source:HGNC Symbol;Acc:HGNC:6967]
36	ENSGALG00000003404	TFEB	transcription factor EB [Source:RefSeq peptide;Acc:NP_001026093]
36	ENSGALG00000028489	PGC	progastricsin (pepsinogen C) [Source:HGNC Symbol;Acc:HGNC:8890]
36	ENSGALG00000003435	cPgC	gastricsin precursor [Source:RefSeq peptide;Acc:NP_990208]
36	ENSGALG00000003447	FRS3	fibroblast growth factor receptor substrate 3 [Source:HGNC Symbol;Acc:HGNC:16970]
37	ENSGALG00000000674	MYO1D	myosin ID [Source:HGNC Symbol;Acc:HGNC:7598]
37	ENSGALG00000024112	PSMD11	proteasome (prosome, macropain) 26S subunit, non-ATPase, 11 [Source:HGNC Symbol;Acc:HGNC:9556]
37	ENSGALG00000014388	GPATCH8	G patch domain containing 8 [Source:HGNC Symbol;Acc:HGNC:29066]
37	ENSGALG00000025745	ARHGAP27	Rho GTPase activating protein 27 [Source:HGNC Symbol;Acc:HGNC:31813]
37	ENSGALG00000000201	PLEKHM1	pleckstrin homology domain-containing family M member 1 [Source:RefSeq peptide;Acc:NP_001026095]
37	ENSGALG00000000239		Uncharacterized protein {ECO:0000313|Ensembl:ENSGALP00000000317} [Source:UniProtKB/TrEMBL;Acc:E1C823]
37	ENSGALG00000000243	RDM1	RAD52 motif-containing protein 1 [Source:RefSeq peptide;Acc:NP_989877]
37	ENSGALG00000000249	GH1	Somatotropin [Source:UniProtKB/Swiss-Prot;Acc:P08998]
37	ENSGALG00000000251	CD79B	B-cell antigen receptor complex-associated protein beta chain precursor [Source:RefSeq peptide;Acc:NP_001006328]
37	ENSGALG00000000252	SCN4A	sodium channel, voltage gated, type IV alpha subunit [Source:HGNC Symbol;Acc:HGNC:10591]
37	ENSGALG00000000274		growth hormone releasing hormone receptor precursor [Source:RefSeq peptide;Acc:NP_001098428]
37	ENSGALG00000000287	A2ML4	Alpha-2-Macroglobulin Domain Containing 9
37	ENSGALG00000000293		Uncharacterized protein {ECO:0000313|Ensembl:ENSGALP00000000383} [Source:UniProtKB/TrEMBL;Acc:F1NK40]
37	ENSGALG00000000332	FTSJ3	pre-rRNA processing protein FTSJ3 [Source:RefSeq peptide;Acc:NP_001026096]
37	ENSGALG00000000349	PSMC5	proteasome (prosome, macropain) 26S subunit, ATPase, 5 [Source:HGNC Symbol;Acc:HGNC:9552]
37	ENSGALG00000000363	SMARCD2	SWI/SNF related, matrix associated, actin dependent regulator of chromatin, subfamily d, member 2 [Source:HGNC Symbol;Acc:HGNC:11107]
37	ENSGALG00000000367	ASIC2	acid sensing (proton gated) ion channel 2 [Source:HGNC Symbol;Acc:HGNC:99]
37	ENSGALG00000019824		Uncharacterized protein {ECO:0000313|Ensembl:ENSGALP00000030861} [Source:UniProtKB/TrEMBL;Acc:F1NBJ4]
37	ENSGALG00000000371	CRHR1	corticotropin-releasing factor receptor 1 precursor [Source:RefSeq peptide;Acc:NP_989652]
37	ENSGALG00000024063		Uncharacterized protein {ECO:0000313|Ensembl:ENSGALP00000039810} [Source:UniProtKB/TrEMBL;Acc:E1C708]
37	ENSGALG00000008433	FZD2	frizzled-2 precursor [Source:RefSeq peptide;Acc:NP_989553]
37	ENSGALG00000024062	RPRML	reprimo-like [Source:HGNC Symbol;Acc:HGNC:32422]
37	ENSGALG00000028331	gga-mir-6573	gga-mir-6573 [Source:miRBase;Acc:MI0022391]
38	ENSGALG00000001948		Uncharacterized protein {ECO:0000313|Ensembl:ENSGALP00000003011} [Source:UniProtKB/TrEMBL;Acc:H9KZ12]
38	ENSGALG00000027354	MPND	MPN domain containing [Source:HGNC Symbol;Acc:HGNC:25934]
38	ENSGALG00000025907	ZBTB7A	Zinc finger and BTB domain-containing protein 7A [Source:UniProtKB/Swiss-Prot;Acc:O93567]
38	ENSGALG00000001836	PIAS4	protein inhibitor of activated STAT, 4 [Source:HGNC Symbol;Acc:HGNC:17002]
38	ENSGALG00000001830	EEF2	elongation factor 2 [Source:RefSeq peptide;Acc:NP_990699]
38	ENSGALG00000027936	DAPK3	death-associated protein kinase 3 [Source:HGNC Symbol;Acc:HGNC:2676]
38	ENSGALG00000025751	NMRK2	nicotinamide riboside kinase 2 [Source:HGNC Symbol;Acc:HGNC:17871]
38	ENSGALG00000001812	ATCAY	ataxia, cerebellar, Cayman type [Source:HGNC Symbol;Acc:HGNC:779]
38	ENSGALG00000021647	NRTN	neurturin [Source:RefSeq peptide;Acc:NP_001074973]
38	ENSGALG00000001800	DUS3L	dihydrouridine synthase 3-like (S. cerevisiae) [Source:HGNC Symbol;Acc:HGNC:26920]
38	ENSGALG00000024381		Uncharacterized protein {ECO:0000313|Ensembl:ENSGALP00000040452} [Source:UniProtKB/TrEMBL;Acc:E1BVY8]
38	ENSGALG00000001773	FUT6	Fucosyltransferase 6
38	ENSGALG00000001806		Uncharacterized protein {ECO:0000313|Ensembl:ENSGALP00000040459} [Source:UniProtKB/TrEMBL;Acc:F1NTW7]
38	ENSGALG00000027626		Uncharacterized protein {ECO:0000313|Ensembl:ENSGALP00000041548} [Source:UniProtKB/TrEMBL;Acc:R4GHJ9]
38	ENSGALG00000025600	SNORD37	gga-mir-1434 [Source:miRBase;Acc:MI0006992]
