# Supplementary material for: Mapping QTL Associated with Resistance to Avian Oncogenic Marek’s Disease Virus (MDV) Reveals Major Candidate Genes and Variants
Source: Genes (Basel). 2020 Aug 30;11(9):1019. doi: 10.3390/genes11091019 (PMC7564597; doi:10.3390/genes11091019)
Supplement: Supplementary file 1 [file genes-11-01019-s001.zip › S3 Table_38QTLR_variants MvF.xlsx]

## Sheet: Sheet1
#CHROM	POS	ID	REF	ALT	QUAL	FILTER	INFO	FORMAT	s1_Male1	s2_Male2	s3_Male3	s4_Male4	s5_Male5	s6_Female1	s7_Female2	s8_Female3	s9_Female4	s10_Female5
chr1	8900705	.	A	T	999	PASS	DP=145;VDB=0.0239;AF1=0.4968;G3=0.5,3.47e-09,0.5;HWE=0.000213;AC1=10;DP4=30,30,22,41;MQ=58;FQ=999;PV4=0.1,0.014,1,1	GT:PL:DP:SP:GQ	1/1:132,15,0:5:0:12	1/1:189,24,0:8:0:21	1/1:250,33,0:11:0:30	1/1:245,39,0:13:0:36	1/1:255,78,0:26:0:75	0/0:0,39,255:13:0:36	0/0:0,45,255:15:0:42	0/0:0,30,251:10:0:27	0/0:0,30,238:10:0:27	0/0:0,36,255:12:0:33	chr1
chr1	8900744	.	C	A	999	PASS	DP=128;VDB=0.0235;AF1=0.5029;G3=0.5,5.04e-09,0.5;HWE=0.000215;AC1=10;DP4=19,31,36,35;MQ=58;FQ=999;PV4=0.2,0.14,1,0.43	GT:PL:DP:SP:GQ	1/1:236,30,0:10:0:27	1/1:220,24,0:8:0:21	1/1:240,30,0:10:0:27	1/1:255,48,0:16:0:45	1/1:255,81,0:27:0:78	0/0:0,42,255:14:0:39	0/0:0,36,255:12:0:33	0/0:0,33,255:11:0:30	0/0:0,15,156:5:0:12	0/0:0,24,212:8:0:21	chr1
chr1	8901057	.	C	T	999	PASS	DP=149;VDB=0.0262;AF1=0.5004;G3=0.5,5.68e-09,0.5;HWE=0.0002;AC1=10;DP4=36,35,42,31;MQ=60;FQ=999;PV4=0.5,0.097,1,0.23	GT:PL:DP:SP:GQ	1/1:255,48,0:16:0:45	1/1:233,27,0:9:0:24	1/1:255,42,0:14:0:39	1/1:255,69,0:23:0:66	1/1:255,33,0:11:0:30	0/0:0,27,250:9:0:24	0/0:0,87,255:29:0:84	0/0:0,36,255:12:0:33	0/0:0,39,255:13:0:36	0/0:0,24,221:8:0:21	chr1
chr1	8901420	.	C	T	999	PASS	DP=166;VDB=0.0251;AF1=0.497;G3=0.5,1.6e-09,0.5;HWE=0.00021;AC1=10;DP4=41,49,27,45;MQ=59;FQ=999;PV4=0.34,1,0.27,0.28	GT:PL:DP:SP:GQ	1/1:143,15,0:5:0:12	1/1:255,48,0:16:0:45	1/1:255,42,0:14:0:39	1/1:255,45,0:15:0:42	1/1:255,66,0:22:0:63	0/0:0,72,255:24:0:69	0/0:0,72,255:24:0:69	0/0:0,42,255:14:0:39	0/0:0,42,255:14:0:39	0/0:0,42,255:14:0:39	chr1
chr1	8901486	.	A	G	999	PASS	DP=157;VDB=0.0262;AF1=0.5016;G3=0.5,1.165e-10,0.5;HWE=0.000204;AC1=10;DP4=38,32,40,44;MQ=58;FQ=999;PV4=0.42,0.13,1,1	GT:PL:DP:SP:GQ	0/0:0,18,164:6:0:15	0/0:0,39,255:13:0:36	0/0:0,36,255:12:0:33	0/0:0,39,255:13:0:36	0/0:0,78,255:26:0:75	1/1:255,57,0:19:0:54	1/1:255,51,0:17:0:48	1/1:255,39,0:13:0:36	1/1:255,54,0:18:0:51	1/1:255,51,0:17:0:48	chr1
chr1	8901497	.	G	A	999	PASS	DP=156;VDB=0.023;AF1=0.4983;G3=0.5,1.522e-10,0.5;HWE=0.000204;AC1=10;DP4=42,46,34,31;MQ=58;FQ=999;PV4=0.63,1,0.032,1	GT:PL:DP:SP:GQ	1/1:159,18,0:6:0:15	1/1:255,33,0:11:0:30	1/1:251,30,0:10:0:27	1/1:255,39,0:13:0:36	1/1:255,75,0:25:0:72	0/0:0,69,255:23:0:66	0/0:0,51,255:17:0:48	0/0:0,39,255:13:0:36	0/0:0,57,255:19:0:54	0/0:0,48,255:16:0:45	chr1
chr1	8901793	.	C	A	999	PASS	DP=129;VDB=0.0195;AF1=0.5002;G3=0.5,2.705e-10,0.5;HWE=0.000205;AC1=10;DP4=34,28,33,24;MQ=54;FQ=999;PV4=0.85,1,0.26,0.26	GT:PL:DP:SP:GQ	1/1:255,36,0:12:0:33	1/1:187,21,0:7:0:18	1/1:255,39,0:13:0:36	1/1:221,30,0:10:0:27	1/1:255,45,0:15:0:42	0/0:0,45,255:15:0:42	0/0:0,63,255:21:0:60	0/0:0,21,198:7:0:18	0/0:0,27,220:9:0:24	0/0:0,30,248:10:0:27	chr1
chr1	8901873	.	G	A	999	PASS	DP=181;VDB=0.0236;AF1=0.4857;G3=0.5,9.308e-08,0.5;HWE=0.000287;AC1=10;DP4=47,40,54,38;MQ=57;FQ=999;PV4=0.55,1,1,1	GT:PL:DP:SP:GQ	1/1:255,45,0:15:0:42	1/1:255,48,0:16:0:45	1/1:255,60,0:20:0:57	1/1:255,7,0:14:0:5	1/1:255,84,0:28:0:81	0/0:0,69,255:23:0:66	0/0:0,102,255:34:0:99	0/0:0,27,219:9:0:24	0/0:0,36,255:12:0:33	0/0:0,24,210:8:0:21	chr1
chr1	8902397	.	A	G	999	PASS	DP=193;VDB=0.0251;AF1=0.4994;G3=0.5,8.917e-09,0.5;HWE=0.000201;AC1=10;DP4=44,53,45,48;MQ=59;FQ=999;PV4=0.77,1,1,0.4	GT:PL:DP:SP:GQ	1/1:255,75,0:25:0:72	1/1:180,21,0:7:0:18	1/1:255,36,0:12:0:33	1/1:255,69,0:23:0:66	1/1:255,41,0:27:0:38	0/0:0,60,255:20:0:57	0/0:0,105,255:35:0:99	0/0:0,27,243:9:0:24	0/0:0,57,255:19:0:54	0/0:0,39,255:13:0:36	chr1
chr1	8902426	.	C	G	999	PASS	DP=180;VDB=0.0239;AF1=0.4974;G3=0.5,2.624e-09,0.5;HWE=0.000212;AC1=10;DP4=37,52,46,41;MQ=59;FQ=999;PV4=0.17,1,1,1	GT:PL:DP:SP:GQ	1/1:255,72,0:24:0:69	1/1:157,15,0:5:0:12	1/1:255,39,0:13:0:36	1/1:255,63,0:21:0:60	1/1:255,39,0:25:0:36	0/0:0,54,255:18:0:51	0/0:0,93,255:31:0:90	0/0:0,24,227:8:0:21	0/0:0,57,255:19:0:54	0/0:0,36,255:12:0:33	chr1
chr1	8902545	.	T	C	999	PASS	DP=182;VDB=0.0193;AF1=0.4968;G3=0.5,1.909e-09,0.5;HWE=0.000211;AC1=10;DP4=50,41,40,49;MQ=59;FQ=999;PV4=0.23,0.012,1,0.38	GT:PL:DP:SP:GQ	1/1:255,69,0:23:0:66	1/1:183,18,0:6:0:15	1/1:255,30,0:10:0:27	1/1:255,18,0:28:0:15	1/1:255,72,0:24:0:69	0/0:0,48,255:16:0:45	0/0:0,87,255:29:0:84	0/0:0,36,255:12:0:33	0/0:0,39,255:13:0:36	0/0:0,57,255:19:0:54	chr1
chr1	8902585	.	G	T	999	PASS	DP=176;VDB=0.0234;AF1=0.5087;G3=0.5,1.305e-07,0.5;HWE=0.00024;AC1=10;DP4=35,50,49,41;MQ=58;FQ=999;PV4=0.096,1,0.00056,0.34	GT:PL:DP:SP:GQ	0/0:0,81,255:27:0:78	0/0:0,15,158:5:0:12	0/0:0,12,121:4:0:9	0/0:0,78,255:26:0:75	0/0:0,69,255:23:0:66	1/1:255,45,0:15:0:42	1/1:255,99,0:33:0:96	1/1:255,30,0:10:0:27	1/1:255,42,0:14:0:39	1/1:255,54,0:18:0:51	chr1
chr1	8902822	.	T	C	999	PASS	DP=145;VDB=0.0235;AF1=0.5019;G3=0.5,5.152e-09,0.5;HWE=0.000215;AC1=10;DP4=34,41,35,32;MQ=59;FQ=999;PV4=0.5,0.27,0.24,0.23	GT:PL:DP:SP:GQ	1/1:240,27,0:9:0:24	1/1:167,21,0:7:0:18	1/1:255,30,0:10:0:27	1/1:255,39,0:13:0:36	1/1:255,84,0:28:0:81	0/0:0,63,255:21:0:60	0/0:0,51,255:17:0:48	0/0:0,45,255:15:0:42	0/0:0,51,255:17:0:48	0/0:0,15,140:5:0:12	chr1
chr1	8902989	.	A	C	999	PASS	DP=109;VDB=0.0198;AF1=0.4884;G3=0.5,1.699e-08,0.5;HWE=0.00026;AC1=10;DP4=33,36,21,19;MQ=56;FQ=999;PV4=0.69,0.21,4.2e-05,1	GT:PL:DP:SP:GQ	1/1:97,9,0:3:0:7	1/1:201,24,0:8:0:21	1/1:182,21,0:7:0:18	1/1:214,27,0:9:0:24	1/1:255,39,0:13:0:36	0/0:0,51,255:17:0:48	0/0:0,66,255:22:0:63	0/0:0,30,255:10:0:27	0/0:0,30,255:10:0:27	0/0:0,30,251:10:0:27	chr1
chr1	8903000	.	C	T	999	PASS	DP=105;VDB=0.0199;AF1=0.4885;G3=0.5,1.882e-08,0.5;HWE=0.000262;AC1=10;DP4=30,36,17,20;MQ=56;FQ=999;PV4=1,1,2.3e-05,1	GT:PL:DP:SP:GQ	1/1:101,9,0:3:0:7	1/1:190,24,0:8:0:21	1/1:196,21,0:7:0:18	1/1:210,27,0:9:0:24	1/1:255,30,0:10:0:27	0/0:0,45,255:15:0:42	0/0:0,69,255:23:0:66	0/0:0,27,243:9:0:24	0/0:0,30,255:10:0:27	0/0:0,27,236:9:0:24	chr1
chr1	8903002	.	A	G	999	PASS	DP=102;VDB=0.0176;AF1=0.4885;G3=0.5,2.021e-08,0.5;HWE=0.000263;AC1=10;DP4=30,34,17,19;MQ=55;FQ=999;PV4=1,1,2.2e-05,1	GT:PL:DP:SP:GQ	1/1:98,9,0:3:0:7	1/1:186,24,0:8:0:21	1/1:189,21,0:7:0:18	1/1:207,27,0:9:0:24	1/1:248,27,0:9:0:24	0/0:0,42,255:14:0:39	0/0:0,69,255:23:0:66	0/0:0,27,241:9:0:24	0/0:0,27,249:9:0:24	0/0:0,27,229:9:0:24	chr1
chr1	8903006	.	G	T	999	PASS	DP=101;VDB=0.0197;AF1=0.4886;G3=0.5,2.557e-08,0.5;HWE=0.000267;AC1=10;DP4=29,33,17,19;MQ=55;FQ=999;PV4=1,0.42,3.2e-05,1	GT:PL:DP:SP:GQ	1/1:100,9,0:3:0:7	1/1:175,21,0:7:0:18	1/1:190,21,0:7:0:18	1/1:211,27,0:9:0:24	1/1:255,30,0:10:0:27	0/0:0,42,255:14:0:39	0/0:0,69,255:23:0:66	0/0:0,24,227:8:0:21	0/0:0,24,231:8:0:21	0/0:0,27,231:9:0:24	chr1
chr1	8903038	.	A	G	999	PASS	DP=102;VDB=0.0231;AF1=0.4993;G3=0.5,4.62e-08,0.5;HWE=0.000229;AC1=10;DP4=25,32,18,26;MQ=56;FQ=999;PV4=0.84,0.12,0.00018,0.12	GT:PL:DP:SP:GQ	1/1:145,15,0:5:0:12	1/1:201,24,0:8:0:21	1/1:206,24,0:8:0:21	1/1:255,33,0:11:0:30	1/1:255,36,0:12:0:33	0/0:0,42,255:14:0:39	0/0:0,54,255:18:0:51	0/0:0,30,255:10:0:27	0/0:0,30,255:10:0:27	0/0:0,15,168:5:0:12	chr1
chr1	8903056	.	A	G	999	PASS	DP=99;VDB=0.0162;AF1=0.4939;G3=0.5,7.751e-08,0.5;HWE=0.000234;AC1=10;DP4=31,27,15,25;MQ=56;FQ=999;PV4=0.15,0.25,0.00061,0.45	GT:PL:DP:SP:GQ	1/1:141,15,0:5:0:12	1/1:168,21,0:7:0:18	1/1:134,15,0:5:0:12	1/1:229,27,0:9:0:24	1/1:255,42,0:14:0:39	0/0:0,39,255:13:0:36	0/0:0,51,255:17:0:48	0/0:0,36,255:12:0:33	0/0:0,27,245:9:0:24	0/0:0,21,178:7:0:18	chr1
chr1	8903090	.	T	C	999	PASS	DP=103;VDB=0.0111;AF1=0.4939;G3=0.5,1.687e-07,0.5;HWE=0.000243;AC1=10;DP4=33,29,18,23;MQ=56;FQ=999;PV4=0.42,0.47,4.8e-05,0.37	GT:PL:DP:SP:GQ	1/1:133,12,0:4:0:9	1/1:169,18,0:6:0:15	1/1:207,24,0:8:0:21	1/1:241,30,0:10:0:27	1/1:255,39,0:13:0:36	0/0:0,51,255:17:0:48	0/0:0,57,255:19:0:54	0/0:0,33,255:11:0:30	0/0:0,27,243:9:0:24	0/0:0,18,168:6:0:15	chr1
chr1	8903196	.	G	T	999	PASS	DP=122;VDB=0.0239;AF1=0.4997;G3=0.5,1.267e-10,0.5;HWE=0.000204;AC1=10;DP4=30,28,35,29;MQ=54;FQ=999;PV4=0.86,1,2.2e-06,1	GT:PL:DP:SP:GQ	1/1:157,21,0:7:0:18	1/1:255,33,0:11:0:30	1/1:238,30,0:10:0:27	1/1:255,36,0:12:0:33	1/1:255,72,0:24:0:69	0/0:0,39,255:13:0:36	0/0:0,54,255:18:0:51	0/0:0,27,234:9:0:24	0/0:0,24,218:8:0:21	0/0:0,30,251:10:0:27	chr1
chr1	8903289	.	G	A	999	PASS	DP=88;VDB=0.0154;AF1=0.4831;G3=0.5,3.255e-07,0.5;HWE=0.000328;AC1=10;DP4=27,28,12,20;MQ=54;FQ=999;PV4=0.37,1,4.7e-13,0.28	GT:PL:DP:SP:GQ	1/1:159,18,0:6:0:15	1/1:172,18,0:6:0:15	1/1:78,9,0:3:0:7	1/1:118,12,0:4:0:9	1/1:255,39,0:13:0:36	0/0:0,42,255:14:0:39	0/0:0,45,255:15:0:42	0/0:0,30,254:10:0:27	0/0:0,33,255:11:0:30	0/0:0,15,165:5:0:13	chr1
chr1	8903304	.	A	G	999	PASS	DP=86;VDB=0.0159;AF1=0.4752;G3=0.5,1.695e-07,0.5;HWE=0.000405;AC1=10;DP4=30,29,11,16;MQ=54;FQ=999;PV4=0.49,1,9.3e-16,0.084	GT:PL:DP:SP:GQ	1/1:158,18,0:6:0:15	1/1:172,18,0:6:0:15	1/1:53,6,0:2:0:4	1/1:113,12,0:4:0:9	1/1:213,27,0:9:0:24	0/0:0,51,255:17:0:48	0/0:0,42,255:14:0:39	0/0:0,33,255:11:0:30	0/0:0,36,255:12:0:33	0/0:0,15,161:5:0:13	chr1
chr1	8903307	.	T	C	999	PASS	DP=85;VDB=0.0157;AF1=0.4736;G3=0.5,2.148e-07,0.5;HWE=0.000419;AC1=10;DP4=30,30,9,15;MQ=54;FQ=999;PV4=0.34,1,8.3e-16,0.19	GT:PL:DP:SP:GQ	1/1:159,18,0:6:0:15	1/1:172,18,0:6:0:15	1/1:53,6,0:2:0:4	1/1:113,12,0:4:0:9	1/1:151,18,0:6:0:15	0/0:0,51,255:17:0:49	0/0:0,45,255:15:0:43	0/0:0,33,255:11:0:31	0/0:0,36,255:12:0:34	0/0:0,15,156:5:0:13	chr1
chr1	8903388	.	A	G	999	PASS	DP=103;VDB=0.0064;AF1=0.4812;G3=0.5,1.671e-07,0.5;HWE=0.000309;AC1=10;DP4=41,33,21,5;MQ=53;FQ=999;PV4=0.033,1,5.4e-27,0.41	GT:PL:DP:SP:GQ	1/1:124,21,0:7:0:18	1/1:81,9,0:3:0:7	1/1:129,15,0:5:0:12	1/1:116,15,0:5:0:12	1/1:136,18,0:6:0:15	0/0:0,63,255:21:0:60	0/0:0,54,255:18:0:51	0/0:0,45,255:15:0:42	0/0:0,39,255:13:0:36	0/0:0,21,206:7:0:18	chr1
chr1	8903737	.	G	A	999	PASS	DP=158;VDB=0.022;AF1=0.5007;G3=0.5,5.401e-09,0.5;HWE=0.0002;AC1=10;DP4=39,43,38,33;MQ=59;FQ=999;PV4=0.52,1,1,1	GT:PL:DP:SP:GQ	1/1:255,33,0:11:0:30	1/1:255,51,0:17:0:48	1/1:255,42,0:14:0:39	1/1:255,36,0:12:0:33	1/1:255,51,0:17:0:48	0/0:0,66,255:22:0:63	0/0:0,51,255:17:0:48	0/0:0,60,255:20:0:57	0/0:0,48,255:16:0:45	0/0:0,21,200:7:0:18	chr1
chr1	8903777	.	A	T	999	PASS	DP=158;VDB=0.0245;AF1=0.4998;G3=0.5,1.43e-10,0.5;HWE=0.000198;AC1=10;DP4=44,41,35,30;MQ=59;FQ=999;PV4=0.87,1,1,1	GT:PL:DP:SP:GQ	1/1:237,30,0:10:0:27	1/1:255,57,0:19:0:54	1/1:255,36,0:12:0:33	1/1:233,30,0:10:0:27	1/1:255,42,0:14:0:39	0/0:0,72,255:24:0:69	0/0:0,45,255:15:0:42	0/0:0,51,255:17:0:48	0/0:0,51,255:17:0:48	0/0:0,36,237:12:0:33	chr1
chr1	8903918	.	T	C	999	PASS	DP=194;VDB=0.0261;AF1=0.4996;G3=0.5,6.968e-10,0.5;HWE=0.000198;AC1=10;DP4=41,42,53,44;MQ=56;FQ=999;PV4=0.55,1,5.2e-07,0.19	GT:PL:DP:SP:GQ	0/0:0,48,255:16:0:45	0/0:0,36,255:12:0:33	0/0:0,69,255:23:0:66	0/0:0,57,255:19:0:54	0/0:0,39,255:13:0:36	1/1:255,45,0:15:0:42	1/1:255,96,0:32:0:93	1/1:255,45,0:15:0:42	1/1:206,24,0:8:0:21	1/1:255,81,0:27:0:78	chr1
chr1	8903919	.	G	T	999	PASS	DP=196;VDB=0.0261;AF1=0.4996;G3=0.5,5.796e-10,0.5;HWE=0.000198;AC1=10;DP4=53,41,53,43;MQ=56;FQ=999;PV4=0.88,1,6.4e-08,0.35	GT:PL:DP:SP:GQ	0/0:0,54,255:18:0:51	0/0:0,45,255:15:0:42	0/0:0,78,255:26:0:75	0/0:0,63,255:21:0:60	0/0:0,42,255:14:0:39	1/1:255,45,0:15:0:42	1/1:255,96,0:32:0:93	1/1:255,42,0:14:0:39	1/1:204,24,0:8:0:21	1/1:255,81,0:27:0:78	chr1
chr1	8903923	.	G	T	999	PASS	DP=196;VDB=0.0267;AF1=0.5004;G3=0.5,5.528e-10,0.5;HWE=0.000198;AC1=10;DP4=51,43,55,45;MQ=56;FQ=999;PV4=1,1,1,0.15	GT:PL:DP:SP:GQ	1/1:255,57,0:19:0:54	1/1:255,48,0:16:0:45	1/1:255,81,0:27:0:78	1/1:255,66,0:22:0:63	1/1:255,48,0:16:0:45	0/0:0,45,255:15:0:42	0/0:0,93,255:31:0:90	0/0:0,42,255:14:0:39	0/0:0,24,214:8:0:21	0/0:0,78,255:26:0:75	chr1
chr1	8904051	.	A	G	999	PASS	DP=164;VDB=0.0254;AF1=0.5016;G3=0.5,1.227e-10,0.5;HWE=0.000204;AC1=10;DP4=36,23,55,49;MQ=54;FQ=999;PV4=0.33,1,1,1	GT:PL:DP:SP:GQ	1/1:255,66,0:22:0:63	1/1:255,39,0:13:0:36	1/1:255,48,0:16:0:45	1/1:255,81,0:27:0:78	1/1:255,78,0:26:0:75	0/0:0,45,255:15:0:42	0/0:0,33,241:11:0:30	0/0:0,18,165:6:0:15	0/0:0,39,221:13:0:36	0/0:0,42,255:14:0:39	chr1
chr1	8904101	.	GGGAGGTG	GG	999	PASS	INDEL;DP=143;VDB=0.0162;AF1=0.4961;G3=0.5,4.592e-09,0.5;HWE=0.000214;AC1=10;DP4=48,51,23,19;MQ=53;FQ=999;PV4=0.58,4.8e-16,0,1	GT:PL:DP:SP:GQ	0/0:0,78,255:26:0:75	0/0:0,36,255:12:0:33	0/0:0,54,255:18:0:51	0/0:0,63,255:21:0:60	0/0:0,66,255:22:0:63	1/1:216,33,0:11:0:30	1/1:172,24,0:8:0:21	1/1:116,15,0:5:0:12	1/1:189,30,0:10:0:27	1/1:168,24,0:8:0:21	chr1
chr1	8904120	.	C	T	999	PASS	DP=159;VDB=0.0231;AF1=0.5017;G3=0.5,1.517e-10,0.5;HWE=0.000204;AC1=10;DP4=28,29,47,53;MQ=51;FQ=999;PV4=0.87,0.1,1,1	GT:PL:DP:SP:GQ	1/1:255,72,0:24:0:69	1/1:255,36,0:12:0:33	1/1:255,57,0:19:0:54	1/1:255,69,0:23:0:66	1/1:255,63,0:21:0:60	0/0:0,51,255:17:0:48	0/0:0,36,230:12:0:33	0/0:0,18,128:6:0:15	0/0:0,36,220:12:0:33	0/0:0,30,178:11:0:27	chr1
chr1	8904249	.	A	G	999	PASS	DP=194;VDB=0.0255;AF1=0.5016;G3=0.5,1.143e-10,0.5;HWE=0.000204;AC1=10;DP4=39,39,55,50;MQ=56;FQ=999;PV4=0.77,1,1,0.043	GT:PL:DP:SP:GQ	1/1:255,66,0:22:0:63	1/1:255,72,0:24:0:69	1/1:255,57,0:19:0:54	1/1:255,75,0:25:0:72	1/1:255,45,0:15:0:42	0/0:0,54,255:18:0:51	0/0:0,84,255:28:0:81	0/0:0,33,253:11:0:30	0/0:0,45,255:15:0:42	0/0:0,18,170:6:0:15	chr1
chr1	8904295	.	C	T	999	PASS	DP=195;VDB=0.0239;AF1=0.5004;G3=0.5,5.424e-10,0.5;HWE=0.000198;AC1=10;DP4=42,49,44,53;MQ=57;FQ=999;PV4=1,1,1,0.41	GT:PL:DP:SP:GQ	1/1:255,57,0:19:0:54	1/1:255,60,0:20:0:57	1/1:255,72,0:24:0:69	1/1:255,54,0:18:0:51	1/1:255,48,0:16:0:45	0/0:0,48,255:16:0:45	0/0:0,99,255:33:0:96	0/0:0,42,255:14:0:39	0/0:0,60,255:20:0:57	0/0:0,24,217:8:0:21	chr1
chr1	8904310	.	G	A	999	PASS	DP=199;VDB=0.0255;AF1=0.5002;G3=0.5,7.575e-11,0.5;HWE=0.000198;AC1=10;DP4=42,54,45,52;MQ=57;FQ=999;PV4=0.77,0.28,1,1	GT:PL:DP:SP:GQ	1/1:255,48,0:16:0:45	1/1:255,60,0:20:0:57	1/1:255,75,0:25:0:72	1/1:255,57,0:19:0:54	1/1:255,51,0:17:0:48	0/0:0,45,255:15:0:42	0/0:0,108,255:36:0:99	0/0:0,42,255:14:0:39	0/0:0,66,255:22:0:63	0/0:0,27,225:9:0:24	chr1
chr1	8904421	.	A	G	999	PASS	DP=177;VDB=0.0243;AF1=0.5;G3=0.5,5.999e-11,0.5;HWE=0.000197;AC1=10;DP4=38,40,47,40;MQ=59;FQ=999;PV4=0.53,1,0.015,1	GT:PL:DP:SP:GQ	0/0:0,30,255:10:0:27	0/0:0,39,255:13:0:36	0/0:0,45,255:15:0:42	0/0:0,48,255:16:0:45	0/0:0,72,255:24:0:69	1/1:219,36,0:12:0:33	1/1:255,84,0:28:0:81	1/1:255,63,0:21:0:60	1/1:255,45,0:15:0:42	1/1:239,33,0:11:0:30	chr1
chr1	8904514	.	G	A	999	PASS	DP=194;VDB=0.0252;AF1=0.5;G3=0.5,2.939e-13,0.5;HWE=0.000197;AC1=10;DP4=50,46,41,52;MQ=58;FQ=999;PV4=0.31,0.44,1,0.036	GT:PL:DP:SP:GQ	1/1:255,36,0:12:0:33	1/1:255,60,0:20:0:57	1/1:255,57,0:19:0:54	1/1:255,60,0:20:0:57	1/1:255,66,0:22:0:63	0/0:0,51,255:17:0:48	0/0:0,84,255:28:0:81	0/0:0,57,255:19:0:54	0/0:0,42,255:14:0:39	0/0:0,54,255:18:0:51	chr1
chr1	8904686	.	T	C	999	PASS	DP=172;VDB=0.0261;AF1=0.5002;G3=0.5,1.904e-09,0.5;HWE=0.000199;AC1=10;DP4=43,35,43,44;MQ=58;FQ=999;PV4=0.53,1,1,1	GT:PL:DP:SP:GQ	1/1:255,39,0:13:0:36	1/1:255,69,0:23:0:66	1/1:255,57,0:19:0:54	1/1:237,27,0:9:0:24	1/1:255,69,0:23:0:66	0/0:0,42,255:14:0:39	0/0:0,72,255:24:0:69	0/0:0,45,255:15:0:42	0/0:0,51,255:17:0:48	0/0:0,24,184:8:0:21	chr1
chr1	8904703	.	T	C	999	PASS	DP=170;VDB=0.0248;AF1=0.4993;G3=0.5,6.322e-09,0.5;HWE=0.000201;AC1=10;DP4=45,40,38,42;MQ=58;FQ=999;PV4=0.53,0.1,1,0.35	GT:PL:DP:SP:GQ	1/1:255,36,0:12:0:33	1/1:255,60,0:20:0:57	1/1:255,63,0:21:0:60	1/1:183,21,0:7:0:18	1/1:255,60,0:20:0:57	0/0:0,42,255:14:0:39	0/0:0,78,255:26:0:75	0/0:0,51,255:17:0:48	0/0:0,54,255:18:0:51	0/0:0,30,238:10:0:27	chr1
chr1	8904718	.	T	C	999	PASS	DP=165;VDB=0.0225;AF1=0.5006;G3=0.5,8.904e-09,0.5;HWE=0.000201;AC1=10;DP4=34,41,42,37;MQ=57;FQ=999;PV4=0.34,1,1.8e-06,1	GT:PL:DP:SP:GQ	0/0:0,36,255:12:0:33	0/0:0,57,255:19:0:54	0/0:0,60,255:20:0:57	0/0:0,21,190:7:0:18	0/0:0,51,255:17:0:48	1/1:255,39,0:13:0:36	1/1:255,75,0:25:0:72	1/1:255,42,0:14:0:39	1/1:255,54,0:18:0:51	1/1:225,27,0:9:0:24	chr1
chr1	8904730	.	CG	CTTTG	999	PASS	INDEL;DP=158;VDB=0.0226;AF1=0.5004;G3=0.5,1.608e-08,0.5;HWE=0.000202;AC1=10;DP4=39,32,42,32;MQ=57;FQ=999;PV4=0.87,1,6e-06,0.44	GT:PL:DP:SP:GQ	0/0:0,39,255:13:0:36	0/0:0,51,255:17:0:48	0/0:0,60,255:20:0:57	0/0:0,21,179:7:0:18	0/0:0,42,255:14:0:39	1/1:255,33,0:11:0:30	1/1:255,63,0:22:0:60	1/1:255,45,0:15:0:42	1/1:255,54,0:18:0:51	1/1:255,24,0:8:0:21	chr1
chr1	8904840	.	A	G	999	PASS	DP=144;VDB=0.0182;AF1=0.4888;G3=0.5,1.255e-08,0.5;HWE=0.000256;AC1=10;DP4=37,37,31,28;MQ=58;FQ=999;PV4=0.86,1,0.0008,1	GT:PL:DP:SP:GQ	0/0:0,36,255:12:0:33	0/0:0,33,253:11:0:30	0/0:0,54,255:18:0:51	0/0:0,42,255:14:0:39	0/0:0,57,255:19:0:54	1/1:255,45,0:15:0:42	1/1:255,66,0:22:0:63	1/1:204,21,0:7:0:18	1/1:255,36,0:12:0:33	1/1:97,9,0:3:0:7	chr1
chr1	8904923	.	G	A	999	PASS	DP=164;VDB=0.0201;AF1=0.4999;G3=0.5,1.058e-09,0.5;HWE=0.000199;AC1=10;DP4=40,40,36,42;MQ=59;FQ=999;PV4=0.64,0.14,0.0099,1	GT:PL:DP:SP:GQ	0/0:0,48,255:16:0:45	0/0:0,27,254:9:0:24	0/0:0,54,255:18:0:51	0/0:0,51,255:17:0:48	0/0:0,60,255:20:0:57	1/1:255,42,0:14:0:39	1/1:255,87,0:29:0:84	1/1:249,30,0:10:0:27	1/1:255,48,0:16:0:45	1/1:225,27,0:9:0:24	chr1
chr1	8904990	.	C	A	999	PASS	DP=167;VDB=0.0255;AF1=0.5;G3=0.5,4.521e-09,0.5;HWE=0.0002;AC1=10;DP4=38,40,39,38;MQ=59;FQ=999;PV4=0.87,0.0014,1,1	GT:PL:DP:SP:GQ	1/1:255,36,0:12:0:33	1/1:225,24,0:8:0:21	1/1:255,51,0:17:0:48	1/1:255,48,0:16:0:45	1/1:255,72,0:24:0:69	0/0:0,45,255:15:0:42	0/0:0,72,255:24:0:69	0/0:0,27,212:9:0:24	0/0:0,63,255:21:0:60	0/0:0,27,243:9:0:24	chr1
chr1	8905083	.	T	C	999	PASS	DP=168;VDB=0.0251;AF1=0.4997;G3=0.5,5.207e-10,0.5;HWE=0.000198;AC1=10;DP4=44,42,39,38;MQ=59;FQ=999;PV4=1,1,1,0.11	GT:PL:DP:SP:GQ	1/1:241,27,0:9:0:24	1/1:255,30,0:10:0:27	1/1:242,33,0:11:0:30	1/1:255,60,0:20:0:57	1/1:255,81,0:27:0:78	0/0:0,51,255:17:0:48	0/0:0,63,255:21:0:60	0/0:0,48,255:16:0:45	0/0:0,63,255:21:0:60	0/0:0,33,245:11:0:30	chr1
chr1	8905107	.	T	C	999	PASS	DP=181;VDB=0.0226;AF1=0.5003;G3=0.5,3.563e-10,0.5;HWE=0.000198;AC1=10;DP4=42,39,46,48;MQ=59;FQ=999;PV4=0.76,0.26,0.00076,1	GT:PL:DP:SP:GQ	0/0:0,27,229:9:0:24	0/0:0,33,255:11:0:30	0/0:0,30,250:10:0:27	0/0:0,66,255:22:0:63	0/0:0,87,255:29:0:84	1/1:255,51,0:17:0:48	1/1:255,63,0:22:0:60	1/1:255,51,0:17:0:48	1/1:255,69,0:23:0:66	1/1:255,45,0:15:0:42	chr1
chr1	8905132	.	C	T	999	PASS	DP=192;VDB=0.0262;AF1=0.4995;G3=0.5,1.364e-09,0.5;HWE=0.000199;AC1=10;DP4=46,53,45,38;MQ=60;FQ=999;PV4=0.37,0.45,1,1	GT:PL:DP:SP:GQ	1/1:244,30,0:10:0:27	1/1:240,33,0:11:0:30	1/1:225,24,0:8:0:21	1/1:255,72,0:24:0:69	1/1:255,90,0:30:0:87	0/0:0,57,255:19:0:54	0/0:0,69,255:23:0:66	0/0:0,63,255:21:0:60	0/0:0,66,255:22:0:63	0/0:0,42,255:14:0:39	chr1
chr1	8905556	.	C	A	999	PASS	DP=170;VDB=0.0252;AF1=0.5001;G3=0.5,2.063e-11,0.5;HWE=0.000197;AC1=10;DP4=48,35,38,46;MQ=59;FQ=999;PV4=0.12,1,1,0.15	GT:PL:DP:SP:GQ	1/1:255,42,0:14:0:39	1/1:255,54,0:18:0:51	1/1:255,48,0:16:0:45	1/1:255,36,0:12:0:33	1/1:255,72,0:24:0:69	0/0:0,30,236:10:0:27	0/0:0,45,255:15:0:42	0/0:0,54,255:18:0:51	0/0:0,60,255:20:0:57	0/0:0,60,255:20:0:57	chr1
chr1	8905779	.	T	C	999	PASS	DP=169;VDB=0.0238;AF1=0.5008;G3=0.5,5.518e-09,0.5;HWE=0.0002;AC1=10;DP4=30,44,36,43;MQ=59;FQ=999;PV4=0.62,1,0.0069,1	GT:PL:DP:SP:GQ	1/1:255,36,0:12:0:33	1/1:255,39,0:13:0:36	1/1:255,57,0:19:0:54	1/1:255,51,0:17:0:48	1/1:255,54,0:18:0:51	0/0:0,33,253:11:0:30	0/0:0,69,255:23:0:66	0/0:0,48,255:16:0:45	0/0:0,51,255:17:0:48	0/0:0,21,174:7:0:18	chr1
chr1	8905831	.	G	A	999	PASS	DP=159;VDB=0.0262;AF1=0.5006;G3=0.5,9.926e-09,0.5;HWE=0.000201;AC1=10;DP4=35,47,32,35;MQ=58;FQ=999;PV4=0.62,1,0.14,0.24	GT:PL:DP:SP:GQ	1/1:255,39,0:13:0:36	1/1:222,27,0:9:0:24	1/1:255,54,0:18:0:51	1/1:255,39,0:13:0:36	1/1:255,42,0:14:0:39	0/0:0,21,213:7:0:18	0/0:0,81,255:27:0:78	0/0:0,48,255:16:0:45	0/0:0,63,255:21:0:60	0/0:0,33,255:11:0:30	chr1
chr1	8905842	.	C	T	999	PASS	DP=152;VDB=0.0254;AF1=0.5004;G3=0.5,1.703e-08,0.5;HWE=0.000202;AC1=10;DP4=31,46,27,40;MQ=58;FQ=999;PV4=1,1,0.055,0.11	GT:PL:DP:SP:GQ	1/1:255,45,0:15:0:42	1/1:207,24,0:8:0:21	1/1:255,54,0:18:0:51	1/1:255,36,0:12:0:33	1/1:255,42,0:14:0:39	0/0:0,21,200:7:0:18	0/0:0,78,255:26:0:75	0/0:0,39,255:13:0:36	0/0:0,60,255:20:0:57	0/0:0,33,242:11:0:30	chr1
chr1	8905858	.	G	A	999	PASS	DP=146;VDB=0.0249;AF1=0.5005;G3=0.5,1.271e-08,0.5;HWE=0.000202;AC1=10;DP4=30,47,28,34;MQ=58;FQ=999;PV4=0.49,1,0.081,1	GT:PL:DP:SP:GQ	1/1:255,39,0:13:0:36	1/1:229,27,0:9:0:24	1/1:255,54,0:18:0:51	1/1:255,33,0:11:0:30	1/1:255,33,0:11:0:30	0/0:0,21,199:7:0:18	0/0:0,78,255:26:0:75	0/0:0,39,255:13:0:36	0/0:0,60,255:20:0:57	0/0:0,33,237:11:0:30	chr1
chr1	8905866	.	G	A	999	PASS	DP=146;VDB=0.0237;AF1=0.4996;G3=0.5,1.783e-09,0.5;HWE=0.000199;AC1=10;DP4=31,46,30,31;MQ=58;FQ=999;PV4=0.31,0.14,0.037,1	GT:PL:DP:SP:GQ	1/1:255,42,0:14:0:39	1/1:242,27,0:9:0:24	1/1:255,57,0:19:0:54	1/1:255,30,0:10:0:27	1/1:220,27,0:9:0:24	0/0:0,33,255:11:0:30	0/0:0,72,255:24:0:69	0/0:0,36,248:12:0:33	0/0:0,54,255:18:0:51	0/0:0,36,255:12:0:33	chr1
chr1	8905896	.	A	G	999	PASS	DP=152;VDB=0.0251;AF1=0.4995;G3=0.5,3.655e-09,0.5;HWE=0.0002;AC1=10;DP4=42,47,25,35;MQ=58;FQ=999;PV4=0.61,0.31,0.16,1	GT:PL:DP:SP:GQ	1/1:255,51,0:17:0:48	1/1:209,24,0:8:0:21	1/1:255,45,0:15:0:42	1/1:240,27,0:9:0:24	1/1:248,33,0:11:0:30	0/0:0,39,255:13:0:36	0/0:0,81,255:27:0:78	0/0:0,30,246:10:0:27	0/0:0,75,255:25:0:72	0/0:0,42,255:14:0:39	chr1
chr1	8905938	.	G	A	999	PASS	DP=144;VDB=0.0255;AF1=0.5005;G3=0.5,8.503e-10,0.5;HWE=0.000208;AC1=10;DP4=41,40,30,30;MQ=58;FQ=999;PV4=1,1,0.4,1	GT:PL:DP:SP:GQ	1/1:255,51,0:17:0:48	1/1:202,21,0:7:0:18	1/1:255,51,0:17:0:48	1/1:245,27,0:9:0:24	1/1:255,30,0:10:0:27	0/0:0,36,255:12:0:33	0/0:0,69,255:23:0:66	0/0:0,18,183:6:0:15	0/0:0,78,255:26:0:75	0/0:0,42,255:14:0:39	chr1
chr1	8905951	.	G	A	999	PASS	DP=130;VDB=0.0208;AF1=0.4993;G3=0.5,8.813e-10,0.5;HWE=0.000208;AC1=10;DP4=28,29,35,36;MQ=58;FQ=999;PV4=1,1,1,1	GT:PL:DP:SP:GQ	0/0:0,48,255:16:0:45	0/0:0,24,211:8:0:21	0/0:0,48,255:16:0:45	0/0:0,27,245:9:0:24	0/0:0,24,226:8:0:21	1/1:255,30,0:10:0:27	1/1:255,60,0:20:0:57	1/1:180,18,0:6:0:15	1/1:255,72,0:24:0:69	1/1:250,33,0:11:0:30	chr1
chr1	8906077	.	A	G	999	PASS	DP=127;VDB=0.0231;AF1=0.4985;G3=0.5,8.893e-09,0.5;HWE=0.000218;AC1=10;DP4=32,28,29,32;MQ=58;FQ=999;PV4=0.59,0.2,1,0.5	GT:PL:DP:SP:GQ	1/1:255,45,0:15:0:42	1/1:140,15,0:5:0:12	1/1:255,51,0:17:0:48	1/1:255,42,0:14:0:39	1/1:255,30,0:10:0:27	0/0:0,42,255:14:0:39	0/0:0,42,255:14:0:39	0/0:0,18,181:6:0:15	0/0:0,42,255:14:0:39	0/0:0,36,255:12:0:33	chr1
chr1	8906078	.	G	T	999	PASS	DP=126;VDB=0.0234;AF1=0.4977;G3=0.5,4.459e-09,0.5;HWE=0.000214;AC1=10;DP4=32,28,30,32;MQ=58;FQ=999;PV4=0.59,0.14,1,0.41	GT:PL:DP:SP:GQ	1/1:255,48,0:16:0:45	1/1:151,15,0:5:0:12	1/1:255,54,0:18:0:51	1/1:255,39,0:13:0:36	1/1:255,30,0:10:0:27	0/0:0,42,255:14:0:39	0/0:0,39,255:13:0:36	0/0:0,21,200:7:0:18	0/0:0,42,255:14:0:39	0/0:0,36,255:12:0:33	chr1
chr1	8906450	.	TAA	TAAGAA	999	PASS	INDEL;DP=168;VDB=0.0245;AF1=0.4992;G3=0.5,4.85e-09,0.5;HWE=0.0002;AC1=10;DP4=49,43,36,33;MQ=58;FQ=999;PV4=1,1,0.075,1	GT:PL:DP:SP:GQ	1/1:242,21,0:7:0:18	1/1:255,39,0:13:0:36	1/1:255,36,0:12:0:33	1/1:255,51,0:17:0:48	1/1:255,60,0:20:0:57	0/0:0,48,255:16:0:45	0/0:0,78,255:26:0:75	0/0:0,39,255:13:0:36	0/0:0,63,255:21:0:60	0/0:0,48,255:16:0:45	chr1
chr1	8906645	.	T	A	999	PASS	DP=156;VDB=0.0222;AF1=0.502;G3=0.5,5.324e-09,0.5;HWE=0.000215;AC1=10;DP4=46,36,30,41;MQ=58;FQ=999;PV4=0.11,0.33,1,1	GT:PL:DP:SP:GQ	1/1:215,21,0:7:0:18	1/1:241,27,0:9:0:24	1/1:255,57,0:19:0:54	1/1:243,30,0:10:0:27	1/1:255,75,0:25:0:72	0/0:0,48,255:16:0:45	0/0:0,87,255:29:0:84	0/0:0,63,255:21:0:60	0/0:0,33,255:12:0:30	0/0:0,15,155:5:0:12	chr1
chr1	8906795	.	C	T	999	PASS	DP=142;VDB=0.0244;AF1=0.5175;G3=0.5,2.693e-07,0.5;HWE=0.000311;AC1=10;DP4=37,32,39,27;MQ=60;FQ=999;PV4=0.6,0.32,1,0.37	GT:PL:DP:SP:GQ	1/1:245,30,0:10:0:27	1/1:234,27,0:9:0:24	1/1:255,39,0:13:0:36	1/1:255,57,0:19:0:54	1/1:255,45,0:15:0:42	0/0:0,57,255:19:0:54	0/0:0,87,255:29:0:84	0/0:0,30,254:10:0:27	0/0:0,27,229:9:0:24	0/0:0,6,55:2:0:5	chr1
chr1	8906814	.	G	A	999	PASS	DP=145;VDB=0.0262;AF1=0.535;G3=0.5,1.071e-06,0.5;HWE=0.000497;AC1=11;DP4=38,34,38,32;MQ=59;FQ=999;PV4=0.87,1,1,1	GT:PL:DP:SP:GQ	1/1:255,39,0:13:0:37	1/1:224,24,0:8:0:22	1/1:255,39,0:13:0:37	1/1:255,54,0:18:0:52	1/1:255,51,0:17:0:49	0/0:0,60,255:20:0:56	0/0:0,84,255:28:0:80	0/0:0,27,237:9:0:23	0/0:0,4,232:13:0:3	0/0:0,9,95:3:0:7	chr1
chr1	8907276	.	C	A	999	PASS	DP=181;VDB=0.0236;AF1=0.4999;G3=0.5,3.872e-11,0.5;HWE=0.000197;AC1=10;DP4=38,44,49,48;MQ=59;FQ=999;PV4=0.65,1,1,0.19	GT:PL:DP:SP:GQ	0/0:0,45,255:15:0:42	0/0:0,33,255:11:0:30	0/0:0,45,255:15:0:42	0/0:0,60,255:20:0:57	0/0:0,63,255:21:0:60	1/1:255,75,0:25:0:72	1/1:255,66,0:22:0:63	1/1:255,30,0:10:0:27	1/1:255,81,0:27:0:78	1/1:255,39,0:13:0:36	chr1
chr1	8907308	.	T	G	999	PASS	DP=173;VDB=0.0255;AF1=0.4997;G3=0.5,1.277e-09,0.5;HWE=0.000199;AC1=10;DP4=34,38,46,49;MQ=58;FQ=999;PV4=1,1,1,0.14	GT:PL:DP:SP:GQ	0/0:0,39,255:13:0:36	0/0:0,36,255:12:0:33	0/0:0,30,250:10:0:27	0/0:0,60,255:20:0:57	0/0:0,51,255:17:0:48	1/1:255,84,0:28:0:81	1/1:255,57,0:19:0:54	1/1:214,24,0:8:0:21	1/1:255,78,0:26:0:75	1/1:255,42,0:14:0:39	chr1
chr1	8907380	.	T	G	999	PASS	DP=154;VDB=0.0262;AF1=0.5004;G3=0.5,9.107e-10,0.5;HWE=0.000199;AC1=10;DP4=31,31,40,44;MQ=58;FQ=999;PV4=0.87,0.14,0.47,1	GT:PL:DP:SP:GQ	0/0:0,33,255:11:0:30	0/0:0,27,233:9:0:24	0/0:0,27,222:9:0:24	0/0:0,51,255:17:0:48	0/0:0,48,255:16:0:45	1/1:255,66,0:22:0:63	1/1:255,60,0:20:0:57	1/1:255,36,0:12:0:33	1/1:255,48,0:16:0:45	1/1:255,42,0:14:0:39	chr1
chr1	8907401	.	ATTTTTTTTTTTT	ATTTTTTTTTT	999	PASS	INDEL;DP=145;VDB=0.0265;AF1=0.5015;G3=0.5,1.378e-10,0.5;HWE=0.000204;AC1=10;DP4=30,22,33,44;MQ=58;FQ=999;PV4=0.11,0.0034,1,1	GT:PL:DP:SP:GQ	0/0:0,24,98:8:0:21	0/0:0,21,86:7:0:18	0/0:0,24,102:8:0:21	0/0:0,45,141:15:0:42	0/0:0,42,134:14:0:39	1/1:152,57,0:20:0:54	1/1:148,57,0:19:0:54	1/1:138,42,0:14:0:39	1/1:136,42,0:14:0:39	1/1:115,30,0:10:0:27	chr1
chr1	8907578	.	T	C	999	PASS	DP=174;VDB=0.0236;AF1=0.4995;G3=0.5,9.347e-10,0.5;HWE=0.000199;AC1=10;DP4=52,49,32,37;MQ=59;FQ=999;PV4=0.54,1,0.15,1	GT:PL:DP:SP:GQ	0/0:0,45,255:15:0:42	0/0:0,42,255:14:0:39	0/0:0,57,255:19:0:54	0/0:0,45,255:15:0:42	0/0:0,114,255:38:0:99	1/1:228,24,0:8:0:21	1/1:255,69,0:23:0:66	1/1:255,45,0:15:0:42	1/1:255,36,0:12:0:33	1/1:255,33,0:11:0:30	chr1
chr1	8907646	.	G	A	999	PASS	DP=180;VDB=0.0236;AF1=0.4998;G3=0.5,4.505e-11,0.5;HWE=0.000197;AC1=10;DP4=50,57,36,32;MQ=59;FQ=999;PV4=0.44,1,0.012,1	GT:PL:DP:SP:GQ	0/0:0,57,255:19:0:54	0/0:0,60,255:20:0:57	0/0:0,57,255:19:0:54	0/0:0,54,255:18:0:51	0/0:0,93,255:31:0:90	1/1:255,33,0:11:0:30	1/1:255,57,0:19:0:54	1/1:255,48,0:16:0:45	1/1:255,30,0:10:0:27	1/1:255,36,0:12:0:33	chr1
chr1	8907663	.	T	G	999	PASS	DP=185;VDB=0.0246;AF1=0.4999;G3=0.5,1.143e-11,0.5;HWE=0.000197;AC1=10;DP4=43,58,42,37;MQ=59;FQ=999;PV4=0.18,1,0.049,0.017	GT:PL:DP:SP:GQ	0/0:0,57,255:19:0:54	0/0:0,51,255:17:0:48	0/0:0,57,255:19:0:54	0/0:0,48,255:16:0:45	0/0:0,90,255:30:0:87	1/1:255,45,0:15:0:42	1/1:255,66,0:22:0:63	1/1:255,54,0:18:0:51	1/1:255,30,0:10:0:27	1/1:255,42,0:14:0:39	chr1
chr1	8907696	.	C	A	999	PASS	DP=160;VDB=0.023;AF1=0.5008;G3=0.5,4.482e-09,0.5;HWE=0.0002;AC1=10;DP4=38,33,28,53;MQ=59;FQ=999;PV4=0.022,0.47,1,1	GT:PL:DP:SP:GQ	1/1:255,60,0:20:0:57	1/1:255,45,0:15:0:42	1/1:255,48,0:16:0:45	1/1:255,39,0:13:0:36	1/1:255,51,0:17:0:48	0/0:0,48,255:16:0:45	0/0:0,42,255:14:0:39	0/0:0,60,255:20:0:57	0/0:0,21,215:7:0:18	0/0:0,42,255:14:0:39	chr1
chr1	8907777	.	T	A	999	PASS	DP=151;VDB=0.0245;AF1=0.4999;G3=0.5,8.759e-11,0.5;HWE=0.000198;AC1=10;DP4=40,32,39,33;MQ=60;FQ=999;PV4=1,1,1,0.0027	GT:PL:DP:SP:GQ	1/1:255,63,0:21:0:60	1/1:255,30,0:10:0:27	1/1:255,36,0:12:0:33	1/1:255,33,0:11:0:30	1/1:255,54,0:18:0:51	0/0:0,48,255:16:0:45	0/0:0,51,255:17:0:48	0/0:0,39,255:13:0:36	0/0:0,36,255:12:0:33	0/0:0,42,253:14:0:39	chr1
chr1	8907816	.	G	T	999	PASS	DP=143;VDB=0.0262;AF1=0.5003;G3=0.5,4.546e-10,0.5;HWE=0.000198;AC1=10;DP4=35,30,40,32;MQ=59;FQ=999;PV4=0.86,1,0.049,1	GT:PL:DP:SP:GQ	0/0:0,57,255:19:0:54	0/0:0,27,229:9:0:24	0/0:0,33,255:11:0:30	0/0:0,30,246:10:0:27	0/0:0,48,255:16:0:45	1/1:255,48,0:16:0:45	1/1:255,45,0:15:0:42	1/1:255,39,0:13:0:36	1/1:255,45,0:15:0:42	1/1:255,39,0:13:0:36	chr1
chr1	8907826	.	T	C	999	PASS	DP=144;VDB=0.0264;AF1=0.5001;G3=0.5,1.575e-10,0.5;HWE=0.000198;AC1=10;DP4=36,29,40,33;MQ=60;FQ=999;PV4=1,1,0.091,0.27	GT:PL:DP:SP:GQ	0/0:0,51,255:17:0:48	0/0:0,30,245:10:0:27	0/0:0,33,255:11:0:30	0/0:0,33,255:11:0:30	0/0:0,48,255:16:0:45	1/1:255,51,0:17:0:48	1/1:255,51,0:17:0:48	1/1:255,33,0:11:0:30	1/1:255,45,0:15:0:42	1/1:255,39,0:13:0:36	chr1
chr1	8907914	.	T	A	999	PASS	DP=162;VDB=0.0251;AF1=0.4999;G3=0.5,3.931e-11,0.5;HWE=0.000197;AC1=10;DP4=34,43,41,38;MQ=59;FQ=999;PV4=0.34,1,0.032,0.41	GT:PL:DP:SP:GQ	0/0:0,36,255:12:0:33	0/0:0,36,255:12:0:33	0/0:0,45,255:15:0:42	0/0:0,54,255:18:0:51	0/0:0,60,255:20:0:57	1/1:255,54,0:18:0:51	1/1:255,69,0:23:0:66	1/1:255,45,0:15:0:42	1/1:241,30,0:10:0:27	1/1:255,39,0:13:0:36	chr1
chr1	8907954	.	T	G	999	PASS	DP=164;VDB=0.0264;AF1=0.5;G3=0.5,1.435e-11,0.5;HWE=0.000197;AC1=10;DP4=36,38,38,49;MQ=59;FQ=999;PV4=0.63,0.25,0.018,0.47	GT:PL:DP:SP:GQ	0/0:0,33,255:11:0:30	0/0:0,39,255:13:0:36	0/0:0,48,255:16:0:45	0/0:0,54,255:18:0:51	0/0:0,48,255:16:0:45	1/1:255,54,0:18:0:51	1/1:255,81,0:27:0:78	1/1:255,45,0:15:0:42	1/1:248,33,0:11:0:30	1/1:255,48,0:16:0:45	chr1
chr1	8907975	.	T	C	999	PASS	DP=170;VDB=0.0242;AF1=0.4998;G3=0.5,1.022e-10,0.5;HWE=0.000198;AC1=10;DP4=42,41,39,46;MQ=59;FQ=999;PV4=0.64,0.2,0.0058,1	GT:PL:DP:SP:GQ	0/0:0,36,255:12:0:33	0/0:0,45,255:15:0:42	0/0:0,66,255:22:0:63	0/0:0,54,255:18:0:51	0/0:0,48,255:16:0:45	1/1:255,45,0:15:0:42	1/1:255,75,0:25:0:72	1/1:255,51,0:17:0:48	1/1:210,27,0:9:0:24	1/1:255,57,0:19:0:54	chr1
chr1	8907993	.	C	A	999	PASS	DP=174;VDB=0.021;AF1=0.4999;G3=0.5,1.401e-11,0.5;HWE=0.000197;AC1=10;DP4=51,36,41,43;MQ=59;FQ=999;PV4=0.22,1,0.014,1	GT:PL:DP:SP:GQ	0/0:0,42,255:14:0:39	0/0:0,45,255:15:0:42	0/0:0,66,255:22:0:63	0/0:0,54,255:18:0:51	0/0:0,54,255:18:0:51	1/1:255,42,0:14:0:39	1/1:255,84,0:28:0:81	1/1:255,51,0:17:0:48	1/1:250,30,0:10:0:27	1/1:255,45,0:15:0:42	chr1
chr1	8908055	.	G	A	999	PASS	DP=186;VDB=0.0261;AF1=0.4999;G3=0.5,2.098e-11,0.5;HWE=0.000197;AC1=10;DP4=55,38,51,39;MQ=59;FQ=999;PV4=0.77,1,0.0017,0.028	GT:PL:DP:SP:GQ	0/0:0,48,255:16:0:45	0/0:0,42,255:14:0:39	0/0:0,63,255:21:0:60	0/0:0,60,255:20:0:57	0/0:0,63,255:21:0:60	1/1:255,51,0:17:0:48	1/1:255,69,0:23:0:66	1/1:255,48,0:16:0:45	1/1:255,48,0:16:0:45	1/1:255,29,0:19:0:26	chr1
chr1	8908144	.	G	C	999	PASS	DP=201;VDB=0.0249;AF1=0.5;G3=0.5,4.005e-14,0.5;HWE=0.000197;AC1=10;DP4=43,52,52,44;MQ=57;FQ=999;PV4=0.25,0.095,3.3e-06,0.29	GT:PL:DP:SP:GQ	0/0:0,66,255:22:0:63	0/0:0,42,255:14:0:39	0/0:0,45,255:15:0:42	0/0:0,72,255:24:0:69	0/0:0,60,255:20:0:57	1/1:255,57,0:19:0:54	1/1:255,81,0:27:0:78	1/1:255,42,0:14:0:39	1/1:255,51,0:17:0:48	1/1:255,57,0:19:0:54	chr1
chr1	8908152	.	G	T	999	PASS	DP=197;VDB=0.0221;AF1=0.5;G3=0.5,9.882e-14,0.5;HWE=0.000197;AC1=10;DP4=41,54,50,45;MQ=57;FQ=999;PV4=0.25,0.46,5.4e-06,1	GT:PL:DP:SP:GQ	0/0:0,66,255:22:0:63	0/0:0,39,255:13:0:36	0/0:0,42,255:14:0:39	0/0:0,72,255:24:0:69	0/0:0,66,255:22:0:63	1/1:255,54,0:18:0:51	1/1:255,75,0:25:0:72	1/1:255,45,0:15:0:42	1/1:255,57,0:19:0:54	1/1:255,54,0:18:0:51	chr1
chr1	8908154	.	T	C	999	PASS	DP=194;VDB=0.0218;AF1=0.5;G3=0.5,1.456e-13,0.5;HWE=0.000197;AC1=10;DP4=42,51,48,45;MQ=57;FQ=999;PV4=0.46,0.11,2.5e-06,1	GT:PL:DP:SP:GQ	0/0:0,66,255:22:0:63	0/0:0,42,255:14:0:39	0/0:0,42,255:14:0:39	0/0:0,66,255:22:0:63	0/0:0,63,255:21:0:60	1/1:255,54,0:18:0:51	1/1:255,75,0:25:0:72	1/1:255,39,0:13:0:36	1/1:255,54,0:18:0:51	1/1:255,57,0:19:0:54	chr1
chr1	8908173	.	C	T	999	PASS	DP=197;VDB=0.0242;AF1=0.5;G3=0.5,7.6e-14,0.5;HWE=0.000197;AC1=10;DP4=42,48,48,51;MQ=57;FQ=999;PV4=0.88,1,2.9e-05,0.3	GT:PL:DP:SP:GQ	0/0:0,66,255:22:0:63	0/0:0,39,255:13:0:36	0/0:0,45,255:15:0:42	0/0:0,72,255:24:0:69	0/0:0,48,255:16:0:45	1/1:255,54,0:18:0:51	1/1:255,78,0:26:0:75	1/1:255,45,0:15:0:42	1/1:255,57,0:19:0:54	1/1:255,63,0:21:0:60	chr1
chr1	8908174	.	A	G	999	PASS	DP=198;VDB=0.0246;AF1=0.5;G3=0.5,2.246e-14,0.5;HWE=0.000197;AC1=10;DP4=43,49,49,52;MQ=57;FQ=999;PV4=0.89,0.34,2.1e-05,0.34	GT:PL:DP:SP:GQ	0/0:0,66,255:22:0:63	0/0:0,42,255:14:0:39	0/0:0,45,255:15:0:42	0/0:0,72,255:24:0:69	0/0:0,51,255:17:0:48	1/1:255,54,0:18:0:51	1/1:255,84,0:28:0:81	1/1:255,45,0:15:0:42	1/1:255,57,0:19:0:54	1/1:255,63,0:21:0:60	chr1
chr1	8908279	.	A	G	999	PASS	DP=181;VDB=0.0243;AF1=0.5;G3=0.5,5.195e-13,0.5;HWE=0.000197;AC1=10;DP4=48,44,30,55;MQ=57;FQ=999;PV4=0.034,1,6.4e-05,0.4	GT:PL:DP:SP:GQ	0/0:0,72,255:24:0:69	0/0:0,42,255:14:0:39	0/0:0,51,255:17:0:48	0/0:0,48,255:16:0:45	0/0:0,63,255:21:0:60	1/1:255,48,0:16:0:45	1/1:255,78,0:26:0:75	1/1:255,36,0:12:0:33	1/1:255,45,0:15:0:42	1/1:255,48,0:16:0:45	chr1
chr1	8908298	.	T	C	999	PASS	DP=184;VDB=0.0259;AF1=0.5004;G3=0.5,5.652e-10,0.5;HWE=0.000198;AC1=10;DP4=42,38,43,50;MQ=57;FQ=999;PV4=0.45,1,3.9e-05,0.049	GT:PL:DP:SP:GQ	0/0:0,60,255:20:0:57	0/0:0,24,214:8:0:21	0/0:0,42,255:14:0:39	0/0:0,45,255:15:0:42	0/0:0,69,255:23:0:66	1/1:255,45,0:15:0:42	1/1:255,84,0:28:0:81	1/1:255,51,0:17:0:48	1/1:255,48,0:16:0:45	1/1:255,51,0:17:0:48	chr1
chr1	8908313	.	A	T	999	PASS	DP=195;VDB=0.0239;AF1=0.5;G3=0.5,1.525e-12,0.5;HWE=0.000197;AC1=10;DP4=50,43,51,47;MQ=57;FQ=999;PV4=0.88,1,5.5e-05,0.27	GT:PL:DP:SP:GQ	0/0:0,72,255:24:0:69	0/0:0,33,255:11:0:30	0/0:0,48,255:16:0:45	0/0:0,57,255:19:0:54	0/0:0,69,255:23:0:66	1/1:255,51,0:17:0:48	1/1:255,90,0:30:0:87	1/1:255,60,0:20:0:57	1/1:255,45,0:15:0:42	1/1:255,48,0:16:0:45	chr1
chr1	8908380	.	CAGAG	CAG	999	PASS	INDEL;DP=196;VDB=0.0212;AF1=0.5;G3=0.5,6.239e-12,0.5;HWE=0.000197;AC1=10;DP4=52,51,41,43;MQ=58;FQ=999;PV4=0.88,1.2e-25,1,0.016	GT:PL:DP:SP:GQ	1/1:255,51,0:17:0:48	1/1:255,36,0:12:0:33	1/1:255,42,0:14:0:39	1/1:255,63,0:21:0:60	1/1:255,60,0:20:0:57	0/0:0,42,255:14:0:39	0/0:0,129,255:43:0:99	0/0:0,60,255:20:0:57	0/0:0,45,255:15:0:42	0/0:0,33,255:11:0:30	chr1
chr1	8908524	.	CTTTTT	CTTTT	999	PASS	INDEL;DP=127;VDB=0.0223;AF1=0.4837;G3=0.5,8.08e-08,0.5;HWE=0.000289;AC1=10;DP4=27,38,25,27;MQ=56;FQ=999;PV4=0.57,5.3e-22,7e-06,1	GT:PL:DP:SP:GQ	0/0:0,30,136:10:0:27	0/0:0,27,129:9:0:24	0/0:0,54,177:18:0:51	0/0:0,36,146:12:0:33	0/0:0,48,174:16:0:45	1/1:70,12,0:4:0:9	1/1:192,66,0:22:0:63	1/1:160,39,0:13:0:36	1/1:134,30,0:10:0:27	1/1:57,9,0:3:0:7	chr1
chr1	8908533	.	C	T	999	PASS	DP=129;VDB=0.02;AF1=0.4913;G3=0.5,1.45e-07,0.5;HWE=0.000241;AC1=10;DP4=31,38,27,27;MQ=56;FQ=999;PV4=0.59,1,4.3e-07,1	GT:PL:DP:SP:GQ	0/0:0,33,255:11:0:30	0/0:0,27,237:9:0:24	0/0:0,60,255:20:0:57	0/0:0,42,255:14:0:39	0/0:0,45,255:15:0:42	1/1:142,15,0:5:0:12	1/1:255,60,0:20:0:57	1/1:255,45,0:15:0:42	1/1:235,30,0:10:0:27	1/1:121,12,0:4:0:9	chr1
chr1	8908617	.	ATTTTTTTT	ATTTTTTTTT	999	PASS	INDEL;DP=132;VDB=0.022;AF1=0.5011;G3=0.5,1.129e-08,0.5;HWE=0.000219;AC1=10;DP4=31,31,23,33;MQ=57;FQ=999;PV4=0.36,1,6.2e-06,0.019	GT:PL:DP:SP:GQ	0/0:0,18,59:6:0:15	0/0:0,18,59:6:0:15	0/0:0,57,100:19:0:54	0/0:0,42,95:14:0:39	0/0:0,48,100:16:0:45	1/1:59,21,0:7:0:18	1/1:100,46,0:20:0:43	1/1:100,45,0:15:0:42	1/1:45,21,0:7:0:18	1/1:71,24,0:8:0:21	chr1
chr1	8908639	.	A	G	999	PASS	DP=160;VDB=0.0195;AF1=0.5016;G3=0.5,1.572e-10,0.5;HWE=0.000204;AC1=10;DP4=41,34,39,41;MQ=56;FQ=999;PV4=0.52,0.2,2.8e-06,1	GT:PL:DP:SP:GQ	0/0:0,30,255:10:0:27	0/0:0,18,186:6:0:15	0/0:0,69,255:23:0:66	0/0:0,48,255:16:0:45	0/0:0,60,255:20:0:57	1/1:255,33,0:11:0:30	1/1:255,87,0:29:0:84	1/1:255,45,0:15:0:42	1/1:255,36,0:12:0:33	1/1:255,39,0:13:0:36	chr1
chr1	8908757	.	C	T	999	PASS	DP=178;VDB=0.0249;AF1=0.5;G3=0.5,3.351e-11,0.5;HWE=0.000197;AC1=10;DP4=44,33,43,54;MQ=57;FQ=999;PV4=0.13,1,0.0046,0.27	GT:PL:DP:SP:GQ	0/0:0,42,255:14:0:39	0/0:0,33,255:11:0:30	0/0:0,54,255:18:0:51	0/0:0,45,255:15:0:42	0/0:0,57,255:19:0:54	1/1:255,54,0:18:0:51	1/1:255,117,0:39:0:99	1/1:255,33,0:11:0:30	1/1:255,54,0:18:0:51	1/1:245,33,0:11:0:30	chr1
chr1	8908758	.	G	A	999	PASS	DP=178;VDB=0.0268;AF1=0.5;G3=0.5,3.158e-11,0.5;HWE=0.000197;AC1=10;DP4=43,53,43,35;MQ=58;FQ=999;PV4=0.22,1,1,1	GT:PL:DP:SP:GQ	1/1:255,45,0:15:0:42	1/1:255,33,0:11:0:30	1/1:255,57,0:19:0:54	1/1:255,45,0:15:0:42	1/1:255,54,0:18:0:51	0/0:0,54,255:18:0:51	0/0:0,114,255:38:0:99	0/0:0,33,255:11:0:30	0/0:0,54,255:18:0:51	0/0:0,33,242:11:0:30	chr1
chr1	8908766	.	C	T	999	PASS	DP=179;VDB=0.025;AF1=0.5;G3=0.5,9.903e-12,0.5;HWE=0.000197;AC1=10;DP4=46,35,45,51;MQ=58;FQ=999;PV4=0.23,1,0.052,0.21	GT:PL:DP:SP:GQ	0/0:0,48,255:16:0:45	0/0:0,36,255:12:0:33	0/0:0,57,255:19:0:54	0/0:0,48,255:16:0:45	0/0:0,54,255:18:0:51	1/1:255,60,0:20:0:57	1/1:255,114,0:38:0:99	1/1:255,36,0:12:0:33	1/1:255,45,0:15:0:42	1/1:255,33,0:11:0:30	chr1
chr1	8909087	.	T	A	999	PASS	DP=122;VDB=0.0209;AF1=0.4934;G3=0.5,9.181e-08,0.5;HWE=0.000236;AC1=10;DP4=27,33,27,29;MQ=53;FQ=999;PV4=0.85,0.29,1,1	GT:PL:DP:SP:GQ	0/0:0,39,255:13:0:36	0/0:0,21,184:7:0:18	0/0:0,39,255:13:0:36	0/0:0,45,255:15:0:42	0/0:0,36,255:12:0:33	1/1:242,33,0:11:0:30	1/1:255,66,0:22:0:63	1/1:127,12,0:4:0:9	1/1:255,39,0:13:0:36	1/1:176,18,0:6:0:15	chr1
chr1	8909102	.	T	C	999	PASS	DP=116;VDB=0.0216;AF1=0.4954;G3=0.5,7.284e-08,0.5;HWE=0.000234;AC1=10;DP4=24,31,26,28;MQ=52;FQ=999;PV4=0.7,0.12,1,1	GT:PL:DP:SP:GQ	0/0:0,39,255:13:0:36	0/0:0,18,157:6:0:15	0/0:0,30,234:10:0:27	0/0:0,39,255:13:0:36	0/0:0,39,255:13:0:36	1/1:204,27,0:9:0:24	1/1:255,66,0:22:0:63	1/1:153,15,0:5:0:12	1/1:255,39,0:13:0:36	1/1:140,15,0:5:0:12	chr1
chr1	8909119	.	A	G	999	PASS	DP=109;VDB=0.0203;AF1=0.5043;G3=0.5,7.436e-08,0.5;HWE=0.000287;AC1=10;DP4=26,28,22,28;MQ=51;FQ=999;PV4=0.7,1,1,1	GT:PL:DP:SP:GQ	0/0:0,39,255:13:0:36	0/0:0,9,88:3:0:7	0/0:0,30,225:10:0:27	0/0:0,45,255:15:0:42	0/0:0,39,255:13:0:36	1/1:210,27,0:9:0:24	1/1:255,54,0:18:0:51	1/1:149,15,0:5:0:12	1/1:255,39,0:13:0:36	1/1:152,15,0:5:0:12	chr1
chr1	8909364	.	A	G	999	PASS	DP=50;VDB=0.005;AF1=0.4991;G3=0.5,8.746e-07,0.5;HWE=0.00073;AC1=10;DP4=13,12,12,13;MQ=34;FQ=999;PV4=1,0.019,0.08,0.28	GT:PL:DP:SP:GQ	0/0:0,21,184:7:0:18	0/0:0,9,82:3:0:7	0/0:0,9,91:3:0:7	0/0:0,24,191:8:0:21	0/0:0,12,109:4:0:10	1/1:148,18,0:6:0:15	1/1:163,31,10:8:0:18	1/1:106,12,0:4:0:9	1/1:123,15,0:5:0:12	1/1:58,6,0:2:0:5	chr1
chr1	8909515	.	A	G	999	PASS	DP=106;VDB=0.0202;AF1=0.4989;G3=0.5,1.689e-08,0.5;HWE=0.000222;AC1=10;DP4=22,35,24,22;MQ=51;FQ=999;PV4=0.23,0.19,1,1	GT:PL:DP:SP:GQ	1/1:144,18,0:6:0:15	1/1:170,18,0:6:0:15	1/1:250,33,0:11:0:30	1/1:255,39,0:13:0:36	1/1:241,27,0:9:0:24	0/0:0,27,229:9:0:24	0/0:0,18,255:17:0:15	0/0:0,30,248:10:0:27	0/0:0,24,185:8:0:21	0/0:0,42,255:14:0:39	chr1
chr1	8909527	.	C	T	999	PASS	DP=99;VDB=0.0242;AF1=0.5024;G3=0.5,1.122e-08,0.5;HWE=0.000219;AC1=10;DP4=25,20,21,32;MQ=53;FQ=999;PV4=0.16,1,0.076,1	GT:PL:DP:SP:GQ	0/0:0,15,129:5:0:12	0/0:0,24,195:8:0:21	0/0:0,33,255:11:0:30	0/0:0,36,255:12:0:33	0/0:0,27,238:9:0:24	1/1:220,24,0:8:0:21	1/1:255,51,0:17:0:48	1/1:247,30,0:10:0:27	1/1:175,21,0:7:0:18	1/1:255,33,0:11:0:30	chr1
chr1	8909560	.	G	A	999	PASS	DP=84;VDB=0.0144;AF1=0.4849;G3=0.5,1.26e-07,0.5;HWE=0.000301;AC1=10;DP4=24,25,18,17;MQ=55;FQ=999;PV4=1,1,1,0.39	GT:PL:DP:SP:GQ	1/1:90,9,0:3:0:7	1/1:161,15,0:5:0:12	1/1:163,15,0:5:0:12	1/1:255,36,0:12:0:33	1/1:255,30,0:10:0:27	0/0:0,27,233:9:0:24	0/0:0,39,255:13:0:36	0/0:0,36,254:12:0:33	0/0:0,18,173:6:0:15	0/0:0,27,229:9:0:24	chr1
chr1	8909870	.	G	A	999	PASS	DP=184;VDB=0.0258;AF1=0.5001;G3=0.5,1.284e-11,0.5;HWE=0.000197;AC1=10;DP4=40,44,50,48;MQ=58;FQ=999;PV4=0.66,1,0.074,1	GT:PL:DP:SP:GQ	1/1:255,63,0:21:0:60	1/1:255,45,0:15:0:42	1/1:255,69,0:23:0:66	1/1:255,57,0:19:0:54	1/1:255,60,0:20:0:57	0/0:0,51,255:17:0:48	0/0:0,75,255:25:0:72	0/0:0,30,255:10:0:27	0/0:0,57,255:19:0:54	0/0:0,39,255:13:0:36	chr1
chr1	8909919	.	C	A	999	PASS	DP=181;VDB=0.0261;AF1=0.4999;G3=0.5,4.849e-11,0.5;HWE=0.000197;AC1=10;DP4=48,45,46,38;MQ=58;FQ=999;PV4=0.76,0.44,1,0.42	GT:PL:DP:SP:GQ	0/0:0,75,255:25:0:72	0/0:0,36,255:12:0:33	0/0:0,57,255:19:0:54	0/0:0,54,255:18:0:51	0/0:0,57,255:19:0:54	1/1:255,42,0:14:0:39	1/1:255,78,0:26:0:75	1/1:255,33,0:11:0:30	1/1:255,69,0:23:0:66	1/1:255,30,0:10:0:27	chr1
chr1	8909940	.	G	A	999	PASS	DP=178;VDB=0.0252;AF1=0.5001;G3=0.5,6.888e-11,0.5;HWE=0.000197;AC1=10;DP4=50,37,44,43;MQ=58;FQ=999;PV4=0.45,0.48,0.00044,1	GT:PL:DP:SP:GQ	1/1:255,69,0:23:0:66	1/1:251,33,0:11:0:30	1/1:255,54,0:18:0:51	1/1:255,51,0:17:0:48	1/1:255,54,0:18:0:51	0/0:0,45,255:15:0:42	0/0:0,81,255:27:0:78	0/0:0,30,255:10:0:27	0/0:0,72,255:24:0:69	0/0:0,33,255:11:0:30	chr1
chr1	8909986	.	G	A	999	PASS	DP=170;VDB=0.0189;AF1=0.4968;G3=0.5,2.071e-09,0.5;HWE=0.000211;AC1=10;DP4=59,40,38,26;MQ=56;FQ=999;PV4=1,0.098,4.8e-11,1	GT:PL:DP:SP:GQ	1/1:255,63,0:21:0:60	1/1:147,15,0:5:0:12	1/1:255,36,0:12:0:33	1/1:219,27,0:9:0:24	1/1:255,51,0:17:0:48	0/0:0,45,255:15:0:42	0/0:0,81,255:27:0:78	0/0:0,45,255:15:0:42	0/0:0,84,255:28:0:81	0/0:0,42,255:14:0:39	chr1
chr1	8910021	.	ACG	A	999	PASS	INDEL;DP=164;VDB=0.0251;AF1=0.4967;G3=0.5,2.284e-09,0.5;HWE=0.000211;AC1=10;DP4=52,46,33,27;MQ=54;FQ=999;PV4=0.87,0.079,1.3e-18,0.029	GT:PL:DP:SP:GQ	1/1:255,66,0:22:0:63	1/1:203,15,0:5:0:12	1/1:255,30,0:10:0:27	1/1:250,27,0:9:0:24	1/1:255,42,0:14:0:39	0/0:0,48,255:16:0:45	0/0:0,78,255:26:0:75	0/0:0,51,255:17:0:48	0/0:0,78,255:26:0:75	0/0:0,39,255:13:0:36	chr1
chr1	8910073	.	CAAAAA	CAAAAAA	999	PASS	INDEL;DP=156;VDB=0.0198;AF1=0.4962;G3=0.5,3.966e-09,0.5;HWE=0.000214;AC1=10;DP4=39,55,23,28;MQ=54;FQ=999;PV4=0.73,1,4.9e-15,0.12	GT:PL:DP:SP:GQ	1/1:184,54,0:18:0:51	1/1:85,15,0:5:0:12	1/1:121,24,0:8:0:21	1/1:121,24,0:8:0:21	1/1:154,36,0:12:0:33	0/0:0,48,176:16:0:45	0/0:0,60,187:20:0:57	0/0:0,51,179:17:0:48	0/0:0,75,202:25:0:72	0/0:0,48,172:16:0:45	chr1
chr1	8910489	.	G	A	999	PASS	DP=173;VDB=0.0257;AF1=0.5;G3=0.5,2.195e-13,0.5;HWE=0.000197;AC1=10;DP4=45,39,42,41;MQ=59;FQ=999;PV4=0.76,0.078,0.11,0.042	GT:PL:DP:SP:GQ	0/0:0,57,255:19:0:54	0/0:0,42,255:14:0:39	0/0:0,54,255:18:0:51	0/0:0,54,255:18:0:51	0/0:0,45,255:15:0:42	1/1:255,57,0:19:0:54	1/1:255,54,0:18:0:51	1/1:255,42,0:14:0:39	1/1:255,57,0:19:0:54	1/1:255,39,0:13:0:36	chr1
chr1	8910538	.	C	T	999	PASS	DP=165;VDB=0.0221;AF1=0.4999;G3=0.5,2.051e-11,0.5;HWE=0.000197;AC1=10;DP4=50,40,38,33;MQ=60;FQ=999;PV4=0.87,0.14,0.29,1	GT:PL:DP:SP:GQ	0/0:0,48,255:16:0:45	0/0:0,48,255:16:0:45	0/0:0,57,255:19:0:54	0/0:0,57,255:19:0:54	0/0:0,60,255:20:0:57	1/1:255,57,0:19:0:54	1/1:255,48,0:16:0:45	1/1:237,30,0:10:0:27	1/1:255,42,0:14:0:39	1/1:255,36,0:12:0:33	chr1
chr1	8910627	.	A	G	999	PASS	DP=180;VDB=0.026;AF1=0.499;G3=0.5,8.042e-09,0.5;HWE=0.000201;AC1=10;DP4=45,54,38,37;MQ=60;FQ=999;PV4=0.54,0.29,0.28,0.043	GT:PL:DP:SP:GQ	0/0:0,42,255:14:0:39	0/0:0,48,255:16:0:45	0/0:0,69,255:23:0:66	0/0:0,57,255:19:0:54	0/0:0,81,255:27:0:78	1/1:255,66,0:22:0:63	1/1:255,63,0:21:0:60	1/1:175,21,0:7:0:18	1/1:255,48,0:16:0:45	1/1:241,27,0:9:0:24	chr1
chr1	8910711	.	T	C	999	PASS	DP=159;VDB=0.022;AF1=0.4992;G3=0.5,5.338e-09,0.5;HWE=0.0002;AC1=10;DP4=32,49,36,39;MQ=59;FQ=999;PV4=0.33,0.1,1,0.32	GT:PL:DP:SP:GQ	0/0:0,39,255:13:0:36	0/0:0,42,255:14:0:39	0/0:0,57,255:19:0:54	0/0:0,36,255:12:0:33	0/0:0,69,255:23:0:66	1/1:255,42,0:14:0:39	1/1:255,84,0:28:0:81	1/1:213,21,0:7:0:18	1/1:255,36,0:12:0:33	1/1:255,42,0:14:0:39	chr1
chr1	8910738	.	G	T	999	PASS	DP=152;VDB=0.0244;AF1=0.4996;G3=0.5,1.797e-09,0.5;HWE=0.000199;AC1=10;DP4=34,40,35,39;MQ=59;FQ=999;PV4=1,1,1,1	GT:PL:DP:SP:GQ	0/0:0,42,255:14:0:39	0/0:0,33,255:11:0:30	0/0:0,45,255:15:0:42	0/0:0,36,255:12:0:33	0/0:0,66,255:22:0:63	1/1:255,36,0:12:0:33	1/1:255,78,0:26:0:75	1/1:225,24,0:8:0:21	1/1:248,30,0:10:0:27	1/1:255,54,0:18:0:51	chr1
chr1	8910893	.	C	T	999	PASS	DP=133;VDB=0.0255;AF1=0.4984;G3=0.5,4.762e-10,0.5;HWE=0.000207;AC1=10;DP4=32,38,25,36;MQ=59;FQ=999;PV4=0.6,1,1,0.12	GT:PL:DP:SP:GQ	0/0:0,45,255:15:0:42	0/0:0,27,246:9:0:24	0/0:0,30,237:10:0:27	0/0:0,33,255:11:0:30	0/0:0,72,255:24:0:69	1/1:249,30,0:10:0:27	1/1:255,26,0:20:0:23	1/1:255,33,0:11:0:30	1/1:164,18,0:6:0:15	1/1:255,45,0:15:0:42	chr1
chr1	8911129	.	A	G	999	PASS	DP=120;VDB=0.0226;AF1=0.5033;G3=0.5,6.288e-09,0.5;HWE=0.000216;AC1=10;DP4=35,26,32,23;MQ=59;FQ=999;PV4=1,0.43,1,1	GT:PL:DP:SP:GQ	1/1:240,27,0:9:0:24	1/1:248,27,0:9:0:24	1/1:255,33,0:11:0:30	1/1:254,33,0:11:0:30	1/1:255,45,0:15:0:42	0/0:0,39,255:13:0:36	0/0:0,66,255:22:0:63	0/0:0,21,195:7:0:18	0/0:0,42,255:14:0:39	0/0:0,15,154:5:0:12	chr1
chr1	8911867	.	A	G	999	PASS	DP=161;VDB=0.026;AF1=0.5029;G3=0.5,1.794e-09,0.5;HWE=0.000211;AC1=10;DP4=37,39,40,30;MQ=60;FQ=999;PV4=0.32,1,1,0.39	GT:PL:DP:SP:GQ	1/1:255,54,0:18:0:51	1/1:255,33,0:11:0:30	1/1:255,48,0:16:0:45	1/1:255,42,0:14:0:39	1/1:255,33,0:11:0:30	0/0:0,51,255:17:0:48	0/0:0,69,255:23:0:66	0/0:0,54,255:18:0:51	0/0:0,39,255:13:0:36	0/0:0,15,145:5:0:12	chr1
chr1	8912694	.	G	T	999	PASS	DP=167;VDB=0.0248;AF1=0.4994;G3=0.5,8.442e-09,0.5;HWE=0.000201;AC1=10;DP4=45,39,40,39;MQ=60;FQ=999;PV4=0.75,0.41,0.21,0.49	GT:PL:DP:SP:GQ	0/0:0,54,255:18:0:51	0/0:0,27,233:9:0:24	0/0:0,36,255:12:0:33	0/0:0,66,255:22:0:63	0/0:0,69,255:23:0:66	1/1:255,51,0:17:0:48	1/1:255,54,0:18:0:51	1/1:255,54,0:18:0:51	1/1:255,57,0:19:0:54	1/1:208,21,0:7:0:18	chr1
chr1	8912724	.	A	G	999	PASS	DP=167;VDB=0.0248;AF1=0.5006;G3=0.5,7.989e-09,0.5;HWE=0.000201;AC1=10;DP4=41,37,39,48;MQ=60;FQ=999;PV4=0.35,0.22,1,0.14	GT:PL:DP:SP:GQ	1/1:255,57,0:19:0:54	1/1:232,27,0:9:0:24	1/1:255,42,0:14:0:39	1/1:255,60,0:20:0:57	1/1:255,75,0:25:0:72	0/0:0,51,255:17:0:48	0/0:0,54,255:18:0:51	0/0:0,57,255:19:0:54	0/0:0,51,255:17:0:48	0/0:0,21,207:7:0:18	chr1
chr1	8912725	.	T	C	999	PASS	DP=167;VDB=0.0256;AF1=0.4994;G3=0.5,8.15e-09,0.5;HWE=0.000201;AC1=10;DP4=38,47,42,36;MQ=60;FQ=999;PV4=0.27,1,0.2,1	GT:PL:DP:SP:GQ	0/0:0,57,255:19:0:54	0/0:0,27,216:9:0:24	0/0:0,39,255:13:0:36	0/0:0,60,255:20:0:57	0/0:0,72,255:24:0:69	1/1:255,54,0:18:0:51	1/1:255,54,0:18:0:51	1/1:255,57,0:19:0:54	1/1:255,48,0:16:0:45	1/1:207,21,0:7:0:18	chr1
chr1	8912767	.	C	G	999	PASS	DP=165;VDB=0.0258;AF1=0.5012;G3=0.5,2.513e-10,0.5;HWE=0.000205;AC1=10;DP4=42,41,43,38;MQ=59;FQ=999;PV4=0.76,1,0.0064,1	GT:PL:DP:SP:GQ	0/0:0,57,255:19:0:54	0/0:0,18,184:6:0:15	0/0:0,39,255:13:0:36	0/0:0,69,255:23:0:66	0/0:0,66,255:22:0:63	1/1:255,51,0:17:0:48	1/1:255,66,0:22:0:63	1/1:255,57,0:19:0:54	1/1:255,45,0:15:0:42	1/1:225,24,0:8:0:21	chr1
chr1	8912868	.	A	G	999	PASS	DP=154;VDB=0.0264;AF1=0.5053;G3=0.5,3.177e-08,0.5;HWE=0.000226;AC1=10;DP4=33,36,40,42;MQ=59;FQ=999;PV4=1,1,0.24,0.48	GT:PL:DP:SP:GQ	0/0:0,60,255:20:0:57	0/0:0,12,134:4:0:9	0/0:0,33,255:11:0:30	0/0:0,57,255:19:0:54	0/0:0,45,255:15:0:42	1/1:255,63,0:21:0:60	1/1:255,84,0:28:0:81	1/1:255,39,0:13:0:36	1/1:255,36,0:12:0:33	1/1:211,24,0:8:0:21	chr1
chr1	8912913	.	C	A	999	PASS	DP=139;VDB=0.024;AF1=0.5022;G3=0.5,4.003e-09,0.5;HWE=0.000214;AC1=10;DP4=33,33,32,40;MQ=59;FQ=999;PV4=0.61,0.35,1,0.42	GT:PL:DP:SP:GQ	0/0:0,42,255:14:0:39	0/0:0,15,155:5:0:12	0/0:0,39,255:13:0:36	0/0:0,42,255:14:0:39	0/0:0,60,255:20:0:57	1/1:255,45,0:15:0:42	1/1:255,87,0:29:0:84	1/1:214,24,0:8:0:21	1/1:255,36,0:12:0:33	1/1:223,24,0:8:0:21	chr1
chr1	8912970	.	TAAAAAAAA	TAAAAAAA	999	PASS	INDEL;DP=142;VDB=0.0226;AF1=0.4948;G3=0.5,3.647e-08,0.5;HWE=0.000227;AC1=10;DP4=33,34,34,31;MQ=60;FQ=999;PV4=0.73,7.8e-23,0.27,1	GT:PL:DP:SP:GQ	0/0:0,39,95:13:0:36	0/0:0,27,78:9:0:24	0/0:0,24,68:8:0:21	0/0:0,42,97:14:0:39	0/0:0,69,104:23:0:66	1/1:92,48,0:16:0:45	1/1:111,63,0:21:0:60	1/1:43,12,0:4:0:9	1/1:97,42,0:14:0:39	1/1:72,30,0:10:0:27	chr1
chr1	8913130	.	G	A	999	PASS	DP=170;VDB=0.0264;AF1=0.4974;G3=0.5,2.571e-09,0.5;HWE=0.000212;AC1=10;DP4=37,36,53,42;MQ=60;FQ=999;PV4=0.54,0.27,1,0.14	GT:PL:DP:SP:GQ	1/1:255,57,0:19:0:54	1/1:156,15,0:5:0:12	1/1:255,51,0:17:0:48	1/1:255,69,0:23:0:66	1/1:255,55,0:32:0:52	0/0:0,57,255:19:0:54	0/0:0,57,255:19:0:54	0/0:0,36,255:12:0:33	0/0:0,42,255:14:0:39	0/0:0,24,213:8:0:21	chr1
chr1	8913175	.	T	C	999	PASS	DP=158;VDB=0.0223;AF1=0.4926;G3=0.5,2.714e-08,0.5;HWE=0.000267;AC1=10;DP4=39,31,44,37;MQ=59;FQ=999;PV4=0.87,0.047,0.46,1	GT:PL:DP:SP:GQ	1/1:255,45,0:15:0:42	1/1:100,9,0:3:0:7	1/1:255,69,0:23:0:66	1/1:255,45,0:15:0:42	1/1:255,75,0:25:0:72	0/0:0,63,255:21:0:60	0/0:0,54,255:18:0:51	0/0:0,42,255:14:0:39	0/0:0,36,255:12:0:33	0/0:0,15,164:5:0:12	chr1
chr1	8913226	.	G	A	999	PASS	DP=169;VDB=0.0241;AF1=0.5;G3=0.5,1.689e-09,0.5;HWE=0.00021;AC1=10;DP4=43,34,51,39;MQ=59;FQ=999;PV4=1,1,0.48,1	GT:PL:DP:SP:GQ	1/1:255,45,0:15:0:42	1/1:170,18,0:6:0:15	1/1:255,75,0:25:0:72	1/1:255,48,0:16:0:45	1/1:255,84,0:28:0:81	0/0:0,66,255:22:0:63	0/0:0,60,255:20:0:57	0/0:0,54,255:18:0:51	0/0:0,33,255:11:0:30	0/0:0,18,161:6:0:15	chr1
chr1	8913411	.	A	G	999	PASS	DP=186;VDB=0.0254;AF1=0.5;G3=0.5,8.228e-12,0.5;HWE=0.000197;AC1=10;DP4=40,50,50,42;MQ=59;FQ=999;PV4=0.19,1,0.32,1	GT:PL:DP:SP:GQ	0/0:0,63,255:21:0:60	0/0:0,42,255:14:0:39	0/0:0,63,255:21:0:60	0/0:0,33,255:11:0:30	0/0:0,69,255:23:0:66	1/1:255,42,0:14:0:39	1/1:255,105,0:35:0:99	1/1:255,54,0:18:0:51	1/1:255,39,0:13:0:36	1/1:255,36,0:12:0:33	chr1
chr1	8913475	.	C	T	999	PASS	DP=194;VDB=0.024;AF1=0.4999;G3=0.5,1.667e-11,0.5;HWE=0.000197;AC1=10;DP4=47,50,47,49;MQ=59;FQ=999;PV4=1,1,1,0.22	GT:PL:DP:SP:GQ	0/0:0,63,255:21:0:60	0/0:0,39,255:13:0:36	0/0:0,44,255:27:0:41	0/0:0,48,255:16:0:45	0/0:0,63,255:21:0:60	1/1:255,42,0:14:0:39	1/1:255,105,0:35:0:99	1/1:255,63,0:21:0:60	1/1:255,45,0:15:0:42	1/1:255,30,0:10:0:27	chr1
chr1	8913508	.	A	T	999	PASS	DP=177;VDB=0.0185;AF1=0.4996;G3=0.5,1.151e-09,0.5;HWE=0.000199;AC1=10;DP4=41,41,38,46;MQ=58;FQ=999;PV4=0.64,0.093,0.044,0.35	GT:PL:DP:SP:GQ	1/1:255,48,0:16:0:45	1/1:212,24,0:8:0:21	1/1:255,34,0:23:0:31	1/1:255,45,0:15:0:42	1/1:255,69,0:23:0:66	0/0:0,33,255:11:0:30	0/0:0,78,255:26:0:75	0/0:0,54,255:18:0:51	0/0:0,42,255:14:0:39	0/0:0,36,255:12:0:33	chr1
chr1	8913610	.	A	G	999	PASS	DP=148;VDB=0.0254;AF1=0.4959;G3=0.5,5.947e-08,0.5;HWE=0.000231;AC1=10;DP4=36,35,35,38;MQ=58;FQ=999;PV4=0.87,0.36,0.14,1	GT:PL:DP:SP:GQ	1/1:255,48,0:16:0:45	1/1:112,12,0:4:0:9	1/1:255,57,0:19:0:54	1/1:255,42,0:14:0:39	1/1:255,60,0:20:0:57	0/0:0,66,255:22:0:63	0/0:0,57,255:19:0:54	0/0:0,36,255:12:0:33	0/0:0,36,255:12:0:33	0/0:0,18,182:6:0:15	chr1
chr1	8913641	.	T	C	999	PASS	DP=149;VDB=0.0248;AF1=0.4985;G3=0.5,9.282e-09,0.5;HWE=0.000218;AC1=10;DP4=38,38,33,37;MQ=59;FQ=999;PV4=0.74,1,0.36,1	GT:PL:DP:SP:GQ	1/1:255,45,0:15:0:42	1/1:146,15,0:5:0:12	1/1:255,34,0:23:0:31	1/1:255,30,0:10:0:27	1/1:255,54,0:18:0:51	0/0:0,75,255:25:0:72	0/0:0,60,255:20:0:57	0/0:0,39,255:13:0:36	0/0:0,33,255:11:0:30	0/0:0,18,177:6:0:15	chr1
chr1	8915032	.	C	T	999	PASS	DP=174;VDB=0.0243;AF1=0.4997;G3=0.5,3.501e-10,0.5;HWE=0.000198;AC1=10;DP4=48,36,47,41;MQ=59;FQ=999;PV4=0.65,1,0.28,0.47	GT:PL:DP:SP:GQ	0/0:0,48,255:16:0:45	0/0:0,39,255:13:0:36	0/0:0,54,255:18:0:51	0/0:0,36,255:12:0:33	0/0:0,72,255:24:0:69	1/1:255,72,0:24:0:69	1/1:255,66,0:22:0:63	1/1:255,33,0:11:0:30	1/1:255,32,0:23:0:29	1/1:233,27,0:9:0:24	chr1
chr1	8915133	.	A	T	999	PASS	DP=214;VDB=0.0263;AF1=0.5;G3=0.5,4.643e-14,0.5;HWE=0.000197;AC1=10;DP4=65,56,47,39;MQ=59;FQ=999;PV4=1,1,1,0.18	GT:PL:DP:SP:GQ	1/1:255,57,0:19:0:54	1/1:255,54,0:18:0:51	1/1:255,51,0:17:0:48	1/1:255,42,0:14:0:39	1/1:255,54,0:18:0:51	0/0:0,78,255:26:0:75	0/0:0,144,255:48:0:99	0/0:0,54,255:18:0:51	0/0:0,45,255:15:0:42	0/0:0,42,255:14:0:39	chr1
chr1	8915208	.	C	G	999	PASS	DP=205;VDB=0.0258;AF1=0.4995;G3=0.5,1.091e-09,0.5;HWE=0.000199;AC1=10;DP4=51,44,44,60;MQ=60;FQ=999;PV4=0.12,0.44,1,0.36	GT:PL:DP:SP:GQ	0/0:0,60,255:20:0:57	0/0:0,39,255:13:0:36	0/0:0,51,255:17:0:48	0/0:0,54,255:18:0:51	0/0:0,81,255:27:0:78	1/1:255,69,0:23:0:66	1/1:255,144,0:48:0:99	1/1:255,45,0:15:0:42	1/1:195,24,0:8:0:21	1/1:250,30,0:10:0:27	chr1
chr1	8915226	.	C	T	999	PASS	DP=193;VDB=0.0233;AF1=0.5016;G3=0.5,1.394e-10,0.5;HWE=0.000204;AC1=10;DP4=40,56,50,42;MQ=60;FQ=999;PV4=0.11,0.22,1,1	GT:PL:DP:SP:GQ	1/1:255,66,0:22:0:63	1/1:255,36,0:12:0:33	1/1:255,51,0:17:0:48	1/1:255,48,0:16:0:45	1/1:255,75,0:25:0:72	0/0:0,72,255:24:0:69	0/0:0,129,255:43:0:99	0/0:0,39,255:13:0:36	0/0:0,18,168:6:0:15	0/0:0,30,247:10:0:27	chr1
chr1	8915335	.	C	T	999	PASS	DP=156;VDB=0.0258;AF1=0.5058;G3=0.5,2.523e-08,0.5;HWE=0.000224;AC1=10;DP4=31,30,46,45;MQ=59;FQ=999;PV4=1,1,0.29,0.29	GT:PL:DP:SP:GQ	1/1:255,42,0:14:0:39	1/1:255,36,0:12:0:33	1/1:255,48,0:16:0:45	1/1:255,75,0:25:0:72	1/1:255,72,0:24:0:69	0/0:0,33,255:11:0:30	0/0:0,54,255:18:0:51	0/0:0,48,255:16:0:45	0/0:0,12,133:4:0:9	0/0:0,36,255:12:0:33	chr1
chr1	8915589	.	C	A	999	PASS	DP=164;VDB=0.0234;AF1=0.5002;G3=0.5,1.875e-09,0.5;HWE=0.000199;AC1=10;DP4=44,38,38,39;MQ=59;FQ=999;PV4=0.64,1,1,0.021	GT:PL:DP:SP:GQ	1/1:255,60,0:20:0:57	1/1:235,27,0:9:0:24	1/1:255,51,0:17:0:48	1/1:255,48,0:16:0:45	1/1:255,45,0:15:0:42	0/0:0,66,255:22:0:63	0/0:0,69,255:23:0:66	0/0:0,48,255:16:0:45	0/0:0,24,234:8:0:21	0/0:0,39,255:13:0:36	chr1
chr1	8916263	.	T	C	999	PASS	DP=164;VDB=0.022;AF1=0.5034;G3=0.5,2.632e-09,0.5;HWE=0.000212;AC1=10;DP4=34,39,42,44;MQ=59;FQ=999;PV4=0.87,1,0.28,1	GT:PL:DP:SP:GQ	1/1:255,39,0:13:0:36	1/1:255,42,0:14:0:39	1/1:255,48,0:16:0:45	1/1:255,57,0:19:0:54	1/1:255,72,0:24:0:69	0/0:0,54,255:18:0:51	0/0:0,90,255:30:0:87	0/0:0,24,216:8:0:21	0/0:0,36,255:12:0:33	0/0:0,15,139:5:0:12	chr1
chr1	8917078	.	G	T	999	PASS	DP=151;VDB=0.0257;AF1=0.4879;G3=0.5,1.9e-08,0.5;HWE=0.000262;AC1=10;DP4=37,40,33,35;MQ=59;FQ=999;PV4=1,0.12,1,0.18	GT:PL:DP:SP:GQ	0/0:0,36,255:12:0:33	0/0:0,57,255:19:0:54	0/0:0,48,255:16:0:45	0/0:0,27,248:9:0:24	0/0:0,60,255:20:0:57	1/1:255,48,0:16:0:45	1/1:255,72,0:24:0:69	1/1:187,18,0:6:0:15	1/1:255,9,0:14:0:7	1/1:232,27,0:9:0:24	chr1
chr1	8917579	.	G	A	999	PASS	DP=144;VDB=0.0233;AF1=0.4973;G3=0.5,2.651e-09,0.5;HWE=0.000212;AC1=10;DP4=33,40,32,36;MQ=59;FQ=999;PV4=0.87,1,0.12,1	GT:PL:DP:SP:GQ	0/0:0,42,255:14:0:39	0/0:0,54,255:18:0:51	0/0:0,24,209:8:0:21	0/0:0,48,255:16:0:45	0/0:0,51,255:17:0:48	1/1:255,36,0:12:0:33	1/1:255,63,0:21:0:60	1/1:255,54,0:18:0:51	1/1:255,36,0:12:0:33	1/1:154,15,0:5:0:12	chr1
chr1	8917671	.	G	A	999	PASS	DP=139;VDB=0.0244;AF1=0.5007;G3=0.5,8.268e-09,0.5;HWE=0.000201;AC1=10;DP4=33,27,41,34;MQ=59;FQ=999;PV4=1,1,1,0.036	GT:PL:DP:SP:GQ	1/1:255,39,0:13:0:36	1/1:255,57,0:19:0:54	1/1:255,33,0:11:0:30	1/1:255,66,0:22:0:63	1/1:255,30,0:10:0:27	0/0:0,48,255:16:0:45	0/0:0,51,255:17:0:48	0/0:0,24,214:8:0:21	0/0:0,33,255:11:0:30	0/0:0,24,221:8:0:21	chr1
chr1	8917821	.	C	T	999	PASS	DP=163;VDB=0.0257;AF1=0.5007;G3=0.5,1.278e-08,0.5;HWE=0.000202;AC1=10;DP4=36,41,37,46;MQ=59;FQ=999;PV4=0.87,1,0.17,1	GT:PL:DP:SP:GQ	1/1:255,27,0:9:0:24	1/1:255,63,0:21:0:60	1/1:255,48,0:16:0:45	1/1:255,75,0:25:0:72	1/1:255,36,0:12:0:33	0/0:0,51,255:17:0:48	0/0:0,96,255:32:0:93	0/0:0,30,255:10:0:27	0/0:0,33,241:11:0:30	0/0:0,21,202:7:0:18	chr1
chr1	8918099	.	ATCTCT	AT	999	PASS	INDEL;DP=51;VDB=0.0141;AF1=0.4369;G3=0.5,1.048e-06,0.5;HWE=0.00161;AC1=9;DP4=16,12,6,7;MQ=51;FQ=999;PV4=0.74,0.025,2.6e-20,1	GT:PL:DP:SP:GQ	1/1:82,9,0:3:0:6	1/1:58,6,0:2:0:4	1/1:81,9,0:3:0:6	1/1:82,9,0:3:0:6	1/1:58,6,0:2:0:4	0/0:0,18,255:6:0:16	0/0:0,15,255:5:0:13	0/0:0,9,169:3:0:8	0/0:0,21,255:7:0:19	0/0:0,21,255:7:0:19	chr1
chr1	8918387	.	T	A	999	PASS	DP=111;VDB=0.0219;AF1=0.497;G3=0.5,9.569e-09,0.5;HWE=0.000218;AC1=10;DP4=29,28,32,22;MQ=55;FQ=999;PV4=0.45,1,2.4e-07,0.25	GT:PL:DP:SP:GQ	1/1:255,39,0:13:0:36	1/1:141,15,0:5:0:12	1/1:243,30,0:10:0:27	1/1:181,21,0:7:0:18	1/1:255,57,0:19:0:54	0/0:0,30,255:10:0:27	0/0:0,51,255:17:0:48	0/0:0,24,219:8:0:21	0/0:0,42,255:14:0:39	0/0:0,24,222:8:0:21	chr1
chr1	8918397	.	C	T	999	PASS	DP=111;VDB=0.0226;AF1=0.4936;G3=0.5,5.396e-08,0.5;HWE=0.000231;AC1=10;DP4=32,28,28,20;MQ=55;FQ=999;PV4=0.7,1,2.2e-09,1	GT:PL:DP:SP:GQ	1/1:255,42,0:14:0:39	1/1:146,15,0:5:0:12	1/1:184,21,0:7:0:18	1/1:133,15,0:5:0:12	1/1:255,51,0:17:0:48	0/0:0,30,245:10:0:27	0/0:0,54,255:18:0:51	0/0:0,27,239:9:0:24	0/0:0,42,255:14:0:39	0/0:0,27,243:9:0:24	chr1
chr1	8918481	.	AAAGGAGAATAACATGATCTAA	AAA	999	PASS	INDEL;DP=129;VDB=0.0193;AF1=0.4885;G3=0.5,8.662e-09,0.5;HWE=0.000254;AC1=10;DP4=45,36,17,11;MQ=54;FQ=999;PV4=0.66,1,0,1	GT:PL:DP:SP:GQ	1/1:152,21,0:7:0:18	1/1:100,15,0:5:0:12	1/1:126,15,0:5:0:12	1/1:126,15,0:5:0:12	1/1:145,18,0:6:0:15	0/0:0,51,255:17:0:48	0/0:0,81,255:27:0:78	0/0:0,33,255:11:0:30	0/0:0,51,255:17:0:48	0/0:0,27,255:9:0:24	chr1
chr1	8919271	.	GAAAAAAAAAA	GAAAAAAAAAAA	999	PASS	INDEL;DP=144;VDB=0.0241;AF1=0.4977;G3=0.5,4.176e-08,0.5;HWE=0.000228;AC1=10;DP4=33,34,27,28;MQ=58;FQ=999;PV4=1,1,1,0.024	GT:PL:DP:SP:GQ	1/1:43,15,0:5:0:12	1/1:70,39,0:13:0:36	1/1:46,18,0:6:0:15	1/1:90,60,0:20:0:57	1/1:72,33,0:11:0:30	0/0:0,63,86:21:0:60	0/0:0,48,82:16:0:45	0/0:0,51,85:17:0:48	0/0:0,18,49:6:0:15	0/0:0,21,55:7:0:18	chr1
chr1	8919962	.	T	G	999	PASS	DP=188;VDB=0.0258;AF1=0.5;G3=0.5,2.568e-14,0.5;HWE=0.000197;AC1=10;DP4=50,46,42,46;MQ=59;FQ=999;PV4=0.66,0.05,1,0.14	GT:PL:DP:SP:GQ	1/1:255,45,0:15:0:42	1/1:255,48,0:16:0:45	1/1:255,48,0:16:0:45	1/1:255,57,0:19:0:54	1/1:255,66,0:22:0:63	0/0:0,60,255:20:0:57	0/0:0,81,255:27:0:78	0/0:0,48,255:16:0:45	0/0:0,42,255:14:0:39	0/0:0,57,255:19:0:54	chr1
chr1	8920053	.	A	T	999	PASS	DP=164;VDB=0.0241;AF1=0.5001;G3=0.5,5.21e-12,0.5;HWE=0.000197;AC1=10;DP4=32,38,47,43;MQ=59;FQ=999;PV4=0.43,0.12,1,1	GT:PL:DP:SP:GQ	1/1:255,48,0:16:0:45	1/1:255,45,0:15:0:42	1/1:255,60,0:20:0:57	1/1:255,42,0:14:0:39	1/1:255,75,0:25:0:72	0/0:0,36,255:12:0:33	0/0:0,60,255:20:0:57	0/0:0,39,255:13:0:36	0/0:0,36,255:12:0:33	0/0:0,39,255:13:0:36	chr1
chr1	8921042	.	A	G	999	PASS	DP=189;VDB=0.0266;AF1=0.5;G3=0.5,4e-13,0.5;HWE=0.000197;AC1=10;DP4=52,36,53,47;MQ=59;FQ=999;PV4=0.46,1,1,1	GT:PL:DP:SP:GQ	1/1:255,42,0:14:0:39	1/1:255,57,0:19:0:54	1/1:255,54,0:18:0:51	1/1:255,78,0:26:0:75	1/1:255,69,0:23:0:66	0/0:0,63,255:21:0:60	0/0:0,72,255:24:0:69	0/0:0,45,255:15:0:42	0/0:0,36,255:12:0:33	0/0:0,48,255:16:0:45	chr1
chr1	8921937	.	C	T	999	PASS	DP=132;VDB=0.0209;AF1=0.5018;G3=0.5,3.873e-10,0.5;HWE=0.000206;AC1=10;DP4=32,23,37,37;MQ=58;FQ=999;PV4=0.38,0.33,1,1	GT:PL:DP:SP:GQ	0/0:0,39,255:13:0:36	0/0:0,39,255:13:0:36	0/0:0,18,186:6:0:15	0/0:0,24,223:8:0:21	0/0:0,45,255:15:0:42	1/1:255,60,0:20:0:57	1/1:255,51,0:17:0:48	1/1:233,27,0:9:0:24	1/1:255,42,0:14:0:39	1/1:255,42,0:14:0:39	chr1
chr1	8923559	.	T	C	999	PASS	DP=177;VDB=0.0255;AF1=0.5;G3=0.5,1.493e-12,0.5;HWE=0.000197;AC1=10;DP4=49,43,46,36;MQ=59;FQ=999;PV4=0.76,1,1,1	GT:PL:DP:SP:GQ	1/1:247,45,0:15:0:42	1/1:255,36,0:12:0:33	1/1:255,39,0:13:0:36	1/1:255,63,0:21:0:60	1/1:255,63,0:21:0:60	0/0:0,54,255:18:0:51	0/0:0,69,255:23:0:66	0/0:0,69,255:23:0:66	0/0:0,39,255:13:0:36	0/0:0,45,255:15:0:42	chr1
chr1	8923774	.	A	G	999	PASS	DP=206;VDB=0.0243;AF1=0.5;G3=0.5,6.722e-14,0.5;HWE=0.000197;AC1=10;DP4=44,55,48,52;MQ=59;FQ=999;PV4=0.67,0.27,1,0.28	GT:PL:DP:SP:GQ	1/1:255,54,0:18:0:51	1/1:255,42,0:14:0:39	1/1:255,51,0:17:0:48	1/1:255,72,0:24:0:69	1/1:255,78,0:26:0:75	0/0:0,66,255:22:0:63	0/0:0,72,255:25:0:69	0/0:0,39,255:13:0:36	0/0:0,60,255:20:0:57	0/0:0,60,255:20:0:57	chr1
chr1	8923838	.	T	C	999	PASS	DP=165;VDB=0.0255;AF1=0.4999;G3=0.5,4.151e-11,0.5;HWE=0.000197;AC1=10;DP4=36,43,32,51;MQ=59;FQ=999;PV4=0.43,0.0033,1,0.31	GT:PL:DP:SP:GQ	1/1:254,39,0:13:0:36	1/1:255,36,0:12:0:33	1/1:250,30,0:10:0:27	1/1:255,72,0:24:0:69	1/1:255,72,0:24:0:69	0/0:0,63,255:21:0:60	0/0:0,42,255:14:0:39	0/0:0,51,255:17:0:48	0/0:0,45,255:15:0:42	0/0:0,36,255:12:0:33	chr1
chr1	8923909	.	C	A	999	PASS	DP=152;VDB=0.0208;AF1=0.5002;G3=0.5,1.677e-10,0.5;HWE=0.000198;AC1=10;DP4=24,41,41,44;MQ=59;FQ=999;PV4=0.19,1,0.13,1	GT:PL:DP:SP:GQ	0/0:0,36,255:12:0:33	0/0:0,30,236:10:0:27	0/0:0,30,255:10:0:27	0/0:0,63,255:21:0:60	0/0:0,36,255:12:0:33	1/1:255,75,0:25:0:72	1/1:255,42,0:14:0:39	1/1:255,57,0:19:0:54	1/1:255,42,0:14:0:39	1/1:255,39,0:13:0:36	chr1
chr1	8923991	.	C	T	999	PASS	DP=153;VDB=0.0238;AF1=0.4983;G3=0.5,1.426e-10,0.5;HWE=0.000204;AC1=10;DP4=49,46,30,27;MQ=60;FQ=999;PV4=1,1,1,0.23	GT:PL:DP:SP:GQ	1/1:254,30,0:10:0:27	1/1:187,18,0:6:0:15	1/1:255,48,0:16:0:45	1/1:255,39,0:13:0:36	1/1:255,36,0:12:0:33	0/0:0,81,255:27:0:78	0/0:0,66,255:22:0:63	0/0:0,45,255:15:0:42	0/0:0,42,255:14:0:39	0/0:0,51,255:17:0:48	chr1
chr1	8924029	.	T	C	999	PASS	DP=138;VDB=0.0236;AF1=0.5023;G3=0.5,6.132e-10,0.5;HWE=0.000207;AC1=10;DP4=28,21,40,46;MQ=60;FQ=999;PV4=0.28,0.00082,0.23,0.034	GT:PL:DP:SP:GQ	0/0:0,21,206:7:0:18	0/0:0,21,212:7:0:18	0/0:0,45,255:15:0:42	0/0:0,21,220:7:0:18	0/0:0,39,255:13:0:36	1/1:255,69,0:23:0:66	1/1:255,81,0:27:0:78	1/1:252,33,0:11:0:30	1/1:255,36,0:12:0:33	1/1:255,39,0:13:0:36	chr1
chr1	8924545	.	G	C	999	PASS	DP=130;VDB=0.0236;AF1=0.4974;G3=0.5,1.008e-07,0.5;HWE=0.000237;AC1=10;DP4=41,49,23,15;MQ=53;FQ=999;PV4=0.18,0.45,8.60001e-40,1	GT:PL:DP:SP:GQ	1/1:120,15,0:5:0:12	1/1:189,27,0:9:0:24	1/1:123,18,0:6:0:15	1/1:212,33,0:11:0:30	1/1:164,21,0:7:0:18	0/0:0,42,255:14:0:39	0/0:0,117,255:39:0:99	0/0:0,57,255:19:0:54	0/0:0,39,255:13:0:36	0/0:0,15,151:5:0:12	chr1
chr1	8924549	.	AACCTACTG	A	999	PASS	INDEL;DP=131;VDB=0.0246;AF1=0.4759;G3=0.5,3.515e-07,0.5;HWE=0.000446;AC1=10;DP4=39,47,13,12;MQ=55;FQ=999;PV4=0.65,1,1.3e-39,0.45	GT:PL:DP:SP:GQ	1/1:59,6,0:2:0:4	1/1:179,24,0:8:0:21	1/1:100,12,0:4:0:9	1/1:140,18,0:6:0:15	1/1:129,15,0:5:0:12	0/0:0,42,255:14:0:39	0/0:0,111,255:37:0:99	0/0:0,54,255:18:0:51	0/0:0,39,255:13:0:36	0/0:0,12,130:4:0:10	chr1
chr1	8924638	.	G	A	999	PASS	DP=152;VDB=0.0254;AF1=0.4988;G3=0.5,2.479e-10,0.5;HWE=0.000205;AC1=10;DP4=31,32,44,40;MQ=55;FQ=999;PV4=0.74,1,1,0.48	GT:PL:DP:SP:GQ	0/0:0,27,222:9:0:24	0/0:0,30,240:10:0:27	0/0:0,30,233:10:0:27	0/0:0,48,255:16:0:45	0/0:0,54,255:18:0:51	1/1:255,45,0:15:0:42	1/1:255,75,0:25:0:72	1/1:255,69,0:23:0:66	1/1:255,45,0:15:0:42	1/1:161,18,0:6:0:15	chr1
chr1	8924811	.	T	C	999	PASS	DP=195;VDB=0.021;AF1=0.4998;G3=0.5,3.95e-11,0.5;HWE=0.000197;AC1=10;DP4=55,61,32,35;MQ=58;FQ=999;PV4=1,1,0.00014,1	GT:PL:DP:SP:GQ	1/1:255,42,0:14:0:39	1/1:255,33,0:11:0:30	1/1:244,30,0:10:0:27	1/1:255,42,0:14:0:39	1/1:255,54,0:18:0:51	0/0:0,78,255:26:0:75	0/0:0,114,255:38:0:99	0/0:0,63,255:21:0:60	0/0:0,51,255:17:0:48	0/0:0,42,255:14:0:39	chr1
chr1	8924814	.	T	A	999	PASS	DP=191;VDB=0.021;AF1=0.4999;G3=0.5,4.175e-11,0.5;HWE=0.000197;AC1=10;DP4=53,59,33,35;MQ=58;FQ=999;PV4=0.88,0.27,0.00023,1	GT:PL:DP:SP:GQ	1/1:255,42,0:14:0:39	1/1:255,33,0:11:0:30	1/1:243,30,0:10:0:27	1/1:255,45,0:15:0:42	1/1:255,54,0:18:0:51	0/0:0,75,255:25:0:72	0/0:0,111,255:37:0:99	0/0:0,60,255:20:0:57	0/0:0,51,255:17:0:48	0/0:0,39,255:13:0:36	chr1
chr1	8924816	.	G	A	999	PASS	DP=191;VDB=0.0217;AF1=0.4999;G3=0.5,1.538e-11,0.5;HWE=0.000197;AC1=10;DP4=53,57,34,35;MQ=58;FQ=999;PV4=1,0.059,0.00031,1	GT:PL:DP:SP:GQ	1/1:255,42,0:14:0:39	1/1:255,33,0:11:0:30	1/1:237,33,0:11:0:30	1/1:255,45,0:15:0:42	1/1:255,54,0:18:0:51	0/0:0,72,255:24:0:69	0/0:0,108,255:36:0:99	0/0:0,63,255:21:0:60	0/0:0,48,255:16:0:45	0/0:0,39,255:13:0:36	chr1
chr1	8924817	.	G	C	999	PASS	DP=189;VDB=0.0217;AF1=0.4999;G3=0.5,1.611e-11,0.5;HWE=0.000197;AC1=10;DP4=51,56,34,34;MQ=58;FQ=999;PV4=0.88,0.026,0.00014,1	GT:PL:DP:SP:GQ	1/1:255,39,0:13:0:36	1/1:252,33,0:11:0:30	1/1:238,33,0:11:0:30	1/1:255,45,0:15:0:42	1/1:255,54,0:18:0:51	0/0:0,69,255:23:0:66	0/0:0,111,255:37:0:99	0/0:0,54,255:18:0:51	0/0:0,45,255:15:0:42	0/0:0,42,255:14:0:39	chr1
chr1	8925039	.	A	T	999	PASS	DP=178;VDB=0.0264;AF1=0.4993;G3=0.5,4.977e-09,0.5;HWE=0.0002;AC1=10;DP4=36,40,50,44;MQ=58;FQ=999;PV4=0.54,0.4,1,0.11	GT:PL:DP:SP:GQ	1/1:255,69,0:23:0:66	1/1:255,48,0:16:0:45	1/1:255,54,0:18:0:51	1/1:255,54,0:18:0:51	1/1:255,21,0:20:0:18	0/0:0,51,255:17:0:48	0/0:0,51,255:17:0:48	0/0:0,33,255:11:0:30	0/0:0,48,255:16:0:45	0/0:0,42,255:14:0:39	chr1
chr1	8925114	.	G	A	999	PASS	DP=165;VDB=0.0237;AF1=0.4999;G3=0.5,3.396e-11,0.5;HWE=0.000197;AC1=10;DP4=37,36,41,42;MQ=58;FQ=999;PV4=1,0.33,1,1	GT:PL:DP:SP:GQ	1/1:255,36,0:12:0:33	1/1:255,48,0:16:0:45	1/1:255,78,0:26:0:75	1/1:251,30,0:10:0:27	1/1:255,57,0:19:0:54	0/0:0,45,255:15:0:42	0/0:0,54,255:18:0:51	0/0:0,39,255:13:0:36	0/0:0,42,255:14:0:39	0/0:0,39,255:13:0:36	chr1
chr1	8925335	.	T	C	999	PASS	DP=195;VDB=0.0215;AF1=0.4825;G3=0.5,2.364e-07,0.5;HWE=0.000307;AC1=10;DP4=51,48,41,46;MQ=59;FQ=999;PV4=0.56,1,1,0.11	GT:PL:DP:SP:GQ	1/1:255,57,0:19:0:54	1/1:70,6,0:2:0:5	1/1:255,75,0:25:0:72	1/1:255,48,0:16:0:45	1/1:255,75,0:25:0:72	0/0:0,48,255:16:0:45	0/0:0,72,255:24:0:69	0/0:0,60,255:20:0:57	0/0:0,72,255:24:0:69	0/0:0,45,255:15:0:42	chr1
chr1	8925473	.	G	A	999	PASS	DP=202;VDB=0.0229;AF1=0.5015;G3=0.5,3.197e-08,0.5;HWE=0.000203;AC1=10;DP4=42,57,52,45;MQ=59;FQ=999;PV4=0.15,0.047,0.2,0.37	GT:PL:DP:SP:GQ	1/1:255,42,0:14:0:39	1/1:255,48,0:16:0:45	1/1:255,54,0:18:0:51	1/1:255,57,0:19:0:54	1/1:255,87,0:29:0:84	0/0:0,66,255:22:0:63	0/0:0,87,255:29:0:84	0/0:0,47,255:27:0:44	0/0:0,48,255:16:0:45	0/0:0,18,186:6:0:15	chr1
chr1	8925489	.	G	A	999	PASS	DP=205;VDB=0.0246;AF1=0.5013;G3=0.5,2.225e-08,0.5;HWE=0.000203;AC1=10;DP4=47,58,50,44;MQ=59;FQ=999;PV4=0.26,0.11,1,0.38	GT:PL:DP:SP:GQ	1/1:255,33,0:11:0:30	1/1:255,54,0:18:0:51	1/1:255,48,0:16:0:45	1/1:255,54,0:18:0:51	1/1:255,87,0:29:0:84	0/0:0,78,255:26:0:75	0/0:0,84,255:28:0:81	0/0:0,19,255:26:0:16	0/0:0,51,255:17:0:48	0/0:0,30,234:10:0:27	chr1
chr1	8925549	.	C	A	999	PASS	DP=182;VDB=0.0217;AF1=0.5002;G3=0.5,1.079e-10,0.5;HWE=0.000198;AC1=10;DP4=41,52,42,42;MQ=59;FQ=999;PV4=0.45,0.39,1,0.1	GT:PL:DP:SP:GQ	1/1:255,39,0:13:0:36	1/1:255,39,0:13:0:36	1/1:255,54,0:18:0:51	1/1:255,60,0:20:0:57	1/1:255,57,0:19:0:54	0/0:0,66,255:22:0:63	0/0:0,63,255:21:0:60	0/0:0,27,255:18:0:24	0/0:0,60,255:20:0:57	0/0:0,39,255:13:0:36	chr1
chr1	8925687	.	T	A	999	PASS	DP=155;VDB=0.0262;AF1=0.5003;G3=0.5,1.933e-10,0.5;HWE=0.000198;AC1=10;DP4=47,27,42,39;MQ=58;FQ=999;PV4=0.15,1,1,0.15	GT:PL:DP:SP:GQ	1/1:255,54,0:18:0:51	1/1:255,51,0:17:0:48	1/1:255,42,0:14:0:39	1/1:255,42,0:14:0:39	1/1:255,54,0:18:0:51	0/0:0,57,255:19:0:54	0/0:0,69,255:23:0:66	0/0:0,36,255:12:0:33	0/0:0,33,246:11:0:30	0/0:0,27,212:9:0:24	chr1
chr1	8926172	.	G	A	999	PASS	DP=191;VDB=0.0242;AF1=0.5;G3=0.5,4.856e-09,0.5;HWE=0.0002;AC1=10;DP4=49,50,47,43;MQ=58;FQ=999;PV4=0.77,1,1,1	GT:PL:DP:SP:GQ	1/1:255,75,0:25:0:72	1/1:221,24,0:8:0:21	1/1:255,48,0:16:0:45	1/1:255,69,0:23:0:66	1/1:255,54,0:18:0:51	0/0:0,75,255:25:0:72	0/0:0,78,255:26:0:75	0/0:0,87,255:29:0:84	0/0:0,24,210:8:0:21	0/0:0,33,255:11:0:30	chr1
chr1	8926190	.	T	C	999	PASS	DP=202;VDB=0.0228;AF1=0.4994;G3=0.5,8.409e-09,0.5;HWE=0.000201;AC1=10;DP4=53,55,50,42;MQ=58;FQ=999;PV4=0.48,0.069,1,1	GT:PL:DP:SP:GQ	1/1:255,78,0:26:0:75	1/1:194,21,0:7:0:18	1/1:255,51,0:17:0:48	1/1:255,63,0:21:0:60	1/1:255,63,0:21:0:60	0/0:0,81,255:27:0:78	0/0:0,75,255:25:0:72	0/0:0,105,255:35:0:99	0/0:0,27,220:9:0:24	0/0:0,36,255:12:0:33	chr1
chr1	8926432	.	C	A	999	PASS	DP=174;VDB=0.0248;AF1=0.5;G3=0.5,1.482e-10,0.5;HWE=0.000198;AC1=10;DP4=45,30,50,42;MQ=60;FQ=999;PV4=0.53,0.15,0.1,1	GT:PL:DP:SP:GQ	1/1:255,30,0:10:0:27	1/1:255,48,0:16:0:45	1/1:255,69,0:23:0:66	1/1:255,36,0:12:0:33	1/1:255,93,0:31:0:90	0/0:0,33,255:11:0:30	0/0:0,84,255:28:0:81	0/0:0,39,255:13:0:36	0/0:0,33,253:11:0:30	0/0:0,36,255:12:0:33	chr1
chr1	8926452	.	C	T	999	PASS	DP=174;VDB=0.0258;AF1=0.5;G3=0.5,1.573e-10,0.5;HWE=0.000198;AC1=10;DP4=48,29,47,46;MQ=60;FQ=999;PV4=0.16,1,0.057,0.45	GT:PL:DP:SP:GQ	1/1:255,30,0:10:0:27	1/1:255,51,0:17:0:48	1/1:255,63,0:21:0:60	1/1:255,36,0:12:0:33	1/1:255,99,0:33:0:96	0/0:0,39,255:13:0:36	0/0:0,84,255:28:0:81	0/0:0,42,255:14:0:39	0/0:0,30,243:10:0:27	0/0:0,36,255:12:0:33	chr1
chr1	8926488	.	C	T	999	PASS	DP=172;VDB=0.0227;AF1=0.4994;G3=0.5,8.034e-09,0.5;HWE=0.000201;AC1=10;DP4=44,32,43,45;MQ=59;FQ=999;PV4=0.27,0.45,0.17,0.21	GT:PL:DP:SP:GQ	1/1:191,21,0:7:0:18	1/1:255,42,0:14:0:39	1/1:255,63,0:21:0:60	1/1:255,36,0:12:0:33	1/1:255,102,0:34:0:99	0/0:0,36,255:12:0:33	0/0:0,84,255:28:0:81	0/0:0,45,255:15:0:42	0/0:0,30,240:10:0:27	0/0:0,33,255:11:0:30	chr1
chr1	8926517	.	G	T	999	PASS	DP=181;VDB=0.0267;AF1=0.4986;G3=0.5,1.688e-10,0.5;HWE=0.000204;AC1=10;DP4=46,37,50,45;MQ=59;FQ=999;PV4=0.76,1,0.013,0.4	GT:PL:DP:SP:GQ	1/1:166,18,0:6:0:15	1/1:255,45,0:15:0:42	1/1:255,75,0:25:0:72	1/1:255,39,0:13:0:36	1/1:255,108,0:36:0:99	0/0:0,45,255:15:0:42	0/0:0,84,255:28:0:81	0/0:0,51,255:17:0:48	0/0:0,42,255:14:0:39	0/0:0,27,230:9:0:24	chr1
chr1	8926740	.	GAGAA	GAGAAGAA	999	PASS	INDEL;DP=145;VDB=0.0245;AF1=0.4949;G3=0.5,1.18e-08,0.5;HWE=0.00022;AC1=10;DP4=31,49,23,11;MQ=53;FQ=999;PV4=0.0073,0.23,1.4e-29,1	GT:PL:DP:SP:GQ	1/1:158,18,0:6:0:15	1/1:185,21,0:7:0:18	1/1:159,24,0:8:0:21	1/1:195,21,0:7:0:18	1/1:201,18,0:6:0:15	0/0:0,42,255:14:0:39	0/0:0,48,255:16:0:45	0/0:0,51,255:17:0:48	0/0:0,63,255:21:0:60	0/0:0,36,255:12:0:33	chr1
chr1	8926874	.	G	T	999	PASS	DP=159;VDB=0.0232;AF1=0.5;G3=0.5,7.093e-13,0.5;HWE=0.000197;AC1=10;DP4=40,41,38,37;MQ=55;FQ=999;PV4=1,0.17,4.3e-06,1	GT:PL:DP:SP:GQ	1/1:242,39,0:13:0:36	1/1:255,48,0:16:0:45	1/1:255,45,0:15:0:42	1/1:255,45,0:15:0:42	1/1:255,48,0:16:0:45	0/0:0,54,255:18:0:51	0/0:0,63,255:21:0:60	0/0:0,39,255:13:0:36	0/0:0,42,255:14:0:39	0/0:0,45,255:15:0:42	chr1
chr1	8926891	.	G	A	999	PASS	DP=160;VDB=0.0226;AF1=0.5001;G3=0.5,1.207e-11,0.5;HWE=0.000197;AC1=10;DP4=40,38,39,40;MQ=55;FQ=999;PV4=0.87,0.48,9.2e-06,0.36	GT:PL:DP:SP:GQ	1/1:255,42,0:14:0:39	1/1:255,45,0:15:0:42	1/1:255,48,0:16:0:45	1/1:255,51,0:17:0:48	1/1:255,51,0:17:0:48	0/0:0,57,255:19:0:54	0/0:0,63,255:21:0:60	0/0:0,33,255:11:0:30	0/0:0,33,255:11:0:30	0/0:0,48,255:16:0:45	chr1
chr1	8926905	.	T	C	999	PASS	DP=155;VDB=0.0231;AF1=0.5001;G3=0.5,1.48e-11,0.5;HWE=0.000197;AC1=10;DP4=41,38,37,37;MQ=55;FQ=999;PV4=0.87,1,3.9e-06,0.19	GT:PL:DP:SP:GQ	1/1:255,45,0:15:0:42	1/1:255,45,0:15:0:42	1/1:255,45,0:15:0:42	1/1:255,45,0:15:0:42	1/1:255,42,0:14:0:39	0/0:0,54,255:18:0:51	0/0:0,72,255:24:0:69	0/0:0,33,253:11:0:30	0/0:0,33,255:11:0:30	0/0:0,45,255:15:0:42	chr1
chr1	8927416	.	G	C	999	PASS	DP=155;VDB=0.0218;AF1=0.5;G3=0.5,9.241e-11,0.5;HWE=0.000198;AC1=10;DP4=32,45,40,36;MQ=59;FQ=999;PV4=0.2,1,1,1	GT:PL:DP:SP:GQ	1/1:251,30,0:10:0:27	1/1:255,51,0:17:0:48	1/1:255,45,0:15:0:42	1/1:255,42,0:14:0:39	1/1:255,60,0:20:0:57	0/0:0,48,255:16:0:45	0/0:0,66,255:22:0:63	0/0:0,30,249:10:0:27	0/0:0,48,255:16:0:45	0/0:0,39,255:13:0:36	chr1
chr1	8927651	.	A	G	999	PASS	DP=203;VDB=0.026;AF1=0.4985;G3=0.5,3.18e-08,0.5;HWE=0.000203;AC1=10;DP4=55,58,47,32;MQ=59;FQ=999;PV4=0.15,1,0.24,0.48	GT:PL:DP:SP:GQ	0/0:0,90,255:30:0:87	0/0:0,42,255:14:0:39	0/0:0,60,255:20:0:57	0/0:0,75,255:25:0:72	0/0:0,72,255:24:0:69	1/1:255,48,0:16:0:45	1/1:255,66,0:22:0:63	1/1:255,51,0:17:0:48	1/1:255,54,0:18:0:51	1/1:182,18,0:6:0:15	chr1
chr1	8927737	.	C	T	999	PASS	DP=207;VDB=0.0225;AF1=0.5001;G3=0.5,9.724e-12,0.5;HWE=0.000197;AC1=10;DP4=47,41,55,59;MQ=60;FQ=999;PV4=0.48,1,1,1	GT:PL:DP:SP:GQ	1/1:255,69,0:23:0:66	1/1:255,45,0:15:0:42	1/1:255,69,0:23:0:66	1/1:255,84,0:28:0:81	1/1:255,75,0:25:0:72	0/0:0,54,255:18:0:51	0/0:0,84,255:28:0:81	0/0:0,48,255:16:0:45	0/0:0,48,255:16:0:45	0/0:0,30,243:10:0:27	chr1
chr1	8927884	.	C	G	999	PASS	DP=196;VDB=0.0253;AF1=0.5;G3=0.5,1.378e-12,0.5;HWE=0.000197;AC1=10;DP4=35,57,43,56;MQ=59;FQ=999;PV4=0.47,0.29,0.02,0.023	GT:PL:DP:SP:GQ	0/0:0,48,255:16:0:45	0/0:0,36,255:12:0:33	0/0:0,54,255:18:0:51	0/0:0,63,255:21:0:60	0/0:0,75,255:25:0:72	1/1:255,69,0:23:0:66	1/1:255,90,0:30:0:87	1/1:255,45,0:15:0:42	1/1:255,36,0:12:0:33	1/1:255,57,0:19:0:54	chr1
chr1	8927942	.	C	G	999	PASS	DP=172;VDB=0.0242;AF1=0.5001;G3=0.5,3.271e-11,0.5;HWE=0.000197;AC1=10;DP4=42,40,39,43;MQ=59;FQ=999;PV4=0.75,1,1,0.00096	GT:PL:DP:SP:GQ	1/1:255,51,0:17:0:48	1/1:255,48,0:16:0:45	1/1:255,42,0:14:0:39	1/1:255,36,0:12:0:33	1/1:255,69,0:23:0:66	0/0:0,51,255:17:0:48	0/0:0,72,255:24:0:69	0/0:0,36,255:12:0:33	0/0:0,30,231:10:0:27	0/0:0,57,255:19:0:54	chr1
chr1	8927991	.	G	C	999	PASS	DP=172;VDB=0.0233;AF1=0.5;G3=0.5,1.675e-11,0.5;HWE=0.000197;AC1=10;DP4=43,48,41,34;MQ=59;FQ=999;PV4=0.35,1,0.22,1	GT:PL:DP:SP:GQ	1/1:255,51,0:17:0:48	1/1:255,33,0:11:0:30	1/1:255,36,0:12:0:33	1/1:255,39,0:13:0:36	1/1:255,66,0:22:0:63	0/0:0,69,255:23:0:66	0/0:0,81,255:27:0:78	0/0:0,48,255:16:0:45	0/0:0,36,255:12:0:33	0/0:0,39,255:13:0:36	chr1
chr1	8928092	.	G	A	999	PASS	DP=187;VDB=0.0262;AF1=0.5015;G3=0.5,1.172e-10,0.5;HWE=0.000204;AC1=10;DP4=43,45,43,50;MQ=59;FQ=999;PV4=0.77,1,1,0.092	GT:PL:DP:SP:GQ	1/1:255,42,0:14:0:39	1/1:255,33,0:11:0:30	1/1:255,48,0:16:0:45	1/1:255,75,0:25:0:72	1/1:255,81,0:27:0:78	0/0:0,72,255:24:0:69	0/0:0,87,255:29:0:84	0/0:0,63,255:21:0:60	0/0:0,21,177:7:0:18	0/0:0,21,202:7:0:18	chr1
chr1	8928297	.	T	C	999	PASS	DP=157;VDB=0.0255;AF1=0.5002;G3=0.5,6.598e-10,0.5;HWE=0.000198;AC1=10;DP4=42,41,38,35;MQ=59;FQ=999;PV4=0.87,0.42,0.0081,0.31	GT:PL:DP:SP:GQ	1/1:255,51,0:17:0:48	1/1:255,36,0:12:0:33	1/1:255,45,0:15:0:42	1/1:255,57,0:19:0:54	1/1:255,30,0:10:0:27	0/0:0,54,255:18:0:51	0/0:0,96,255:32:0:93	0/0:0,42,255:14:0:39	0/0:0,30,255:10:0:27	0/0:0,27,229:9:0:24	chr1
chr1	8928403	.	C	T	999	PASS	DP=167;VDB=0.0258;AF1=0.5016;G3=0.5,1.154e-10,0.5;HWE=0.000204;AC1=10;DP4=42,37,40,44;MQ=59;FQ=999;PV4=0.53,0.12,0.026,0.087	GT:PL:DP:SP:GQ	1/1:255,69,0:23:0:66	1/1:255,48,0:16:0:45	1/1:255,48,0:16:0:45	1/1:255,39,0:13:0:36	1/1:255,48,0:16:0:45	0/0:0,39,255:13:0:36	0/0:0,102,255:34:0:99	0/0:0,36,255:12:0:33	0/0:0,42,255:14:0:39	0/0:0,18,185:6:0:15	chr1
chr1	8928418	.	A	T	999	PASS	DP=164;VDB=0.0245;AF1=0.5004;G3=0.5,9.476e-10,0.5;HWE=0.000199;AC1=10;DP4=47,37,37,41;MQ=59;FQ=999;PV4=0.35,0.41,0.0026,1	GT:PL:DP:SP:GQ	1/1:255,57,0:19:0:54	1/1:255,48,0:16:0:45	1/1:255,45,0:15:0:42	1/1:255,33,0:11:0:30	1/1:255,51,0:17:0:48	0/0:0,39,255:13:0:36	0/0:0,111,255:37:0:99	0/0:0,39,255:13:0:36	0/0:0,39,255:13:0:36	0/0:0,24,223:8:0:21	chr1
chr1	8928547	.	C	T	999	PASS	DP=136;VDB=0.0248;AF1=0.4996;G3=0.5,2.455e-08,0.5;HWE=0.000203;AC1=10;DP4=31,36,29,36;MQ=59;FQ=999;PV4=0.86,0.23,0.014,0.19	GT:PL:DP:SP:GQ	1/1:222,30,0:10:0:27	1/1:255,39,0:13:0:36	1/1:194,21,0:7:0:18	1/1:255,36,0:12:0:33	1/1:255,69,0:23:0:66	0/0:0,30,255:10:0:27	0/0:0,63,255:21:0:60	0/0:0,48,255:16:0:45	0/0:0,36,255:12:0:33	0/0:0,24,215:8:0:21	chr1
chr1	8928605	.	G	A	999	PASS	DP=129;VDB=0.0216;AF1=0.4967;G3=0.5,3.379e-09,0.5;HWE=0.000213;AC1=10;DP4=34,38,19,33;MQ=58;FQ=999;PV4=0.27,0.21,0.12,1	GT:PL:DP:SP:GQ	1/1:255,33,0:11:0:30	1/1:255,36,0:12:0:33	1/1:159,15,0:5:0:12	1/1:202,24,0:8:0:21	1/1:255,48,0:16:0:45	0/0:0,33,255:11:0:30	0/0:0,30,250:10:0:27	0/0:0,54,255:18:0:51	0/0:0,66,255:22:0:63	0/0:0,33,255:11:0:30	chr1
chr1	8928617	.	T	G	999	PASS	DP=120;VDB=0.0205;AF1=0.4968;G3=0.5,1.066e-08,0.5;HWE=0.000219;AC1=10;DP4=31,32,16,31;MQ=58;FQ=999;PV4=0.12,0.13,0.061,0.4	GT:PL:DP:SP:GQ	1/1:231,27,0:9:0:24	1/1:247,33,0:11:0:30	1/1:160,15,0:5:0:12	1/1:168,21,0:7:0:18	1/1:255,45,0:15:0:42	0/0:0,30,244:10:0:27	0/0:0,24,229:8:0:21	0/0:0,51,255:17:0:48	0/0:0,60,255:20:0:57	0/0:0,24,212:8:0:21	chr1
chr1	8929100	.	ATTTTTTTT	ATTTTTTT	999	PASS	INDEL;DP=149;VDB=0.0221;AF1=0.4999;G3=0.5,2.639e-08,0.5;HWE=0.000225;AC1=10;DP4=39,36,26,35;MQ=59;FQ=999;PV4=0.3,4.6e-07,1,1	GT:PL:DP:SP:GQ	1/1:81,30,0:10:0:27	1/1:50,15,0:5:0:12	1/1:94,45,0:16:0:42	1/1:105,51,0:17:0:48	1/1:94,39,0:13:0:36	0/0:0,66,109:22:0:63	0/0:0,57,95:19:0:54	0/0:0,15,52:5:0:12	0/0:0,45,96:15:0:42	0/0:0,42,97:14:0:39	chr1
chr1	8929130	.	G	A	999	PASS	DP=141;VDB=0.0224;AF1=0.4985;G3=0.5,8.343e-09,0.5;HWE=0.000217;AC1=10;DP4=42,39,25,34;MQ=59;FQ=999;PV4=0.31,0.38,1,0.35	GT:PL:DP:SP:GQ	1/1:255,33,0:11:0:30	1/1:142,15,0:5:0:12	1/1:255,48,0:16:0:45	1/1:255,42,0:14:0:39	1/1:255,39,0:13:0:36	0/0:0,72,255:24:0:69	0/0:0,60,255:20:0:57	0/0:0,18,172:6:0:15	0/0:0,51,255:17:0:48	0/0:0,42,255:14:0:39	chr1
chr1	8929349	.	A	G	999	PASS	DP=135;VDB=0.0212;AF1=0.5;G3=0.5,4.344e-11,0.5;HWE=0.000197;AC1=10;DP4=32,33,34,33;MQ=58;FQ=999;PV4=1,1,0.05,1	GT:PL:DP:SP:GQ	0/0:0,45,255:15:0:42	0/0:0,39,255:13:0:36	0/0:0,36,255:12:0:33	0/0:0,33,255:11:0:30	0/0:0,42,255:14:0:39	1/1:255,42,0:14:0:39	1/1:255,33,0:11:0:30	1/1:255,42,0:14:0:39	1/1:255,39,0:13:0:36	1/1:255,45,0:15:0:42	chr1
chr1	8929433	.	A	G	999	PASS	DP=135;VDB=0.0247;AF1=0.5033;G3=0.5,3.128e-09,0.5;HWE=0.000213;AC1=10;DP4=33,28,36,34;MQ=59;FQ=999;PV4=0.86,0.47,1,0.11	GT:PL:DP:SP:GQ	1/1:255,48,0:16:0:45	1/1:255,33,0:11:0:30	1/1:255,51,0:17:0:48	1/1:255,30,0:10:0:27	1/1:255,48,0:16:0:45	0/0:0,57,255:19:0:54	0/0:0,54,255:18:0:51	0/0:0,24,231:8:0:21	0/0:0,33,255:11:0:30	0/0:0,15,145:5:0:12	chr1
chr1	8929480	.	T	C	999	PASS	DP=139;VDB=0.026;AF1=0.5044;G3=0.5,9.769e-09,0.5;HWE=0.000218;AC1=10;DP4=33,30,39,33;MQ=60;FQ=999;PV4=0.86,0.33,1,0.3	GT:PL:DP:SP:GQ	1/1:255,48,0:16:0:45	1/1:243,27,0:10:0:24	1/1:255,54,0:18:0:51	1/1:255,36,0:12:0:33	1/1:255,48,0:16:0:45	0/0:0,45,255:15:0:42	0/0:0,72,255:24:0:69	0/0:0,18,192:6:0:15	0/0:0,39,255:13:0:36	0/0:0,15,163:5:0:12	chr1
chr1	8929496	.	A	G	999	PASS	DP=141;VDB=0.0238;AF1=0.5019;G3=0.5,9.81e-10,0.5;HWE=0.000209;AC1=10;DP4=33,32,41,33;MQ=60;FQ=999;PV4=0.61,1,1,1	GT:PL:DP:SP:GQ	1/1:255,48,0:16:0:45	1/1:228,24,0:8:0:21	1/1:255,51,0:17:0:48	1/1:255,39,0:13:0:36	1/1:255,60,0:20:0:57	0/0:0,42,255:14:0:39	0/0:0,72,255:24:0:69	0/0:0,21,216:7:0:18	0/0:0,42,255:14:0:39	0/0:0,18,176:6:0:15	chr1
chr1	8929649	.	A	T	999	PASS	DP=171;VDB=0.0258;AF1=0.5011;G3=0.5,1.588e-08,0.5;HWE=0.000202;AC1=10;DP4=39,39,43,46;MQ=60;FQ=999;PV4=0.88,1,1,1	GT:PL:DP:SP:GQ	1/1:255,39,0:13:0:36	1/1:255,33,0:11:0:30	1/1:255,57,0:19:0:54	1/1:255,75,0:25:0:72	1/1:255,63,0:21:0:60	0/0:0,48,255:16:0:45	0/0:0,93,255:31:0:90	0/0:0,21,196:7:0:18	0/0:0,48,255:16:0:45	0/0:0,24,219:8:0:21	chr1
chr1	8931029	.	G	T	999	PASS	DP=169;VDB=0.0258;AF1=0.5016;G3=0.5,1.186e-10,0.5;HWE=0.000204;AC1=10;DP4=27,39,41,53;MQ=59;FQ=999;PV4=0.75,1,1,0.15	GT:PL:DP:SP:GQ	1/1:255,48,0:16:0:45	1/1:255,42,0:14:0:39	1/1:255,63,0:21:0:60	1/1:255,51,0:17:0:48	1/1:255,78,0:26:0:75	0/0:0,18,175:6:0:15	0/0:0,54,255:18:0:51	0/0:0,54,255:18:0:51	0/0:0,39,255:13:0:36	0/0:0,33,255:11:0:30	chr1
chr1	8931400	.	A	G	999	PASS	DP=139;VDB=0.0242;AF1=0.4984;G3=0.5,1.638e-10,0.5;HWE=0.000204;AC1=10;DP4=39,35,29,27;MQ=58;FQ=999;PV4=1,0.22,1,1	GT:PL:DP:SP:GQ	1/1:249,30,0:10:0:27	1/1:173,18,0:6:0:15	1/1:255,39,0:13:0:36	1/1:255,39,0:13:0:36	1/1:255,42,0:14:0:39	0/0:0,57,255:19:0:54	0/0:0,51,255:17:0:48	0/0:0,36,255:12:0:33	0/0:0,33,255:11:0:30	0/0:0,45,255:15:0:42	chr1
chr1	8931443	.	A	G	999	PASS	DP=139;VDB=0.0254;AF1=0.4993;G3=0.5,8.452e-09,0.5;HWE=0.000201;AC1=10;DP4=41,35,28,31;MQ=58;FQ=999;PV4=0.49,1,1,1	GT:PL:DP:SP:GQ	1/1:255,39,0:13:0:36	1/1:194,21,0:7:0:18	1/1:255,42,0:14:0:39	1/1:255,33,0:11:0:30	1/1:255,42,0:14:0:39	0/0:0,60,255:20:0:57	0/0:0,51,255:17:0:48	0/0:0,33,255:11:0:30	0/0:0,30,248:10:0:27	0/0:0,54,255:18:0:51	chr1
chr1	8931591	.	C	T	999	PASS	DP=149;VDB=0.0165;AF1=0.4965;G3=0.5,3.652e-09,0.5;HWE=0.000213;AC1=10;DP4=46,42,27,32;MQ=55;FQ=999;PV4=0.5,0.46,0.32,1	GT:PL:DP:SP:GQ	1/1:207,24,0:8:0:21	1/1:140,15,0:5:0:12	1/1:255,54,0:18:0:51	1/1:214,27,0:9:0:24	1/1:255,57,0:19:0:54	0/0:0,81,255:27:0:78	0/0:0,63,255:21:0:60	0/0:0,57,255:19:0:54	0/0:0,33,255:11:0:30	0/0:0,30,255:10:0:27	chr1
chr1	8931651	.	T	A	999	PASS	DP=112;VDB=0.0136;AF1=0.487;G3=0.5,2.222e-08,0.5;HWE=0.000267;AC1=10;DP4=35,43,12,21;MQ=52;FQ=999;PV4=0.53,1,0.015,1	GT:PL:DP:SP:GQ	1/1:126,12,0:4:0:9	1/1:113,12,0:4:0:9	1/1:192,21,0:7:0:18	1/1:153,21,0:7:0:18	1/1:255,33,0:11:0:30	0/0:0,78,255:26:0:75	0/0:0,54,255:18:0:51	0/0:0,48,255:16:0:45	0/0:0,24,225:8:0:21	0/0:0,30,247:10:0:27	chr1
chr1	8932349	.	T	G	999	PASS	DP=167;VDB=0.0244;AF1=0.5001;G3=0.5,4.73e-11,0.5;HWE=0.000197;AC1=10;DP4=35,44,43,39;MQ=59;FQ=999;PV4=0.35,1,1,0.4	GT:PL:DP:SP:GQ	1/1:255,33,0:11:0:30	1/1:255,51,0:17:0:48	1/1:255,48,0:16:0:45	1/1:255,72,0:24:0:69	1/1:255,42,0:14:0:39	0/0:0,42,255:14:0:39	0/0:0,81,255:27:0:78	0/0:0,45,255:15:0:42	0/0:0,39,255:13:0:36	0/0:0,30,234:10:0:27	chr1
chr1	8932388	.	C	T	999	PASS	DP=158;VDB=0.0248;AF1=0.4999;G3=0.5,1.792e-10,0.5;HWE=0.000198;AC1=10;DP4=38,37,32,40;MQ=59;FQ=999;PV4=0.51,1,0.24,1	GT:PL:DP:SP:GQ	0/0:0,33,255:11:0:30	0/0:0,39,255:13:0:36	0/0:0,45,255:15:0:42	0/0:0,63,255:21:0:60	0/0:0,45,255:15:0:42	1/1:255,33,0:11:0:30	1/1:255,81,0:27:0:78	1/1:255,30,0:10:0:27	1/1:255,39,0:13:0:36	1/1:241,33,0:11:0:30	chr1
chr1	8933076	.	G	T	999	PASS	DP=188;VDB=0.0255;AF1=0.5004;G3=0.5,6.107e-10,0.5;HWE=0.000198;AC1=10;DP4=30,46,49,63;MQ=59;FQ=999;PV4=0.65,0.14,0.35,0.15	GT:PL:DP:SP:GQ	1/1:255,84,0:28:0:81	1/1:255,45,0:15:0:42	1/1:255,45,0:15:0:42	1/1:255,81,0:27:0:78	1/1:255,81,0:27:0:78	0/0:0,39,255:13:0:36	0/0:0,93,255:31:0:90	0/0:0,27,232:9:0:24	0/0:0,27,234:9:0:24	0/0:0,42,255:14:0:39	chr1
chr1	8933960	.	A	G	999	PASS	DP=139;VDB=0.0234;AF1=0.5002;G3=0.5,8.562e-09,0.5;HWE=0.000201;AC1=10;DP4=34,29,34,36;MQ=59;FQ=999;PV4=0.6,1,0.012,0.19	GT:PL:DP:SP:GQ	0/0:0,27,235:9:0:24	0/0:0,39,255:13:0:36	0/0:0,24,206:8:0:21	0/0:0,60,255:20:0:57	0/0:0,39,255:13:0:36	1/1:255,54,0:18:0:51	1/1:255,51,0:17:0:48	1/1:239,27,0:9:0:24	1/1:237,27,0:9:0:24	1/1:255,51,0:17:0:48	chr1
chr1	8934087	.	C	T	999	PASS	DP=125;VDB=0.0242;AF1=0.5045;G3=0.5,2.825e-08,0.5;HWE=0.000225;AC1=10;DP4=24,26,39,34;MQ=59;FQ=999;PV4=0.59,1,0.07,1	GT:PL:DP:SP:GQ	0/0:0,18,166:6:0:15	0/0:0,21,197:7:0:18	0/0:0,15,141:5:0:12	0/0:0,39,255:13:0:36	0/0:0,57,255:19:0:54	1/1:255,66,0:22:0:63	1/1:255,69,0:23:0:66	1/1:199,21,0:7:0:18	1/1:255,30,0:10:0:27	1/1:255,33,0:11:0:30	chr1
chr1	8934323	.	A	C	999	PASS	DP=151;VDB=0.0215;AF1=0.5002;G3=0.5,4.037e-10,0.5;HWE=0.000198;AC1=10;DP4=47,32,42,29;MQ=60;FQ=999;PV4=1,0.27,1,1	GT:PL:DP:SP:GQ	1/1:255,45,0:15:0:42	1/1:255,33,0:11:0:30	1/1:255,51,0:17:0:48	1/1:255,45,0:15:0:42	1/1:255,39,0:13:0:36	0/0:0,60,255:20:0:57	0/0:0,63,255:21:0:60	0/0:0,30,252:10:0:27	0/0:0,57,255:19:0:54	0/0:0,27,198:9:0:24	chr1
chr1	8934445	.	G	T	999	PASS	DP=174;VDB=0.0229;AF1=0.5;G3=0.5,3.758e-13,0.5;HWE=0.000197;AC1=10;DP4=39,38,53,42;MQ=60;FQ=999;PV4=0.54,0.041,0.035,1	GT:PL:DP:SP:GQ	0/0:0,42,255:14:0:39	0/0:0,39,255:13:0:36	0/0:0,39,255:13:0:36	0/0:0,57,255:19:0:54	0/0:0,54,255:18:0:51	1/1:255,51,0:17:0:48	1/1:255,66,0:22:0:63	1/1:255,72,0:24:0:69	1/1:255,48,0:16:0:45	1/1:255,48,0:16:0:45	chr1
chr1	8934829	.	A	G	999	PASS	DP=167;VDB=0.024;AF1=0.5003;G3=0.5,3.679e-10,0.5;HWE=0.000198;AC1=10;DP4=33,46,39,45;MQ=59;FQ=999;PV4=0.64,1,0.12,0.41	GT:PL:DP:SP:GQ	0/0:0,42,255:14:0:39	0/0:0,30,230:10:0:27	0/0:0,72,255:24:0:69	0/0:0,27,236:9:0:24	0/0:0,66,255:22:0:63	1/1:255,54,0:18:0:51	1/1:255,63,0:21:0:60	1/1:255,33,0:11:0:30	1/1:255,54,0:18:0:51	1/1:255,48,0:16:0:45	chr1
chr1	8934986	.	G	A	999	PASS	DP=163;VDB=0.0262;AF1=0.503;G3=0.5,1.676e-09,0.5;HWE=0.00021;AC1=10;DP4=44,33,43,41;MQ=56;FQ=999;PV4=0.53,0.17,1,0.35	GT:PL:DP:SP:GQ	0/0:0,42,255:14:0:39	0/0:0,15,133:5:0:12	0/0:0,75,255:25:0:72	0/0:0,45,255:15:0:42	0/0:0,54,255:18:0:51	1/1:255,54,0:18:0:51	1/1:255,69,0:23:0:66	1/1:255,54,0:18:0:51	1/1:255,42,0:14:0:39	1/1:247,33,0:11:0:30	chr1
chr1	8935187	.	T	G	999	PASS	DP=78;VDB=0.013;AF1=0.5003;G3=0.5,6.008e-08,0.5;HWE=0.000232;AC1=10;DP4=23,14,23,14;MQ=37;FQ=999;PV4=1,1,0.2,1	GT:PL:DP:SP:GQ	1/1:163,21,0:7:0:18	1/1:190,24,0:8:0:21	1/1:137,18,0:6:0:15	1/1:189,27,0:9:0:24	1/1:137,21,0:7:0:18	0/0:0,21,160:7:0:18	0/0:0,30,198:10:0:27	0/0:0,21,186:7:0:18	0/0:0,21,160:7:0:18	0/0:0,18,146:6:0:15	chr1
chr1	8935522	.	A	G	999	PASS	DP=120;VDB=0.0236;AF1=0.4954;G3=0.5,8.676e-08,0.5;HWE=0.000235;AC1=10;DP4=32,21,28,20;MQ=55;FQ=999;PV4=0.84,1,1,1	GT:PL:DP:SP:GQ	0/0:0,45,255:15:0:42	0/0:0,33,231:11:0:30	0/0:0,33,254:11:0:30	0/0:0,18,175:6:0:15	0/0:0,30,241:10:0:27	1/1:131,12,0:4:0:9	1/1:255,39,0:13:0:36	1/1:218,24,0:8:0:21	1/1:226,27,0:9:0:24	1/1:255,42,0:14:0:39	chr1
chr1	8936773	.	CTATTT	C	999	PASS	INDEL;DP=170;VDB=0.0238;AF1=0.4996;G3=0.5,6.697e-10,0.5;HWE=0.000198;AC1=10;DP4=56,43,33,31;MQ=59;FQ=999;PV4=0.63,3e-11,0.0039,1	GT:PL:DP:SP:GQ	0/0:0,72,255:24:0:69	0/0:0,54,255:18:0:51	0/0:0,57,255:19:0:54	0/0:0,72,255:24:0:69	0/0:0,42,255:14:0:39	1/1:255,60,0:20:0:57	1/1:255,27,0:9:0:24	1/1:255,36,0:12:0:33	1/1:255,27,0:9:0:24	1/1:255,42,0:14:0:39	chr1
chr1	8937558	.	G	A	999	PASS	DP=163;VDB=0.0249;AF1=0.5004;G3=0.5,5.304e-10,0.5;HWE=0.000207;AC1=10;DP4=42,45,34,36;MQ=59;FQ=999;PV4=1,0.11,1,0.004	GT:PL:DP:SP:GQ	0/0:0,69,255:23:0:66	0/0:0,60,255:20:0:57	0/0:0,66,255:22:0:63	0/0:0,24,225:8:0:21	0/0:0,20,255:15:0:17	1/1:255,39,0:13:0:36	1/1:255,69,0:23:0:66	1/1:255,51,0:17:0:48	1/1:187,21,0:7:0:18	1/1:238,27,0:9:0:24	chr1
chr1	8938010	.	T	C	999	PASS	DP=180;VDB=0.0154;AF1=0.5002;G3=0.5,4.854e-09,0.5;HWE=0.0002;AC1=10;DP4=31,38,52,49;MQ=59;FQ=999;PV4=0.44,0.41,0.19,1	GT:PL:DP:SP:GQ	0/0:0,69,255:23:0:66	0/0:0,39,255:13:0:36	0/0:0,24,208:8:0:21	0/0:0,42,255:14:0:39	0/0:0,30,252:10:0:27	1/1:255,25,0:20:0:22	1/1:255,105,0:35:0:99	1/1:255,54,0:18:0:51	1/1:255,39,0:13:0:36	1/1:255,48,0:16:0:45	chr1
chr1	8938129	.	G	T	999	PASS	DP=158;VDB=0.0242;AF1=0.4991;G3=0.5,7.047e-10,0.5;HWE=0.000208;AC1=10;DP4=34,33,40,41;MQ=59;FQ=999;PV4=1,0.39,0.18,1	GT:PL:DP:SP:GQ	0/0:0,42,255:14:0:39	0/0:0,54,255:18:0:51	0/0:0,21,202:7:0:18	0/0:0,33,255:11:0:30	0/0:0,51,255:17:0:48	1/1:249,30,0:10:0:27	1/1:255,108,0:36:0:99	1/1:255,54,0:18:0:51	1/1:244,33,0:11:0:30	1/1:162,18,0:6:0:15	chr1
chr1	8938901	.	T	C	999	PASS	DP=166;VDB=0.025;AF1=0.4993;G3=0.5,6.668e-09,0.5;HWE=0.000201;AC1=10;DP4=31,36,46,41;MQ=59;FQ=999;PV4=0.52,1,1,0.21	GT:PL:DP:SP:GQ	0/0:0,45,255:15:0:42	0/0:0,42,255:14:0:39	0/0:0,30,219:10:0:27	0/0:0,36,255:12:0:33	0/0:0,48,255:16:0:45	1/1:255,72,0:24:0:69	1/1:255,78,0:26:0:75	1/1:255,51,0:17:0:48	1/1:255,39,0:13:0:36	1/1:170,21,0:7:0:18	chr1
chr1	8941701	.	TAAAAAAAAA	TAAAAAAAAAA	999	PASS	INDEL;DP=160;VDB=0.0242;AF1=0.5004;G3=0.5,4.779e-09,0.5;HWE=0.0002;AC1=10;DP4=23,32,39,38;MQ=59;FQ=999;PV4=0.38,1,0.16,0.065	GT:PL:DP:SP:GQ	0/0:0,24,65:8:0:21	0/0:0,42,87:14:0:39	0/0:0,30,69:10:0:27	0/0:0,30,76:10:0:27	0/0:0,39,85:13:0:36	1/1:71,27,0:9:0:24	1/1:94,51,0:17:0:48	1/1:92,63,0:21:0:60	1/1:98,54,0:18:0:51	1/1:66,36,0:12:0:33	chr1
chr1	8943811	.	T	C	999	PASS	DP=162;VDB=0.0236;AF1=0.502;G3=0.5,1.297e-09,0.5;HWE=0.000209;AC1=10;DP4=46,40,39,33;MQ=59;FQ=999;PV4=1,0.24,1,1	GT:PL:DP:SP:GQ	1/1:255,45,0:15:0:42	1/1:255,33,0:11:0:30	1/1:209,24,0:8:0:21	1/1:255,48,0:16:0:45	1/1:255,60,0:20:0:57	0/0:0,69,255:23:0:66	0/0:0,16,255:22:0:13	0/0:0,54,255:18:0:51	0/0:0,42,255:14:0:39	0/0:0,33,255:11:0:30	chr1
chr1	8943927	.	A	T	999	PASS	DP=196;VDB=0.0246;AF1=0.5015;G3=0.5,1.196e-10,0.5;HWE=0.000204;AC1=10;DP4=53,46,48,48;MQ=59;FQ=999;PV4=0.67,1,0.48,0.12	GT:PL:DP:SP:GQ	1/1:255,57,0:19:0:54	1/1:255,33,0:11:0:30	1/1:255,60,0:20:0:57	1/1:255,60,0:20:0:57	1/1:255,78,0:26:0:75	0/0:0,90,255:30:0:87	0/0:0,99,255:33:0:96	0/0:0,54,255:18:0:51	0/0:0,36,255:12:0:33	0/0:0,18,178:6:0:15	chr1
chr1	8944572	.	C	T	999	PASS	DP=172;VDB=0.0234;AF1=0.4998;G3=0.5,1.674e-10,0.5;HWE=0.000198;AC1=10;DP4=50,42,43,34;MQ=59;FQ=999;PV4=0.88,0.45,0.084,0.1	GT:PL:DP:SP:GQ	0/0:0,81,255:27:0:78	0/0:0,36,255:12:0:33	0/0:0,36,255:12:0:33	0/0:0,66,255:22:0:63	0/0:0,57,255:19:0:54	1/1:255,66,0:22:0:63	1/1:255,69,0:23:0:66	1/1:241,30,0:10:0:27	1/1:255,36,0:12:0:33	1/1:253,30,0:10:0:27	chr1
chr1	8946598	.	A	G	999	PASS	DP=177;VDB=0.0236;AF1=0.5;G3=0.5,2.737e-13,0.5;HWE=0.000197;AC1=10;DP4=47,40,45,43;MQ=60;FQ=999;PV4=0.76,0.056,1,1	GT:PL:DP:SP:GQ	1/1:255,51,0:17:0:48	1/1:255,51,0:17:0:48	1/1:255,51,0:17:0:48	1/1:255,51,0:17:0:48	1/1:255,60,0:20:0:57	0/0:0,69,255:23:0:66	0/0:0,60,255:20:0:57	0/0:0,45,255:15:0:42	0/0:0,51,255:17:0:48	0/0:0,36,255:12:0:33	chr1
chr1	8947505	.	A	G	999	PASS	DP=162;VDB=0.0242;AF1=0.5;G3=0.5,1.45e-10,0.5;HWE=0.000204;AC1=10;DP4=50,30,44,32;MQ=59;FQ=999;PV4=0.62,1,1,0.5	GT:PL:DP:SP:GQ	1/1:254,33,0:11:0:30	1/1:187,21,0:7:0:18	1/1:243,33,0:11:0:30	1/1:255,63,0:21:0:60	1/1:255,78,0:26:0:75	0/0:0,72,255:24:0:69	0/0:0,63,255:21:0:60	0/0:0,21,194:7:0:18	0/0:0,51,255:17:0:48	0/0:0,33,248:11:0:30	chr1
chr1	8947906	.	G	A	999	PASS	DP=164;VDB=0.0242;AF1=0.5003;G3=0.5,1.103e-09,0.5;HWE=0.000199;AC1=10;DP4=40,33,37,48;MQ=59;FQ=999;PV4=0.2,1,0.19,0.23	GT:PL:DP:SP:GQ	1/1:255,45,0:15:0:42	1/1:209,30,0:10:0:27	1/1:255,48,0:16:0:45	1/1:255,57,0:19:0:54	1/1:255,75,0:25:0:72	0/0:0,63,255:21:0:60	0/0:0,48,255:16:0:45	0/0:0,42,255:14:0:39	0/0:0,42,255:14:0:39	0/0:0,24,215:8:0:21	chr1
chr1	8947978	.	C	T	999	PASS	DP=165;VDB=0.0237;AF1=0.499;G3=0.5,3.194e-10,0.5;HWE=0.000206;AC1=10;DP4=33,43,42,36;MQ=59;FQ=999;PV4=0.2,0.22,1,0.25	GT:PL:DP:SP:GQ	0/0:0,24,225:8:0:21	0/0:0,30,246:10:0:27	0/0:0,51,255:17:0:48	0/0:0,36,255:12:0:33	0/0:0,84,255:28:0:81	1/1:255,62,0:29:0:59	1/1:255,48,0:16:0:45	1/1:255,42,0:14:0:39	1/1:255,42,0:14:0:39	1/1:153,18,0:6:0:15	chr1
chr1	8948505	.	G	C	999	PASS	DP=182;VDB=0.0263;AF1=0.5002;G3=0.5,9.747e-11,0.5;HWE=0.000198;AC1=10;DP4=43,39,49,48;MQ=58;FQ=999;PV4=0.88,1,1,0.014	GT:PL:DP:SP:GQ	0/0:0,30,238:10:0:27	0/0:0,39,255:13:0:36	0/0:0,57,255:19:0:54	0/0:0,30,242:10:0:27	0/0:0,90,255:30:0:87	1/1:255,51,0:17:0:48	1/1:255,105,0:35:0:99	1/1:255,51,0:17:0:48	1/1:255,45,0:15:0:42	1/1:255,39,0:13:0:36	chr1
chr1	8948785	.	GTTTTTTTTTT	GTTTTTTTTT	999	PASS	INDEL;DP=141;VDB=0.0234;AF1=0.5017;G3=0.5,5.251e-10,0.5;HWE=0.000207;AC1=10;DP4=30,30,38,32;MQ=59;FQ=999;PV4=0.73,3.9e-09,1,0.27	GT:PL:DP:SP:GQ	1/1:87,51,0:17:0:48	1/1:52,27,0:9:0:24	1/1:74,39,0:13:0:36	1/1:64,30,0:10:0:27	1/1:87,60,0:20:0:57	0/0:0,45,75:15:0:42	0/0:0,54,81:18:0:51	0/0:0,18,56:10:0:15	0/0:0,30,69:10:0:27	0/0:0,24,60:8:0:21	chr1
chr1	8950618	.	A	G	999	PASS	DP=142;VDB=0.0214;AF1=0.4971;G3=0.5,2.209e-09,0.5;HWE=0.000211;AC1=10;DP4=36,31,40,32;MQ=57;FQ=999;PV4=0.87,0.18,0.052,1	GT:PL:DP:SP:GQ	0/0:0,60,255:20:0:57	0/0:0,30,255:10:0:27	0/0:0,30,255:10:0:27	0/0:0,39,255:13:0:36	0/0:0,42,255:14:0:39	1/1:255,33,0:11:0:30	1/1:255,84,0:28:0:81	1/1:255,36,0:12:0:33	1/1:255,48,0:16:0:45	1/1:136,15,0:5:0:12	chr1
chr1	8950939	.	T	G	999	PASS	DP=119;VDB=0.017;AF1=0.5004;G3=0.5,8.596e-09,0.5;HWE=0.000201;AC1=10;DP4=24,31,31,31;MQ=54;FQ=999;PV4=0.58,0.019,1,1	GT:PL:DP:SP:GQ	0/0:0,48,255:16:0:45	0/0:0,33,255:11:0:30	0/0:0,33,255:11:0:30	0/0:0,27,231:9:0:24	0/0:0,24,223:8:0:21	1/1:254,30,0:10:0:27	1/1:255,39,0:13:0:36	1/1:255,51,0:17:0:48	1/1:255,39,0:13:0:36	1/1:226,27,0:9:0:24	chr1
chr1	8952196	.	A	G	999	PASS	DP=170;VDB=0.0221;AF1=0.4998;G3=0.5,1.17e-10,0.5;HWE=0.000198;AC1=10;DP4=55,48,35,30;MQ=59;FQ=999;PV4=1,1,0.21,0.21	GT:PL:DP:SP:GQ	0/0:0,39,255:13:0:36	0/0:0,57,255:19:0:54	0/0:0,66,255:22:0:63	0/0:0,60,255:20:0:57	0/0:0,87,255:29:0:84	1/1:255,57,0:19:0:54	1/1:255,36,0:12:0:33	1/1:242,30,0:10:0:27	1/1:255,30,0:10:0:27	1/1:255,42,0:14:0:39	chr1
chr1	8952198	.	T	C	999	PASS	DP=171;VDB=0.0226;AF1=0.5002;G3=0.5,1.311e-10,0.5;HWE=0.000198;AC1=10;DP4=37,29,55,47;MQ=59;FQ=999;PV4=0.87,1,1,1	GT:PL:DP:SP:GQ	1/1:255,33,0:11:0:30	1/1:255,57,0:19:0:54	1/1:255,66,0:22:0:63	1/1:255,60,0:20:0:57	1/1:255,90,0:30:0:87	0/0:0,57,255:19:0:54	0/0:0,33,255:11:0:30	0/0:0,33,249:11:0:30	0/0:0,30,255:10:0:27	0/0:0,45,255:15:0:42	chr1
chr1	8952354	.	C	T	999	PASS	DP=178;VDB=0.025;AF1=0.5002;G3=0.5,1.465e-10,0.5;HWE=0.000198;AC1=10;DP4=44,43,46,38;MQ=60;FQ=999;PV4=0.65,0.18,0.16,0.069	GT:PL:DP:SP:GQ	1/1:255,42,0:14:0:39	1/1:255,54,0:18:0:51	1/1:255,42,0:14:0:39	1/1:255,51,0:17:0:48	1/1:255,63,0:21:0:60	0/0:0,66,255:22:0:63	0/0:0,78,255:26:0:75	0/0:0,57,255:19:0:54	0/0:0,33,255:11:0:30	0/0:0,27,242:9:0:24	chr1
chr1	8952824	.	A	G	999	PASS	DP=183;VDB=0.022;AF1=0.497;G3=0.5,1.618e-09,0.5;HWE=0.00021;AC1=10;DP4=42,39,49,45;MQ=57;FQ=999;PV4=1,0.27,0.067,1	GT:PL:DP:SP:GQ	0/0:0,36,255:12:0:33	0/0:0,39,255:13:0:36	0/0:0,51,255:17:0:48	0/0:0,63,255:21:0:60	0/0:0,54,255:18:0:51	1/1:255,57,0:19:0:54	1/1:255,81,0:27:0:78	1/1:156,15,0:5:0:12	1/1:255,69,0:23:0:66	1/1:255,60,0:20:0:57	chr1
chr1	8953084	.	A	T	999	PASS	DP=172;VDB=0.0237;AF1=0.5003;G3=0.5,4.663e-10,0.5;HWE=0.000198;AC1=10;DP4=29,43,43,50;MQ=57;FQ=999;PV4=0.53,0.0023,1,1	GT:PL:DP:SP:GQ	1/1:255,63,0:21:0:60	1/1:255,36,0:12:0:33	1/1:255,57,0:19:0:54	1/1:255,60,0:20:0:57	1/1:255,63,0:21:0:60	0/0:0,39,255:13:0:36	0/0:0,87,255:29:0:84	0/0:0,27,228:9:0:24	0/0:0,30,227:10:0:27	0/0:0,33,255:11:0:30	chr1
chr1	8953355	.	T	C	999	PASS	DP=180;VDB=0.0251;AF1=0.4998;G3=0.5,1.779e-10,0.5;HWE=0.000198;AC1=10;DP4=48,38,41,36;MQ=59;FQ=999;PV4=0.76,1,0.066,1	GT:PL:DP:SP:GQ	0/0:0,39,255:13:0:36	0/0:0,39,255:13:0:36	0/0:0,63,255:21:0:60	0/0:0,45,255:15:0:42	0/0:0,72,255:25:0:69	1/1:255,45,0:15:0:42	1/1:255,84,0:28:0:81	1/1:245,27,0:9:0:24	1/1:255,36,0:12:0:33	1/1:252,36,0:12:0:33	chr1
chr1	8953482	.	T	G	999	PASS	DP=177;VDB=0.0236;AF1=0.5;G3=0.5,6.157e-10,0.5;HWE=0.000198;AC1=10;DP4=43,36,39,47;MQ=59;FQ=999;PV4=0.28,0.38,1,1	GT:PL:DP:SP:GQ	1/1:244,30,0:10:0:27	1/1:250,30,0:10:0:27	1/1:255,51,0:17:0:48	1/1:255,66,0:22:0:63	1/1:255,81,0:27:0:78	0/0:0,60,255:20:0:57	0/0:0,72,255:24:0:69	0/0:0,39,255:13:0:36	0/0:0,27,237:9:0:24	0/0:0,39,246:13:0:36	chr1
chr1	8953533	.	ATTTTTTTTTT	ATTTTTTTTT	999	PASS	INDEL;DP=187;VDB=0.026;AF1=0.5002;G3=0.5,9.636e-09,0.5;HWE=0.000201;AC1=10;DP4=41,39,37,47;MQ=59;FQ=999;PV4=0.43,0.00027,1,0.29	GT:PL:DP:SP:GQ	1/1:80,42,0:14:0:39	1/1:60,24,0:8:0:21	1/1:70,33,0:11:0:30	1/1:90,78,0:26:0:75	1/1:91,75,0:25:0:72	0/0:0,51,82:17:0:48	0/0:0,99,90:33:0:89	0/0:0,39,74:13:0:36	0/0:0,27,64:9:0:24	0/0:0,24,59:8:0:21	chr1
chr1	8953699	.	C	A	999	PASS	DP=179;VDB=0.0252;AF1=0.4849;G3=0.5,8.51e-08,0.5;HWE=0.000285;AC1=10;DP4=52,50,40,32;MQ=59;FQ=999;PV4=0.64,1,1,1	GT:PL:DP:SP:GQ	1/1:255,54,0:18:0:51	1/1:255,7,0:14:0:5	1/1:237,27,0:9:0:24	1/1:255,51,0:17:0:48	1/1:255,45,0:15:0:42	0/0:0,57,255:19:0:54	0/0:0,111,255:37:0:99	0/0:0,36,255:12:0:33	0/0:0,63,255:21:0:60	0/0:0,36,255:12:0:33	chr1
chr1	8953725	.	C	T	999	PASS	DP=175;VDB=0.0264;AF1=0.4914;G3=0.5,1.452e-07,0.5;HWE=0.00024;AC1=10;DP4=49,41,37,39;MQ=59;FQ=999;PV4=0.53,0.45,1,0.047	GT:PL:DP:SP:GQ	1/1:255,48,0:16:0:45	1/1:255,10,0:15:0:8	1/1:255,36,0:12:0:33	1/1:255,51,0:17:0:48	1/1:255,51,0:17:0:48	0/0:0,39,255:13:0:36	0/0:0,90,255:30:0:87	0/0:0,42,255:14:0:39	0/0:0,57,255:19:0:54	0/0:0,39,255:13:0:36	chr1
chr1	8953757	.	A	G	999	PASS	DP=170;VDB=0.0233;AF1=0.5;G3=0.5,1.176e-10,0.5;HWE=0.000198;AC1=10;DP4=41,37,45,44;MQ=59;FQ=999;PV4=0.88,1,0.01,0.19	GT:PL:DP:SP:GQ	0/0:0,42,255:14:0:39	0/0:0,39,255:13:0:36	0/0:0,30,255:10:0:27	0/0:0,63,255:21:0:60	0/0:0,60,255:20:0:57	1/1:255,36,0:12:0:33	1/1:255,90,0:30:0:87	1/1:255,51,0:17:0:48	1/1:255,60,0:20:0:57	1/1:255,30,0:10:0:27	chr1
chr1	8953926	.	G	A	999	PASS	DP=167;VDB=0.0257;AF1=0.4947;G3=0.5,3.291e-08,0.5;HWE=0.000226;AC1=10;DP4=35,43,43,40;MQ=60;FQ=999;PV4=0.43,1,0.46,1	GT:PL:DP:SP:GQ	1/1:135,12,0:4:0:9	1/1:255,57,0:19:0:54	1/1:255,33,0:11:0:30	1/1:255,69,0:23:0:66	1/1:255,78,0:26:0:75	0/0:0,54,255:18:0:51	0/0:0,69,255:23:0:66	0/0:0,57,255:19:0:54	0/0:0,30,249:10:0:27	0/0:0,24,207:8:0:21	chr1
chr1	8954141	.	A	G	999	PASS	DP=131;VDB=0.0242;AF1=0.4828;G3=0.5,3.565e-07,0.5;HWE=0.00032;AC1=10;DP4=27,27,35,41;MQ=57;FQ=999;PV4=0.72,1,0.43,1	GT:PL:DP:SP:GQ	0/0:0,24,220:8:0:21	0/0:0,24,214:8:0:21	0/0:0,24,227:8:0:21	0/0:0,42,255:14:0:39	0/0:0,48,255:16:0:45	1/1:255,81,0:27:0:78	1/1:255,78,0:26:0:75	1/1:185,21,0:7:0:18	1/1:255,42,0:14:0:39	1/1:82,6,0:2:0:5	chr1
chr1	8954400	.	C	T	999	PASS	DP=113;VDB=0.014;AF1=0.4766;G3=0.5,4.034e-07,0.5;HWE=0.00045;AC1=10;DP4=23,41,15,28;MQ=45;FQ=999;PV4=1,1,1,0.33	GT:PL:DP:SP:GQ	1/1:255,42,0:14:0:39	1/1:89,9,0:3:0:7	1/1:255,39,0:13:0:36	1/1:65,6,0:2:0:4	1/1:255,33,0:11:0:30	0/0:0,36,240:12:0:33	0/0:0,81,255:27:0:78	0/0:0,30,238:10:0:27	0/0:0,33,255:11:0:30	0/0:0,12,109:4:0:10	chr1
chr1	8955638	.	C	T	999	PASS	DP=144;VDB=0.0218;AF1=0.4969;G3=0.5,2.266e-09,0.5;HWE=0.000211;AC1=10;DP4=26,45,35,35;MQ=50;FQ=999;PV4=0.13,1,1,1	GT:PL:DP:SP:GQ	1/1:255,63,0:21:0:60	1/1:235,27,0:9:0:24	1/1:159,15,0:5:0:12	1/1:255,45,0:15:0:42	1/1:255,60,0:20:0:57	0/0:0,39,255:13:0:36	0/0:0,69,255:23:0:66	0/0:0,36,240:12:0:33	0/0:0,33,242:11:0:30	0/0:0,36,255:12:0:33	chr1
chr1	8955763	.	C	A	999	PASS	DP=158;VDB=0.0213;AF1=0.4994;G3=0.5,2.088e-09,0.5;HWE=0.000199;AC1=10;DP4=41,46,36,30;MQ=52;FQ=999;PV4=0.42,1,0.028,0.27	GT:PL:DP:SP:GQ	0/0:0,36,255:12:0:33	0/0:0,45,255:15:0:42	0/0:0,51,255:17:0:48	0/0:0,69,255:23:0:66	0/0:0,60,255:20:0:57	1/1:207,24,0:8:0:21	1/1:255,63,0:21:0:60	1/1:208,27,0:9:0:24	1/1:255,42,0:14:0:39	1/1:255,42,0:14:0:39	chr1
chr1	8955906	.	A	G	999	PASS	DP=143;VDB=0.0195;AF1=0.4941;G3=0.5,2.783e-08,0.5;HWE=0.000225;AC1=10;DP4=42,44,27,29;MQ=55;FQ=999;PV4=1,1,1,1	GT:PL:DP:SP:GQ	1/1:255,33,0:11:0:30	1/1:129,12,0:4:0:9	1/1:246,33,0:11:0:30	1/1:255,60,0:20:0:57	1/1:254,30,0:10:0:27	0/0:0,54,255:18:0:51	0/0:0,78,255:26:0:75	0/0:0,39,255:13:0:36	0/0:0,33,255:11:0:30	0/0:0,54,255:18:0:51	chr1
chr1	8956053	.	T	C	999	PASS	DP=156;VDB=0.0232;AF1=0.4996;G3=0.5,8.568e-10,0.5;HWE=0.000199;AC1=10;DP4=46,48,30,32;MQ=58;FQ=999;PV4=1,0.25,1,1	GT:PL:DP:SP:GQ	1/1:237,27,0:9:0:24	1/1:231,27,0:9:0:24	1/1:255,36,0:12:0:33	1/1:255,57,0:19:0:54	1/1:255,39,0:13:0:36	0/0:0,57,255:19:0:54	0/0:0,90,255:30:0:87	0/0:0,60,255:20:0:57	0/0:0,36,255:12:0:33	0/0:0,39,255:13:0:36	chr1
chr1	8956212	.	T	C	999	PASS	DP=134;VDB=0.024;AF1=0.5022;G3=0.5,1.837e-09,0.5;HWE=0.000211;AC1=10;DP4=29,29,32,30;MQ=58;FQ=999;PV4=1,1,1,0.41	GT:PL:DP:SP:GQ	1/1:255,33,0:11:0:30	1/1:246,27,0:9:0:24	1/1:240,27,0:9:0:24	1/1:255,33,0:11:0:30	1/1:255,66,0:22:0:63	0/0:0,54,255:18:0:51	0/0:0,57,255:19:0:54	0/0:0,21,201:7:0:18	0/0:0,24,214:8:0:21	0/0:0,18,162:6:0:15	chr1
chr1	8956511	.	A	G	999	PASS	DP=185;VDB=0.0241;AF1=0.4999;G3=0.5,1.563e-11,0.5;HWE=0.000197;AC1=10;DP4=53,40,52,36;MQ=59;FQ=999;PV4=0.88,1,0.12,1	GT:PL:DP:SP:GQ	0/0:0,48,255:16:0:45	0/0:0,57,255:19:0:54	0/0:0,69,255:23:0:66	0/0:0,54,255:18:0:51	0/0:0,51,255:17:0:48	1/1:255,42,0:14:0:39	1/1:255,108,0:36:0:99	1/1:255,39,0:13:0:36	1/1:255,45,0:15:0:42	1/1:248,30,0:10:0:27	chr1
chr1	8956877	.	T	A	999	PASS	DP=150;VDB=0.026;AF1=0.5006;G3=0.5,1.07e-08,0.5;HWE=0.000201;AC1=10;DP4=31,30,38,45;MQ=59;FQ=999;PV4=0.61,0.0024,0.26,0.17	GT:PL:DP:SP:GQ	0/0:0,21,196:7:0:18	0/0:0,51,255:17:0:48	0/0:0,36,255:12:0:33	0/0:0,33,255:11:0:30	0/0:0,42,255:14:0:39	1/1:255,57,0:19:0:54	1/1:255,84,0:28:0:81	1/1:221,27,0:9:0:24	1/1:255,45,0:15:0:42	1/1:255,36,0:12:0:33	chr1
chr1	8956952	.	A	G	999	PASS	DP=149;VDB=0.0263;AF1=0.5002;G3=0.5,2.662e-09,0.5;HWE=0.0002;AC1=10;DP4=25,37,30,48;MQ=59;FQ=999;PV4=0.86,0.31,0.44,0.46	GT:PL:DP:SP:GQ	0/0:0,24,210:8:0:21	0/0:0,48,255:16:0:45	0/0:0,33,255:11:0:30	0/0:0,42,255:14:0:39	0/0:0,39,255:13:0:36	1/1:255,54,0:18:0:51	1/1:255,75,0:25:0:72	1/1:255,39,0:13:0:36	1/1:218,27,0:9:0:24	1/1:255,39,0:13:0:36	chr1
chr1	8957281	.	C	T	999	PASS	DP=170;VDB=0.0241;AF1=0.5001;G3=0.5,2.658e-10,0.5;HWE=0.000198;AC1=10;DP4=45,40,52,32;MQ=59;FQ=999;PV4=0.28,0.2,0.19,1	GT:PL:DP:SP:GQ	0/0:0,51,255:17:0:48	0/0:0,39,255:13:0:36	0/0:0,27,238:9:0:24	0/0:0,48,255:16:0:45	0/0:0,90,255:30:0:87	1/1:255,51,0:17:0:48	1/1:255,69,0:23:0:66	1/1:255,60,0:20:0:57	1/1:255,42,0:14:0:39	1/1:251,30,0:10:0:27	chr1
chr1	8957836	.	G	A	999	PASS	DP=142;VDB=0.0244;AF1=0.4997;G3=0.5,1.25e-09,0.5;HWE=0.000199;AC1=10;DP4=34,38,34,32;MQ=54;FQ=999;PV4=0.73,0.14,0.031,0.39	GT:PL:DP:SP:GQ	1/1:255,39,0:13:0:36	1/1:223,27,0:9:0:24	1/1:224,27,0:9:0:24	1/1:255,57,0:19:0:54	1/1:255,48,0:16:0:45	0/0:0,33,255:11:0:30	0/0:0,72,255:24:0:69	0/0:0,39,255:13:0:36	0/0:0,33,255:11:0:30	0/0:0,39,255:13:0:36	chr1
chr1	8959263	.	TAAAAAAAA	TAAAAAAAAA	999	PASS	INDEL;DP=119;VDB=0.0226;AF1=0.5008;G3=0.5,3.504e-10,0.5;HWE=0.000206;AC1=10;DP4=20,27,23,36;MQ=60;FQ=999;PV4=0.84,1,1,1	GT:PL:DP:SP:GQ	1/1:107,60,0:20:0:57	1/1:69,24,0:8:0:21	1/1:87,33,0:11:0:30	1/1:73,27,0:9:0:24	1/1:87,33,0:11:0:30	0/0:0,27,78:9:0:24	0/0:0,33,87:11:0:30	0/0:0,21,66:7:0:18	0/0:0,36,90:12:0:33	0/0:0,24,71:8:0:21	chr1
chr1	8959487	.	ATTTTTTTTTT	ATTTTTTTTTTT	999	PASS	INDEL;DP=119;VDB=0.026;AF1=0.4976;G3=0.5,7.238e-08,0.5;HWE=0.000233;AC1=10;DP4=27,24,26,28;MQ=59;FQ=999;PV4=0.7,1,0.48,0.064	GT:PL:DP:SP:GQ	0/0:0,36,73:12:0:33	0/0:0,24,59:8:0:21	0/0:0,18,46:6:0:15	0/0:0,42,70:14:0:39	0/0:0,21,59:11:0:18	1/1:73,36,0:12:0:33	1/1:82,45,0:15:0:42	1/1:44,13,0:8:0:10	1/1:59,24,0:8:0:21	1/1:72,33,0:11:0:30	chr1
chr1	8959692	.	A	C	999	PASS	DP=160;VDB=0.0259;AF1=0.5006;G3=0.5,9.467e-09,0.5;HWE=0.000201;AC1=10;DP4=37,40,38,40;MQ=59;FQ=999;PV4=1,0.29,1,0.15	GT:PL:DP:SP:GQ	1/1:255,45,0:15:0:42	1/1:247,27,0:9:0:24	1/1:255,39,0:13:0:36	1/1:255,63,0:21:0:60	1/1:255,60,0:20:0:57	0/0:0,54,255:18:0:51	0/0:0,54,255:18:0:51	0/0:0,69,255:23:0:66	0/0:0,21,194:7:0:18	0/0:0,33,255:11:0:30	chr1
chr1	8959794	.	T	C	999	PASS	DP=173;VDB=0.0209;AF1=0.5019;G3=0.5,2.845e-10,0.5;HWE=0.000205;AC1=10;DP4=35,43,40,46;MQ=59;FQ=999;PV4=0.88,1,1,1	GT:PL:DP:SP:GQ	1/1:255,36,0:12:0:33	1/1:255,36,0:12:0:33	1/1:255,36,0:12:0:33	1/1:255,63,0:21:0:60	1/1:255,87,0:29:0:84	0/0:0,72,255:24:0:69	0/0:0,69,255:23:0:66	0/0:0,51,255:17:0:48	0/0:0,24,208:8:0:21	0/0:0,18,140:6:0:15	chr1
chr1	8959828	.	A	G	999	PASS	DP=161;VDB=0.0244;AF1=0.5059;G3=0.5,2.89e-08,0.5;HWE=0.000225;AC1=10;DP4=38,35,41,42;MQ=59;FQ=999;PV4=0.75,1,1,1	GT:PL:DP:SP:GQ	1/1:255,36,0:12:0:33	1/1:255,36,0:12:0:33	1/1:255,33,0:11:0:30	1/1:255,63,0:21:0:60	1/1:255,81,0:27:0:78	0/0:0,60,255:20:0:57	0/0:0,84,255:28:0:81	0/0:0,36,239:12:0:33	0/0:0,27,226:9:0:24	0/0:0,12,139:4:0:9	chr1
chr1	8960538	.	G	T	999	PASS	DP=162;VDB=0.0232;AF1=0.4996;G3=0.5,6.964e-10,0.5;HWE=0.000198;AC1=10;DP4=39,43,43,31;MQ=60;FQ=999;PV4=0.2,0.11,1,0.37	GT:PL:DP:SP:GQ	1/1:255,48,0:16:0:45	1/1:255,39,0:13:0:36	1/1:255,45,0:15:0:42	1/1:232,24,0:8:0:21	1/1:255,66,0:22:0:63	0/0:0,48,255:16:0:45	0/0:0,72,255:24:0:69	0/0:0,39,255:13:0:36	0/0:0,48,255:16:0:45	0/0:0,39,255:13:0:36	chr1
chr1	8960668	.	G	A	999	PASS	DP=192;VDB=0.0256;AF1=0.4998;G3=0.5,1.792e-10,0.5;HWE=0.000198;AC1=10;DP4=47,48,48,45;MQ=60;FQ=999;PV4=0.77,0.27,0.11,0.23	GT:PL:DP:SP:GQ	0/0:0,33,255:11:0:30	0/0:0,42,255:14:0:39	0/0:0,63,255:21:0:60	0/0:0,60,255:20:0:57	0/0:0,87,255:29:0:84	1/1:255,66,0:22:0:63	1/1:255,99,0:33:0:96	1/1:230,27,0:9:0:24	1/1:255,36,0:12:0:33	1/1:255,51,0:17:0:48	chr1
chr1	8962037	.	T	C	999	PASS	DP=138;VDB=0.0259;AF1=0.5184;G3=0.5,3.983e-07,0.5;HWE=0.000324;AC1=10;DP4=32,28,45,27;MQ=58;FQ=999;PV4=0.29,0.015,0.069,1	GT:PL:DP:SP:GQ	1/1:255,39,0:13:0:36	1/1:255,36,0:12:0:33	1/1:199,21,0:7:0:18	1/1:255,57,0:19:0:54	1/1:255,33,0:22:0:30	0/0:0,60,255:20:0:57	0/0:0,60,255:20:0:57	0/0:0,18,175:6:0:15	0/0:0,33,255:11:0:30	0/0:0,6,70:2:0:5	chr1
chr1	8962053	.	C	G	999	PASS	DP=132;VDB=0.0206;AF1=0.4791;G3=0.5,4.799e-07,0.5;HWE=0.000331;AC1=10;DP4=44,28,29,26;MQ=59;FQ=999;PV4=0.37,1,1,1	GT:PL:DP:SP:GQ	0/0:0,36,255:12:0:33	0/0:0,39,255:13:0:36	0/0:0,30,250:10:0:27	0/0:0,54,255:18:0:51	0/0:0,57,255:19:0:54	1/1:255,57,0:19:0:54	1/1:255,57,0:19:0:54	1/1:143,15,0:5:0:12	1/1:230,30,0:10:0:27	1/1:70,6,0:2:0:4	chr1
chr1	8962201	.	G	A	999	PASS	DP=164;VDB=0.0237;AF1=0.5008;G3=0.5,4.699e-09,0.5;HWE=0.0002;AC1=10;DP4=36,39,34,51;MQ=59;FQ=999;PV4=0.34,0.0091,0.43,1	GT:PL:DP:SP:GQ	1/1:255,51,0:17:0:48	1/1:255,36,0:12:0:33	1/1:255,54,0:18:0:51	1/1:255,42,0:14:0:39	1/1:255,72,0:24:0:69	0/0:0,42,255:14:0:39	0/0:0,66,255:22:0:63	0/0:0,54,255:18:0:51	0/0:0,42,255:14:0:39	0/0:0,21,190:7:0:18	chr1
chr1	8962279	.	T	C	999	PASS	DP=142;VDB=0.0251;AF1=0.5004;G3=0.5,2.581e-09,0.5;HWE=0.0002;AC1=10;DP4=39,28,30,45;MQ=59;FQ=999;PV4=0.043,0.15,0.096,0.062	GT:PL:DP:SP:GQ	1/1:255,36,0:12:0:33	1/1:255,33,0:11:0:30	1/1:255,63,0:21:0:60	1/1:255,33,0:11:0:30	1/1:255,60,0:20:0:57	0/0:0,30,255:10:0:27	0/0:0,75,255:25:0:72	0/0:0,39,255:13:0:36	0/0:0,24,230:8:0:21	0/0:0,33,255:11:0:30	chr1
chr1	8963175	.	A	G	999	PASS	DP=181;VDB=0.0228;AF1=0.5008;G3=0.5,5.253e-09,0.5;HWE=0.0002;AC1=10;DP4=43,42,45,49;MQ=58;FQ=999;PV4=0.77,0.065,1,1	GT:PL:DP:SP:GQ	1/1:255,63,0:21:0:60	1/1:255,39,0:13:0:36	1/1:255,48,0:16:0:45	1/1:255,57,0:19:0:54	1/1:255,75,0:25:0:72	0/0:0,84,255:28:0:81	0/0:0,78,255:26:0:75	0/0:0,21,195:7:0:18	0/0:0,39,255:13:0:36	0/0:0,33,255:11:0:30	chr1
chr1	8963431	.	T	C	999	PASS	DP=192;VDB=0.0202;AF1=0.4992;G3=0.5,4.227e-09,0.5;HWE=0.0002;AC1=10;DP4=43,60,38,48;MQ=59;FQ=999;PV4=0.77,0.14,1,1	GT:PL:DP:SP:GQ	0/0:0,66,255:22:0:63	0/0:0,42,255:14:0:39	0/0:0,54,255:18:0:51	0/0:0,54,255:18:0:51	0/0:0,70,255:32:0:67	1/1:255,45,0:15:0:42	1/1:255,81,0:27:0:78	1/1:255,42,0:14:0:39	1/1:255,66,0:22:0:63	1/1:209,21,0:7:0:18	chr1
chr1	8964061	.	C	T	999	PASS	DP=213;VDB=0.0258;AF1=0.5014;G3=0.5,1.353e-10,0.5;HWE=0.000204;AC1=10;DP4=57,63,45,43;MQ=59;FQ=999;PV4=0.67,1,0.089,0.17	GT:PL:DP:SP:GQ	0/0:0,63,255:21:0:60	0/0:0,18,157:6:0:15	0/0:0,69,255:23:0:66	0/0:0,111,255:37:0:99	0/0:0,99,255:33:0:96	1/1:255,30,0:10:0:27	1/1:255,90,0:30:0:87	1/1:255,63,0:21:0:60	1/1:255,45,0:15:0:42	1/1:255,36,0:12:0:33	chr1
chr1	8964476	.	G	A	999	PASS	DP=132;VDB=0.024;AF1=0.5017;G3=0.5,4.499e-10,0.5;HWE=0.000206;AC1=10;DP4=31,27,41,31;MQ=60;FQ=999;PV4=0.73,0.32,1,0.41	GT:PL:DP:SP:GQ	1/1:243,27,0:9:0:24	1/1:250,30,0:10:0:27	1/1:255,42,0:14:0:39	1/1:255,66,0:22:0:63	1/1:255,51,0:17:0:48	0/0:0,24,222:8:0:21	0/0:0,51,255:17:0:48	0/0:0,39,255:13:0:36	0/0:0,18,184:6:0:15	0/0:0,42,255:14:0:39	chr1
chr1	8965028	.	TTTTTGTTTTGTTTTGTTTTGTTTT	TTTTTGTTTTGTTTTGTTTT	999	PASS	INDEL;DP=142;VDB=0.024;AF1=0.4992;G3=0.5,4.262e-09,0.5;HWE=0.000214;AC1=10;DP4=23,30,25,28;MQ=60;FQ=999;PV4=0.85,1.6e-06,0.42,1	GT:PL:DP:SP:GQ	0/0:0,21,255:7:0:18	0/0:0,21,255:7:0:18	0/0:0,42,255:14:0:39	0/0:0,36,255:12:0:33	0/0:0,39,255:13:0:36	1/1:255,39,0:13:0:36	1/1:255,45,0:15:0:42	1/1:255,18,0:6:0:15	1/1:255,36,0:12:0:33	1/1:255,21,0:7:0:18	chr1
chr1	8965599	.	C	A	999	PASS	DP=169;VDB=0.0256;AF1=0.5047;G3=0.5,8.811e-09,0.5;HWE=0.000218;AC1=10;DP4=37,38,42,47;MQ=60;FQ=999;PV4=0.88,1,1,0.25	GT:PL:DP:SP:GQ	1/1:255,60,0:20:0:57	1/1:255,42,0:14:0:39	1/1:255,42,0:14:0:39	1/1:255,51,0:17:0:48	1/1:255,69,0:23:0:66	0/0:0,60,255:20:0:57	0/0:0,64,255:35:0:61	0/0:0,30,253:10:0:27	0/0:0,15,161:5:0:12	0/0:0,18,170:6:0:15	chr1
chr1	8965601	.	C	G	999	PASS	DP=171;VDB=0.0258;AF1=0.5047;G3=0.5,8.768e-09,0.5;HWE=0.000218;AC1=10;DP4=33,40,42,49;MQ=60;FQ=999;PV4=1,1,1,0.32	GT:PL:DP:SP:GQ	1/1:255,63,0:21:0:60	1/1:255,45,0:15:0:42	1/1:255,45,0:15:0:42	1/1:255,54,0:18:0:51	1/1:255,63,0:21:0:60	0/0:0,51,255:17:0:48	0/0:0,67,255:36:0:64	0/0:0,30,249:10:0:27	0/0:0,15,152:5:0:12	0/0:0,18,172:6:0:15	chr1
chr1	8967281	.	T	C	999	PASS	DP=159;VDB=0.0251;AF1=0.4992;G3=0.5,1.384e-08,0.5;HWE=0.000202;AC1=10;DP4=30,52,27,46;MQ=59;FQ=999;PV4=1,0.0027,0.39,0.064	GT:PL:DP:SP:GQ	0/0:0,48,255:16:0:45	0/0:0,27,239:9:0:24	0/0:0,48,255:16:0:45	0/0:0,78,255:26:0:75	0/0:0,45,255:15:0:42	1/1:255,60,0:20:0:57	1/1:255,66,0:22:0:63	1/1:221,27,0:9:0:24	1/1:255,45,0:15:0:42	1/1:182,21,0:7:0:18	chr1
chr1	8967651	.	C	T	999	PASS	DP=153;VDB=0.024;AF1=0.4989;G3=0.5,3.235e-10,0.5;HWE=0.000206;AC1=10;DP4=40,41,31,37;MQ=59;FQ=999;PV4=0.74,0.077,1,0.44	GT:PL:DP:SP:GQ	1/1:255,33,0:11:0:30	1/1:171,18,0:6:0:15	1/1:255,45,0:15:0:42	1/1:255,51,0:17:0:48	1/1:255,54,0:18:0:51	0/0:0,72,255:24:0:69	0/0:0,31,255:22:0:28	0/0:0,24,211:8:0:21	0/0:0,42,255:14:0:39	0/0:0,42,255:14:0:39	chr1
chr1	8967979	.	G	A	999	PASS	DP=154;VDB=0.0217;AF1=0.5003;G3=0.5,3.755e-09,0.5;HWE=0.0002;AC1=10;DP4=40,33,36,37;MQ=59;FQ=999;PV4=0.62,1,1,1	GT:PL:DP:SP:GQ	1/1:255,33,0:11:0:30	1/1:240,27,0:9:0:24	1/1:255,48,0:16:0:45	1/1:255,45,0:15:0:42	1/1:255,66,0:22:0:63	0/0:0,36,255:12:0:33	0/0:0,75,255:25:0:72	0/0:0,24,205:8:0:21	0/0:0,54,255:18:0:51	0/0:0,30,255:10:0:27	chr1
chr1	8967980	.	C	T	999	PASS	DP=153;VDB=0.0217;AF1=0.5003;G3=0.5,4.13e-09,0.5;HWE=0.0002;AC1=10;DP4=39,32,36,37;MQ=59;FQ=999;PV4=0.51,0.47,1,1	GT:PL:DP:SP:GQ	1/1:255,33,0:11:0:30	1/1:236,27,0:9:0:24	1/1:255,48,0:16:0:45	1/1:255,45,0:15:0:42	1/1:255,66,0:22:0:63	0/0:0,33,255:11:0:30	0/0:0,72,255:24:0:69	0/0:0,24,203:8:0:21	0/0:0,54,255:18:0:51	0/0:0,30,253:10:0:27	chr1
chr1	8969346	.	T	C	999	PASS	DP=75;VDB=0.0219;AF1=0.509;G3=0.5,5.513e-08,0.5;HWE=0.000366;AC1=10;DP4=17,14,22,13;MQ=41;FQ=999;PV4=0.62,1,0.45,0.42	GT:PL:DP:SP:GQ	1/1:103,12,0:4:0:10	1/1:227,30,0:10:0:27	1/1:156,24,0:8:0:21	1/1:133,15,0:5:0:12	1/1:198,24,0:8:0:21	0/0:0,18,152:6:0:15	0/0:0,9,87:3:0:7	0/0:0,27,195:9:0:24	0/0:0,27,175:9:0:24	0/0:0,12,116:4:0:9	chr1
chr1	8971456	.	T	G	999	PASS	DP=132;VDB=0.0228;AF1=0.5011;G3=0.5,3.024e-10,0.5;HWE=0.000205;AC1=10;DP4=24,47,18,36;MQ=59;FQ=999;PV4=1,0.47,1,1	GT:PL:DP:SP:GQ	1/1:255,33,0:11:0:30	1/1:247,39,0:13:0:36	1/1:235,27,0:9:0:24	1/1:232,27,0:9:0:24	1/1:255,36,0:12:0:33	0/0:0,39,255:13:0:36	0/0:0,69,255:23:0:66	0/0:0,42,255:14:0:39	0/0:0,45,255:15:0:42	0/0:0,18,139:6:0:15	chr1
chr1	8972139	.	A	G	999	PASS	DP=155;VDB=0.0249;AF1=0.5009;G3=0.5,7.405e-09,0.5;HWE=0.000201;AC1=10;DP4=33,36,37,45;MQ=58;FQ=999;PV4=0.75,1,0.25,1	GT:PL:DP:SP:GQ	1/1:255,69,0:23:0:66	1/1:255,33,0:11:0:30	1/1:255,45,0:15:0:42	1/1:255,51,0:17:0:48	1/1:255,48,0:16:0:45	0/0:0,36,255:12:0:33	0/0:0,72,255:24:0:69	0/0:0,48,255:16:0:45	0/0:0,30,246:10:0:27	0/0:0,21,189:7:0:18	chr1
chr1	8973120	.	GCC	GC	999	PASS	INDEL;DP=200;VDB=0.0225;AF1=0.4998;G3=0.5,1.294e-10,0.5;HWE=0.000198;AC1=10;DP4=47,54,41,49;MQ=59;FQ=999;PV4=1,4.5e-22,0.29,1	GT:PL:DP:SP:GQ	0/0:0,87,255:29:0:84	0/0:0,33,255:11:0:30	0/0:0,63,255:21:0:60	0/0:0,57,255:19:0:54	0/0:0,63,255:21:0:60	1/1:255,48,0:16:0:45	1/1:255,72,0:24:0:69	1/1:224,27,0:9:0:24	1/1:255,75,0:25:0:72	1/1:255,48,0:16:0:45	chr1
chr1	8973844	.	C	T	999	PASS	DP=129;VDB=0.0239;AF1=0.5002;G3=0.5,1.387e-08,0.5;HWE=0.000202;AC1=10;DP4=31,28,32,36;MQ=59;FQ=999;PV4=0.6,1,1,0.41	GT:PL:DP:SP:GQ	1/1:255,33,0:11:0:30	1/1:224,24,0:8:0:21	1/1:255,33,0:11:0:30	1/1:255,42,0:14:0:39	1/1:255,72,0:24:0:69	0/0:0,33,255:11:0:30	0/0:0,60,255:20:0:57	0/0:0,24,222:8:0:21	0/0:0,33,255:11:0:30	0/0:0,27,229:9:0:24	chr1
chr1	8973995	.	G	A	999	PASS	DP=104;VDB=0.0169;AF1=0.5045;G3=0.5,2.185e-08,0.5;HWE=0.000223;AC1=10;DP4=11,34,23,32;MQ=57;FQ=999;PV4=0.09,0.067,0.016,0.26	GT:PL:DP:SP:GQ	0/0:0,24,197:8:0:21	0/0:0,18,155:6:0:15	0/0:0,27,230:9:0:24	0/0:0,51,255:17:0:48	0/0:0,15,130:5:0:12	1/1:254,33,0:11:0:30	1/1:255,51,0:17:0:48	1/1:255,30,0:10:0:27	1/1:205,24,0:8:0:21	1/1:230,27,0:9:0:24	chr1
chr1	8974766	.	A	C	999	PASS	DP=123;VDB=0.0209;AF1=0.4991;G3=0.5,1.18e-08,0.5;HWE=0.000201;AC1=10;DP4=34,35,25,26;MQ=55;FQ=999;PV4=1,1,0.5,1	GT:PL:DP:SP:GQ	1/1:201,21,0:7:0:18	1/1:255,33,0:11:0:30	1/1:255,36,0:12:0:33	1/1:242,30,0:10:0:27	1/1:255,33,0:11:0:30	0/0:0,45,255:15:0:42	0/0:0,48,255:16:0:45	0/0:0,39,255:13:0:36	0/0:0,45,255:15:0:42	0/0:0,30,243:10:0:27	chr1
chr1	8975249	.	G	A	999	PASS	DP=190;VDB=0.0238;AF1=0.4984;G3=0.5,1.428e-10,0.5;HWE=0.000204;AC1=10;DP4=49,37,49,51;MQ=60;FQ=999;PV4=0.3,1,1,1	GT:PL:DP:SP:GQ	0/0:0,45,255:15:0:42	0/0:0,39,255:13:0:36	0/0:0,36,255:12:0:33	0/0:0,63,255:21:0:60	0/0:0,72,255:24:0:69	1/1:255,41,0:24:0:38	1/1:255,135,0:45:0:99	1/1:255,48,0:16:0:45	1/1:185,18,0:6:0:15	1/1:255,30,0:10:0:27	chr1
chr1	8975552	.	G	C	999	PASS	DP=143;VDB=0.0238;AF1=0.4996;G3=0.5,1.01e-09,0.5;HWE=0.000199;AC1=10;DP4=44,28,35,32;MQ=53;FQ=999;PV4=0.31,1,1,0.38	GT:PL:DP:SP:GQ	0/0:0,54,255:18:0:51	0/0:0,42,255:14:0:39	0/0:0,33,242:11:0:30	0/0:0,45,255:15:0:42	0/0:0,42,255:14:0:39	1/1:255,42,0:14:0:39	1/1:255,57,0:19:0:54	1/1:255,36,0:12:0:33	1/1:255,42,0:14:0:39	1/1:236,24,0:8:0:21	chr1
chr1	8975643	.	AACACAATACACA	AACACA	999	PASS	INDEL;DP=131;VDB=0.024;AF1=0.4991;G3=0.5,2.245e-09,0.5;HWE=0.000211;AC1=10;DP4=33,31,25,24;MQ=50;FQ=999;PV4=1,1.7e-11,0,0.23	GT:PL:DP:SP:GQ	1/1:255,39,0:13:0:36	1/1:143,18,0:6:0:15	1/1:220,27,0:9:0:24	1/1:177,24,0:8:0:21	1/1:234,39,0:13:0:36	0/0:0,66,255:22:0:63	0/0:0,48,255:16:0:45	0/0:0,33,255:11:0:30	0/0:0,21,255:7:0:18	0/0:0,24,255:8:0:21	chr1
chr1	8975825	.	A	T	999	PASS	DP=166;VDB=0.0231;AF1=0.503;G3=0.5,1.744e-09,0.5;HWE=0.00021;AC1=10;DP4=35,46,44,40;MQ=55;FQ=999;PV4=0.28,1,1,1	GT:PL:DP:SP:GQ	0/0:0,39,255:13:0:36	0/0:0,15,147:5:0:12	0/0:0,36,255:12:0:33	0/0:0,48,255:16:0:45	0/0:0,102,255:34:0:99	1/1:255,48,0:16:0:45	1/1:255,37,0:26:0:34	1/1:255,54,0:18:0:51	1/1:255,36,0:12:0:33	1/1:255,39,0:13:0:36	chr1
chr1	8975985	.	G	T	999	PASS	DP=150;VDB=0.0262;AF1=0.5001;G3=0.5,1.753e-10,0.5;HWE=0.000198;AC1=10;DP4=34,37,42,36;MQ=59;FQ=999;PV4=0.51,1,1,1	GT:PL:DP:SP:GQ	0/0:0,30,252:10:0:27	0/0:0,33,255:11:0:30	0/0:0,36,255:12:0:33	0/0:0,45,255:15:0:42	0/0:0,66,255:22:0:63	1/1:255,42,0:14:0:39	1/1:255,35,0:24:0:32	1/1:255,51,0:17:0:48	1/1:255,33,0:11:0:30	1/1:255,39,0:13:0:36	chr1
chr1	8976045	.	G	A	999	PASS	DP=151;VDB=0.0219;AF1=0.5;G3=0.5,8.745e-10,0.5;HWE=0.000199;AC1=10;DP4=34,40,38,33;MQ=59;FQ=999;PV4=0.41,0.03,1,0.13	GT:PL:DP:SP:GQ	0/0:0,51,255:17:0:48	0/0:0,27,245:9:0:24	0/0:0,33,255:11:0:30	0/0:0,39,255:13:0:36	0/0:0,72,255:24:0:69	1/1:231,27,0:9:0:24	1/1:255,57,0:19:0:54	1/1:255,45,0:15:0:42	1/1:255,42,0:14:0:39	1/1:255,42,0:14:0:39	chr1
chr1	8976976	.	T	G	999	PASS	DP=134;VDB=0.0243;AF1=0.4972;G3=0.5,3.403e-09,0.5;HWE=0.000213;AC1=10;DP4=34,39,30,28;MQ=58;FQ=999;PV4=0.6,0.29,1,1	GT:PL:DP:SP:GQ	1/1:255,39,0:13:0:36	1/1:209,27,0:9:0:24	1/1:255,36,0:12:0:33	1/1:149,15,0:5:0:12	1/1:255,57,0:19:0:54	0/0:0,54,255:18:0:51	0/0:0,57,255:19:0:54	0/0:0,33,255:11:0:30	0/0:0,51,255:17:0:48	0/0:0,24,216:8:0:21	chr1
chr1	8977104	.	C	T	999	PASS	DP=179;VDB=0.0252;AF1=0.5001;G3=0.5,3.13e-10,0.5;HWE=0.000198;AC1=10;DP4=46,41,47,39;MQ=59;FQ=999;PV4=0.88,0.39,1,0.4	GT:PL:DP:SP:GQ	1/1:255,36,0:12:0:33	1/1:246,30,0:10:0:27	1/1:255,51,0:17:0:48	1/1:255,72,0:24:0:69	1/1:255,69,0:23:0:66	0/0:0,48,255:16:0:45	0/0:0,87,255:29:0:84	0/0:0,60,255:20:0:57	0/0:0,39,255:13:0:36	0/0:0,27,232:9:0:24	chr1
chr1	8977221	.	T	C	999	PASS	DP=173;VDB=0.0252;AF1=0.497;G3=0.5,1.797e-09,0.5;HWE=0.000211;AC1=10;DP4=42,44,42,36;MQ=59;FQ=999;PV4=0.54,1,0.39,0.29	GT:PL:DP:SP:GQ	0/0:0,45,255:15:0:42	0/0:0,33,255:11:0:30	0/0:0,66,255:22:0:63	0/0:0,42,255:14:0:39	0/0:0,72,255:24:0:69	1/1:255,33,0:11:0:30	1/1:255,93,0:31:0:90	1/1:255,54,0:18:0:51	1/1:255,39,0:13:0:36	1/1:145,15,0:5:0:12	chr1
chr1	8977258	.	G	A	999	PASS	DP=167;VDB=0.0249;AF1=0.5007;G3=0.5,6.588e-09,0.5;HWE=0.000201;AC1=10;DP4=38,38,37,48;MQ=59;FQ=999;PV4=0.43,1,1,0.2	GT:PL:DP:SP:GQ	1/1:255,51,0:17:0:48	1/1:242,30,0:10:0:27	1/1:255,66,0:22:0:63	1/1:255,39,0:13:0:36	1/1:255,69,0:23:0:66	0/0:0,51,255:17:0:48	0/0:0,78,255:26:0:75	0/0:0,36,255:12:0:33	0/0:0,42,255:14:0:39	0/0:0,21,190:7:0:18	chr1
chr1	8977591	.	G	T	999	PASS	DP=183;VDB=0.0263;AF1=0.5001;G3=0.5,1.106e-11,0.5;HWE=0.000197;AC1=10;DP4=43,38,52,50;MQ=58;FQ=999;PV4=0.88,0.44,0.35,0.011	GT:PL:DP:SP:GQ	0/0:0,33,255:11:0:30	0/0:0,33,255:11:0:30	0/0:0,69,255:23:0:66	0/0:0,60,255:20:0:57	0/0:0,48,255:16:0:45	1/1:255,75,0:25:0:72	1/1:255,93,0:31:0:90	1/1:255,48,0:16:0:45	1/1:255,48,0:16:0:45	1/1:255,42,0:14:0:39	chr1
chr1	8977655	.	T	C	999	PASS	DP=181;VDB=0.0257;AF1=0.5001;G3=0.5,2.168e-11,0.5;HWE=0.000197;AC1=10;DP4=47,39,51,38;MQ=58;FQ=999;PV4=0.76,0.27,0.34,1	GT:PL:DP:SP:GQ	1/1:255,42,0:14:0:39	1/1:255,42,0:14:0:39	1/1:255,72,0:24:0:69	1/1:255,51,0:17:0:48	1/1:255,60,0:20:0:57	0/0:0,75,255:25:0:72	0/0:0,66,255:22:0:63	0/0:0,51,255:17:0:48	0/0:0,36,255:12:0:33	0/0:0,30,254:10:0:27	chr1
chr1	8978801	.	A	G	999	PASS	DP=143;VDB=0.0259;AF1=0.5001;G3=0.5,3.43e-10,0.5;HWE=0.000198;AC1=10;DP4=30,42,31,33;MQ=59;FQ=999;PV4=0.49,1,0.45,0.014	GT:PL:DP:SP:GQ	1/1:255,42,0:14:0:39	1/1:255,33,0:11:0:30	1/1:255,42,0:14:0:39	1/1:255,33,0:11:0:30	1/1:255,42,0:14:0:39	0/0:0,45,255:15:0:42	0/0:0,63,255:21:0:60	0/0:0,36,255:12:0:33	0/0:0,45,255:15:0:42	0/0:0,27,248:9:0:24	chr1
chr1	8978993	.	A	T	999	PASS	DP=174;VDB=0.0219;AF1=0.4983;G3=0.5,1.709e-10,0.5;HWE=0.000204;AC1=10;DP4=40,48,44,41;MQ=59;FQ=999;PV4=0.45,0.41,0.38,1	GT:PL:DP:SP:GQ	0/0:0,69,255:23:0:66	0/0:0,45,255:15:0:42	0/0:0,36,255:12:0:33	0/0:0,57,255:19:0:54	0/0:0,57,255:19:0:54	1/1:193,18,0:6:0:15	1/1:255,105,0:35:0:99	1/1:255,51,0:17:0:48	1/1:255,54,0:18:0:51	1/1:221,27,0:9:0:24	chr1
chr1	8979041	.	G	A	999	PASS	DP=172;VDB=0.0224;AF1=0.4995;G3=0.5,2.663e-09,0.5;HWE=0.0002;AC1=10;DP4=36,43,38,50;MQ=59;FQ=999;PV4=0.88,1,0.44,1	GT:PL:DP:SP:GQ	0/0:0,72,255:24:0:69	0/0:0,36,255:12:0:33	0/0:0,39,255:13:0:36	0/0:0,57,255:19:0:54	0/0:0,33,255:11:0:30	1/1:217,24,0:8:0:21	1/1:255,123,0:41:0:99	1/1:255,42,0:14:0:39	1/1:255,48,0:16:0:45	1/1:232,27,0:9:0:24	chr1
chr1	8979050	.	C	T	999	PASS	DP=171;VDB=0.0257;AF1=0.5001;G3=0.5,5.294e-10,0.5;HWE=0.000198;AC1=10;DP4=37,49,33,42;MQ=59;FQ=999;PV4=1,0.35,1,1	GT:PL:DP:SP:GQ	1/1:255,72,0:24:0:69	1/1:230,30,0:10:0:27	1/1:255,39,0:13:0:36	1/1:255,48,0:16:0:45	1/1:255,36,0:12:0:33	0/0:0,27,225:9:0:24	0/0:0,114,255:38:0:99	0/0:0,39,255:13:0:36	0/0:0,45,255:15:0:42	0/0:0,33,251:11:0:30	chr1
chr1	8979768	.	G	A	999	PASS	DP=180;VDB=0.0241;AF1=0.5002;G3=0.5,2.203e-09,0.5;HWE=0.000199;AC1=10;DP4=42,43,44,47;MQ=59;FQ=999;PV4=1,1,1,0.12	GT:PL:DP:SP:GQ	1/1:255,54,0:18:0:51	1/1:244,27,0:9:0:24	1/1:255,39,0:13:0:36	1/1:255,75,0:25:0:72	1/1:255,78,0:26:0:75	0/0:0,36,255:12:0:33	0/0:0,111,255:37:0:99	0/0:0,45,255:15:0:42	0/0:0,39,255:13:0:36	0/0:0,24,214:8:0:21	chr1
chr1	8979846	.	GTTTTTT	GTTTTTTT	999	PASS	INDEL;DP=160;VDB=0.0192;AF1=0.4994;G3=0.5,7.134e-09,0.5;HWE=0.000201;AC1=10;DP4=32,39,36,39;MQ=58;FQ=999;PV4=0.74,1,0.33,1	GT:PL:DP:SP:GQ	1/1:132,39,0:13:0:36	1/1:143,57,0:19:0:54	1/1:94,21,0:7:0:18	1/1:151,51,0:17:0:48	1/1:157,57,0:19:0:54	0/0:0,42,140:14:0:39	0/0:0,54,152:18:0:51	0/0:0,54,154:18:0:51	0/0:0,33,116:11:0:30	0/0:0,30,115:10:0:27	chr1
chr1	8980119	.	A	C	999	PASS	DP=122;VDB=0.0247;AF1=0.5069;G3=0.5,5.499e-08,0.5;HWE=0.000231;AC1=10;DP4=20,26,29,38;MQ=55;FQ=999;PV4=1,0.004,1,0.021	GT:PL:DP:SP:GQ	1/1:255,39,0:13:0:36	1/1:255,36,0:12:0:33	1/1:251,30,0:10:0:27	1/1:255,42,0:14:0:39	1/1:255,54,0:18:0:51	0/0:0,24,208:8:0:21	0/0:0,51,255:17:0:48	0/0:0,30,255:10:0:27	0/0:0,21,204:7:0:18	0/0:0,12,125:4:0:9	chr1
chr1	8980213	.	A	G	999	PASS	DP=63;VDB=0.0122;AF1=0.4944;G3=0.5,1.387e-07,0.5;HWE=0.000542;AC1=10;DP4=6,20,6,25;MQ=41;FQ=999;PV4=0.76,0.26,1,1	GT:PL:DP:SP:GQ	0/0:0,12,100:4:0:10	0/0:0,18,154:6:0:15	0/0:0,12,119:4:0:10	0/0:0,24,173:8:0:21	0/0:0,12,99:4:0:10	1/1:167,21,0:7:0:18	1/1:196,30,0:10:0:27	1/1:53,6,0:2:0:5	1/1:175,24,0:8:0:21	1/1:115,12,0:4:0:9	chr1
chr1	8980279	.	CAAAAAAAA	CAAAAAAAAA	999	PASS	INDEL;DP=88;VDB=0.0138;AF1=0.499;G3=0.5,7.027e-08,0.5;HWE=0.000233;AC1=10;DP4=22,24,13,23;MQ=49;FQ=999;PV4=0.37,1,0.15,0.37	GT:PL:DP:SP:GQ	1/1:78,27,0:9:0:24	1/1:54,18,0:6:0:15	1/1:71,24,0:8:0:21	1/1:58,21,0:7:0:18	1/1:59,18,0:6:0:15	0/0:0,24,68:8:0:21	0/0:0,42,98:14:0:39	0/0:0,18,59:6:0:15	0/0:0,36,89:12:0:33	0/0:0,18,56:6:0:15	chr1
chr1	8980386	.	T	A	999	PASS	DP=146;VDB=0.0226;AF1=0.5009;G3=0.5,1.076e-08,0.5;HWE=0.000201;AC1=10;DP4=28,26,54,35;MQ=56;FQ=999;PV4=0.38,1,1,0.26	GT:PL:DP:SP:GQ	0/0:0,21,165:7:0:18	0/0:0,45,255:15:0:42	0/0:0,33,254:11:0:30	0/0:0,30,234:10:0:27	0/0:0,33,255:11:0:30	1/1:255,66,0:22:0:63	1/1:255,81,0:27:0:78	1/1:255,48,0:16:0:45	1/1:255,42,0:14:0:39	1/1:242,30,0:10:0:27	chr1
chr1	8981034	.	G	A	999	PASS	DP=152;VDB=0.0245;AF1=0.4962;G3=0.5,4.102e-09,0.5;HWE=0.000214;AC1=10;DP4=42,48,26,33;MQ=58;FQ=999;PV4=0.87,1,1,1	GT:PL:DP:SP:GQ	1/1:160,15,0:5:0:12	1/1:194,21,0:7:0:18	1/1:255,60,0:20:0:57	1/1:255,36,0:12:0:33	1/1:255,45,0:15:0:42	0/0:0,39,255:13:0:36	0/0:0,51,255:17:0:48	0/0:0,36,255:12:0:33	0/0:0,66,255:22:0:63	0/0:0,78,255:26:0:75	chr1
chr1	8981073	.	T	A	999	PASS	DP=161;VDB=0.0248;AF1=0.4838;G3=0.5,1.111e-07,0.5;HWE=0.000292;AC1=10;DP4=44,53,32,29;MQ=58;FQ=999;PV4=0.42,1,1,1	GT:PL:DP:SP:GQ	1/1:240,24,0:8:0:21	1/1:211,21,0:7:0:18	1/1:255,66,0:22:0:63	1/1:255,33,0:11:0:30	1/1:255,7,0:14:0:5	0/0:0,45,255:15:0:42	0/0:0,57,255:19:0:54	0/0:0,54,255:18:0:51	0/0:0,66,255:22:0:63	0/0:0,66,255:22:0:63	chr1
chr1	8981257	.	T	C	999	PASS	DP=140;VDB=0.0234;AF1=0.4995;G3=0.5,1.853e-08,0.5;HWE=0.000202;AC1=10;DP4=40,38,30,30;MQ=59;FQ=999;PV4=1,1,0.13,1	GT:PL:DP:SP:GQ	1/1:255,30,0:10:0:27	1/1:221,24,0:8:0:21	1/1:255,54,0:18:0:51	1/1:215,24,0:8:0:21	1/1:255,48,0:16:0:45	0/0:0,60,255:20:0:57	0/0:0,69,255:23:0:66	0/0:0,36,255:12:0:33	0/0:0,45,255:15:0:42	0/0:0,24,226:8:0:21	chr1
chr1	8981278	.	T	C	999	PASS	DP=140;VDB=0.0249;AF1=0.5;G3=0.5,5.166e-09,0.5;HWE=0.0002;AC1=10;DP4=34,41,34,29;MQ=59;FQ=999;PV4=0.39,0.046,0.28,0.39	GT:PL:DP:SP:GQ	1/1:255,33,0:11:0:30	1/1:238,27,0:9:0:24	1/1:255,54,0:18:0:51	1/1:229,27,0:9:0:24	1/1:255,48,0:16:0:45	0/0:0,54,255:18:0:51	0/0:0,63,255:21:0:60	0/0:0,39,255:13:0:36	0/0:0,45,255:15:0:42	0/0:0,24,234:8:0:21	chr1
chr1	8982509	.	A	T	999	PASS	DP=136;VDB=0.0238;AF1=0.5029;G3=0.5,2.472e-09,0.5;HWE=0.000212;AC1=10;DP4=30,27,37,37;MQ=59;FQ=999;PV4=0.86,0.42,0.26,1	GT:PL:DP:SP:GQ	0/0:0,45,255:15:0:42	0/0:0,18,140:6:0:15	0/0:0,33,255:11:0:30	0/0:0,18,185:6:0:15	0/0:0,57,255:19:0:54	1/1:255,45,0:15:0:42	1/1:255,78,0:26:0:75	1/1:255,30,0:10:0:27	1/1:255,42,0:14:0:39	1/1:244,27,0:9:0:24	chr1
chr1	8983059	.	G	A	999	PASS	DP=138;VDB=0.0213;AF1=0.5014;G3=0.5,1.971e-10,0.5;HWE=0.000205;AC1=10;DP4=28,37,34,37;MQ=52;FQ=999;PV4=0.61,0.22,1,1	GT:PL:DP:SP:GQ	0/0:0,48,255:16:0:45	0/0:0,18,166:6:0:15	0/0:0,33,230:11:0:30	0/0:0,60,255:20:0:57	0/0:0,36,251:12:0:33	1/1:218,27,0:9:0:24	1/1:255,54,0:18:0:51	1/1:255,39,0:13:0:36	1/1:255,42,0:14:0:39	1/1:255,51,0:17:0:48	chr1
chr1	8983734	.	T	C	999	PASS	DP=157;VDB=0.0202;AF1=0.5004;G3=0.5,1.028e-09,0.5;HWE=0.000199;AC1=10;DP4=35,38,43,39;MQ=59;FQ=999;PV4=0.63,1,0.1,1	GT:PL:DP:SP:GQ	1/1:255,39,0:13:0:36	1/1:236,33,0:11:0:30	1/1:255,72,0:24:0:69	1/1:255,39,0:13:0:36	1/1:255,63,0:21:0:60	0/0:0,36,255:12:0:33	0/0:0,54,255:18:0:51	0/0:0,42,255:14:0:39	0/0:0,63,255:21:0:60	0/0:0,24,227:8:0:21	chr1
chr1	8983748	.	C	T	999	PASS	DP=150;VDB=0.0252;AF1=0.5002;G3=0.5,2.555e-09,0.5;HWE=0.0002;AC1=10;DP4=39,37,35,35;MQ=59;FQ=999;PV4=1,0.096,1,0.0071	GT:PL:DP:SP:GQ	0/0:0,42,255:14:0:39	0/0:0,24,214:8:0:21	0/0:0,69,255:23:0:66	0/0:0,33,255:11:0:30	0/0:0,60,255:20:0:57	1/1:255,36,0:12:0:33	1/1:255,48,0:16:0:45	1/1:255,45,0:15:0:42	1/1:255,54,0:18:0:51	1/1:235,27,0:9:0:24	chr1
chr1	8983824	.	C	T	999	PASS	DP=158;VDB=0.0239;AF1=0.4999;G3=0.5,8.905e-10,0.5;HWE=0.000199;AC1=10;DP4=41,40,40,32;MQ=59;FQ=999;PV4=0.63,1,0.031,1	GT:PL:DP:SP:GQ	0/0:0,30,252:10:0:27	0/0:0,42,255:14:0:39	0/0:0,69,255:23:0:66	0/0:0,30,247:10:0:27	0/0:0,72,255:24:0:69	1/1:255,60,0:20:0:57	1/1:255,60,0:20:0:57	1/1:255,36,0:12:0:33	1/1:255,33,0:11:0:30	1/1:229,27,0:9:0:24	chr1
chr1	8983888	.	G	A	999	PASS	DP=176;VDB=0.0239;AF1=0.5;G3=0.5,1.179e-12,0.5;HWE=0.000197;AC1=10;DP4=42,44,47,41;MQ=59;FQ=999;PV4=0.65,0.13,0.32,0.21	GT:PL:DP:SP:GQ	0/0:0,42,255:14:0:39	0/0:0,48,255:16:0:45	0/0:0,45,255:15:0:42	0/0:0,51,255:17:0:48	0/0:0,72,255:24:0:69	1/1:255,60,0:20:0:57	1/1:255,84,0:28:0:81	1/1:255,45,0:15:0:42	1/1:255,36,0:12:0:33	1/1:255,39,0:13:0:36	chr1
chr1	8984305	.	T	G	999	PASS	DP=221;VDB=0.0247;AF1=0.4999;G3=0.5,1.029e-11,0.5;HWE=0.000197;AC1=10;DP4=63,49,50,53;MQ=60;FQ=999;PV4=0.28,1,0.26,0.2	GT:PL:DP:SP:GQ	0/0:0,69,255:23:0:66	0/0:0,75,255:25:0:72	0/0:0,75,255:25:0:72	0/0:0,42,255:14:0:39	0/0:0,75,255:25:0:72	1/1:255,48,0:16:0:45	1/1:255,120,0:40:0:99	1/1:255,60,0:20:0:57	1/1:242,30,0:10:0:27	1/1:255,51,0:17:0:48	chr1
chr1	8984320	.	G	A	999	PASS	DP=219;VDB=0.0247;AF1=0.5;G3=0.5,3.213e-13,0.5;HWE=0.000197;AC1=10;DP4=62,50,46,53;MQ=60;FQ=999;PV4=0.22,0.41,0.45,1	GT:PL:DP:SP:GQ	0/0:0,66,255:22:0:63	0/0:0,75,255:25:0:72	0/0:0,78,255:26:0:75	0/0:0,48,255:16:0:45	0/0:0,69,255:23:0:66	1/1:255,42,0:14:0:39	1/1:255,114,0:38:0:99	1/1:255,54,0:18:0:51	1/1:254,36,0:12:0:33	1/1:255,51,0:17:0:48	chr1
chr1	8984342	.	G	A	999	PASS	DP=207;VDB=0.025;AF1=0.4999;G3=0.5,2.395e-12,0.5;HWE=0.000197;AC1=10;DP4=58,49,45,53;MQ=60;FQ=999;PV4=0.26,0.38,0.46,0.099	GT:PL:DP:SP:GQ	0/0:0,66,255:22:0:63	0/0:0,69,255:23:0:66	0/0:0,75,255:25:0:72	0/0:0,51,255:17:0:48	0/0:0,60,255:20:0:57	1/1:255,39,0:13:0:36	1/1:255,117,0:39:0:99	1/1:255,60,0:20:0:57	1/1:236,33,0:11:0:30	1/1:255,45,0:15:0:42	chr1
chr1	8984388	.	T	C	999	PASS	DP=188;VDB=0.0218;AF1=0.4997;G3=0.5,2.367e-10,0.5;HWE=0.000198;AC1=10;DP4=48,61,31,46;MQ=60;FQ=999;PV4=0.65,0.16,1,1	GT:PL:DP:SP:GQ	0/0:0,66,255:22:0:63	0/0:0,63,255:21:0:60	0/0:0,81,255:27:0:78	0/0:0,60,255:20:0:57	0/0:0,57,255:19:0:54	1/1:255,42,0:14:0:39	1/1:255,87,0:29:0:84	1/1:255,45,0:15:0:42	1/1:200,27,0:9:0:24	1/1:244,30,0:10:0:27	chr1
chr1	8984434	.	C	T	999	PASS	DP=180;VDB=0.0244;AF1=0.5019;G3=0.5,2.475e-10,0.5;HWE=0.000205;AC1=10;DP4=37,40,42,57;MQ=59;FQ=999;PV4=0.54,1,0.22,1	GT:PL:DP:SP:GQ	1/1:255,75,0:25:0:72	1/1:255,48,0:16:0:45	1/1:255,72,0:24:0:69	1/1:255,45,0:15:0:42	1/1:255,57,0:19:0:54	0/0:0,51,255:17:0:48	0/0:0,75,255:25:0:72	0/0:0,63,255:21:0:60	0/0:0,18,187:6:0:15	0/0:0,24,213:8:0:21	chr1
chr1	8984509	.	A	G	999	PASS	DP=165;VDB=0.0193;AF1=0.501;G3=0.5,3.151e-08,0.5;HWE=0.000203;AC1=10;DP4=41,41,44,36;MQ=58;FQ=999;PV4=0.53,0.043,0.41,1	GT:PL:DP:SP:GQ	0/0:0,60,255:20:0:57	0/0:0,51,255:17:0:48	0/0:0,19,255:18:0:16	0/0:0,36,255:12:0:33	0/0:0,48,255:16:0:45	1/1:255,57,0:19:0:54	1/1:255,57,0:19:0:54	1/1:255,66,0:22:0:63	1/1:229,27,0:9:0:24	1/1:249,30,0:10:0:27	chr1
chr1	8985003	.	T	A	999	PASS	DP=192;VDB=0.0225;AF1=0.4999;G3=0.5,7.598e-12,0.5;HWE=0.000197;AC1=10;DP4=45,41,51,41;MQ=59;FQ=999;PV4=0.76,0.00015,0.19,1	GT:PL:DP:SP:GQ	0/0:0,42,255:14:0:39	0/0:0,48,255:16:0:45	0/0:0,60,255:20:0:57	0/0:0,48,255:16:0:45	0/0:0,60,255:20:0:57	1/1:255,36,0:12:0:33	1/1:255,117,0:39:0:99	1/1:255,39,0:13:0:36	1/1:255,51,0:17:0:48	1/1:243,33,0:11:0:30	chr1
chr1	8985004	.	A	C	999	PASS	DP=191;VDB=0.0226;AF1=0.4999;G3=0.5,2.991e-12,0.5;HWE=0.000197;AC1=10;DP4=45,44,50,48;MQ=59;FQ=999;PV4=1,0.01,0.12,1	GT:PL:DP:SP:GQ	0/0:0,42,255:14:0:39	0/0:0,48,255:16:0:45	0/0:0,60,255:20:0:57	0/0:0,51,255:17:0:48	0/0:0,66,255:22:0:63	1/1:255,36,0:12:0:33	1/1:255,129,0:43:0:99	1/1:255,39,0:13:0:36	1/1:255,54,0:18:0:51	1/1:255,36,0:12:0:33	chr1
chr1	8985309	.	AAAACAAACAAACAAACAAACAAA	AAAACAAACAAACAAACAAACAAACAAA	999	PASS	INDEL;DP=142;VDB=0.0251;AF1=0.5101;G3=0.5,1.09e-08,0.5;HWE=0.000254;AC1=10;DP4=31,28,20,33;MQ=60;FQ=999;PV4=0.13,1,0.47,1	GT:PL:DP:SP:GQ	0/0:0,30,255:10:0:27	0/0:0,42,255:14:0:39	0/0:0,9,148:3:0:7	0/0:0,51,255:17:0:48	0/0:0,45,255:15:0:42	1/1:255,33,0:11:0:30	1/1:255,39,0:13:0:36	1/1:255,27,0:9:0:24	1/1:255,30,0:10:0:27	1/1:255,30,0:10:0:27	chr1
chr1	8985563	.	T	G	999	PASS	DP=137;VDB=0.0258;AF1=0.5001;G3=0.5,3.981e-09,0.5;HWE=0.0002;AC1=10;DP4=34,37,31,34;MQ=59;FQ=999;PV4=1,1,0.0086,1	GT:PL:DP:SP:GQ	0/0:0,24,201:8:0:21	0/0:0,42,255:14:0:39	0/0:0,33,255:11:0:30	0/0:0,66,255:22:0:63	0/0:0,48,255:16:0:45	1/1:255,63,0:21:0:60	1/1:255,36,0:12:0:33	1/1:255,39,0:13:0:36	1/1:240,27,0:9:0:24	1/1:255,30,0:10:0:27	chr1
chr1	8985959	.	G	T	999	PASS	DP=136;VDB=0.0255;AF1=0.5006;G3=0.5,8.573e-09,0.5;HWE=0.000201;AC1=10;DP4=34,35,34,29;MQ=60;FQ=999;PV4=0.61,0.4,0.29,1	GT:PL:DP:SP:GQ	0/0:0,39,255:13:0:36	0/0:0,21,213:7:0:18	0/0:0,39,255:13:0:36	0/0:0,60,255:20:0:57	0/0:0,48,255:16:0:45	1/1:255,45,0:15:0:42	1/1:255,48,0:16:0:45	1/1:255,33,0:11:0:30	1/1:236,30,0:10:0:27	1/1:255,33,0:11:0:30	chr1
chr1	8986077	.	A	G	999	PASS	DP=127;VDB=0.0227;AF1=0.5002;G3=0.5,2.788e-09,0.5;HWE=0.0002;AC1=10;DP4=30,29,32,34;MQ=59;FQ=999;PV4=0.86,0.061,1,0.39	GT:PL:DP:SP:GQ	1/1:223,27,0:9:0:24	1/1:255,36,0:12:0:33	1/1:255,33,0:11:0:30	1/1:255,48,0:16:0:45	1/1:255,54,0:18:0:51	0/0:0,45,255:15:0:42	0/0:0,39,255:13:0:36	0/0:0,27,241:9:0:24	0/0:0,27,242:9:0:24	0/0:0,39,255:13:0:36	chr1
chr1	8986411	.	A	C	999	PASS	DP=166;VDB=0.0226;AF1=0.4995;G3=0.5,2.753e-09,0.5;HWE=0.0002;AC1=10;DP4=42,48,36,35;MQ=59;FQ=999;PV4=0.64,1,1,1	GT:PL:DP:SP:GQ	1/1:255,54,0:18:0:51	1/1:242,27,0:9:0:24	1/1:227,27,0:9:0:24	1/1:244,27,0:9:0:24	1/1:255,78,0:26:0:75	0/0:0,57,255:19:0:54	0/0:0,81,255:27:0:78	0/0:0,51,255:17:0:48	0/0:0,51,255:17:0:48	0/0:0,30,253:10:0:27	chr1
chr1	8987336	.	A	T	999	PASS	DP=165;VDB=0.0254;AF1=0.5;G3=0.5,2.938e-10,0.5;HWE=0.000198;AC1=10;DP4=43,35,38,48;MQ=59;FQ=999;PV4=0.21,0.46,1,1	GT:PL:DP:SP:GQ	1/1:255,33,0:11:0:30	1/1:255,51,0:17:0:48	1/1:255,78,0:26:0:75	1/1:255,30,0:10:0:27	1/1:255,66,0:22:0:63	0/0:0,36,255:12:0:33	0/0:0,93,255:31:0:90	0/0:0,30,255:10:0:27	0/0:0,42,255:14:0:39	0/0:0,33,255:11:0:30	chr1
chr1	8987379	.	C	T	999	PASS	DP=162;VDB=0.025;AF1=0.4998;G3=0.5,2.833e-10,0.5;HWE=0.000198;AC1=10;DP4=42,41,42,34;MQ=59;FQ=999;PV4=0.63,1,0.0013,1	GT:PL:DP:SP:GQ	0/0:0,36,255:12:0:33	0/0:0,48,255:16:0:45	0/0:0,63,255:21:0:60	0/0:0,33,255:11:0:30	0/0:0,69,255:23:0:66	1/1:255,33,0:11:0:30	1/1:255,66,0:22:0:63	1/1:239,27,0:9:0:24	1/1:255,48,0:16:0:45	1/1:255,54,0:18:0:51	chr1
chr1	8988064	.	CTTT	CT	999	PASS	INDEL;DP=178;VDB=0.024;AF1=0.5017;G3=0.5,1.914e-10,0.5;HWE=0.000205;AC1=10;DP4=44,34,46,47;MQ=58;FQ=999;PV4=0.44,2e-37,0.0081,0.42	GT:PL:DP:SP:GQ	1/1:255,54,0:18:0:51	1/1:255,36,0:12:0:33	1/1:255,33,0:11:0:30	1/1:255,81,0:27:0:78	1/1:255,75,0:25:0:72	0/0:0,72,255:24:0:69	0/0:0,75,255:25:0:72	0/0:0,18,255:6:0:15	0/0:0,42,255:14:0:39	0/0:0,27,255:9:0:24	chr1
chr1	8988113	.	A	T	999	PASS	DP=186;VDB=0.0248;AF1=0.4988;G3=0.5,1.465e-08,0.5;HWE=0.000202;AC1=10;DP4=48,57,36,41;MQ=58;FQ=999;PV4=1,0.054,0.48,1	GT:PL:DP:SP:GQ	0/0:0,51,255:17:0:48	0/0:0,45,255:15:0:42	0/0:0,45,255:15:0:42	0/0:0,96,255:32:0:93	0/0:0,78,255:26:0:75	1/1:255,69,0:23:0:66	1/1:255,81,0:27:0:78	1/1:195,21,0:7:0:18	1/1:255,36,0:12:0:33	1/1:209,24,0:8:0:21	chr1
chr1	8988338	.	A	G	999	PASS	DP=176;VDB=0.0236;AF1=0.4944;G3=0.5,2.554e-08,0.5;HWE=0.000224;AC1=10;DP4=53,43,41,39;MQ=59;FQ=999;PV4=0.65,0.24,0.28,0.48	GT:PL:DP:SP:GQ	1/1:128,12,0:4:0:9	1/1:255,57,0:19:0:54	1/1:255,42,0:14:0:39	1/1:255,75,0:25:0:72	1/1:255,54,0:18:0:51	0/0:0,75,255:25:0:72	0/0:0,87,255:29:0:84	0/0:0,60,255:20:0:57	0/0:0,36,255:12:0:33	0/0:0,30,252:10:0:27	chr1
chr1	8988407	.	G	T	999	PASS	DP=187;VDB=0.0238;AF1=0.5014;G3=0.5,1.634e-10,0.5;HWE=0.000204;AC1=10;DP4=50,38,47,50;MQ=60;FQ=999;PV4=0.3,1,1,1	GT:PL:DP:SP:GQ	0/0:0,18,183:6:0:15	0/0:0,42,255:14:0:39	0/0:0,48,255:16:0:45	0/0:0,78,255:26:0:75	0/0:0,78,255:26:0:75	1/1:255,75,0:25:0:72	1/1:255,90,0:30:0:87	1/1:255,54,0:18:0:51	1/1:245,27,0:9:0:24	1/1:255,45,0:15:0:42	chr1
chr1	8988420	.	G	T	999	PASS	DP=180;VDB=0.0258;AF1=0.5;G3=0.5,1.633e-09,0.5;HWE=0.00021;AC1=10;DP4=44,47,43,43;MQ=60;FQ=999;PV4=0.88,0.027,0.36,0.31	GT:PL:DP:SP:GQ	1/1:184,18,0:6:0:15	1/1:250,36,0:12:0:33	1/1:255,48,0:16:0:45	1/1:255,72,0:24:0:69	1/1:255,84,0:28:0:81	0/0:0,66,255:22:0:63	0/0:0,87,255:29:0:84	0/0:0,54,255:18:0:51	0/0:0,18,196:6:0:15	0/0:0,48,255:16:0:45	chr1
chr1	8988692	.	ATTTTTTTTTT	ATTTTTTTTTTT	999	PASS	INDEL;DP=167;VDB=0.0262;AF1=0.4917;G3=0.5,1.524e-07,0.5;HWE=0.000241;AC1=10;DP4=43,37,36,32;MQ=60;FQ=999;PV4=1,1,1,1	GT:PL:DP:SP:GQ	0/0:0,39,74:13:0:36	0/0:0,24,59:8:0:21	0/0:0,36,73:12:0:33	0/0:0,60,67:22:0:57	0/0:0,72,85:25:0:69	1/1:71,32,0:15:0:29	1/1:91,66,0:22:0:63	1/1:75,42,0:14:0:39	1/1:47,11,0:11:0:8	1/1:46,18,0:6:0:15	chr1
chr1	8989070	.	G	T	999	PASS	DP=113;VDB=0.0238;AF1=0.4849;G3=0.5,4.573e-07,0.5;HWE=0.000329;AC1=10;DP4=19,26,30,32;MQ=54;FQ=999;PV4=0.56,1,0.17,1	GT:PL:DP:SP:GQ	0/0:0,27,206:9:0:24	0/0:0,21,189:7:0:18	0/0:0,45,255:15:0:42	0/0:0,18,160:6:0:15	0/0:0,24,192:8:0:21	1/1:255,66,0:22:0:63	1/1:255,45,0:15:0:42	1/1:255,45,0:15:0:42	1/1:194,24,0:8:0:21	1/1:57,6,0:2:0:5	chr1
chr1	8989837	.	C	T	999	PASS	DP=208;VDB=0.0261;AF1=0.5008;G3=0.5,4.173e-09,0.5;HWE=0.0002;AC1=10;DP4=53,58,50,47;MQ=58;FQ=999;PV4=0.68,1,1,0.37	GT:PL:DP:SP:GQ	1/1:255,42,0:14:0:39	1/1:255,54,0:18:0:51	1/1:255,63,0:21:0:60	1/1:255,60,0:20:0:57	1/1:255,72,0:24:0:69	0/0:0,72,255:24:0:69	0/0:0,105,255:35:0:99	0/0:0,21,191:7:0:18	0/0:0,93,255:31:0:90	0/0:0,42,255:14:0:39	chr1
chr1	8990370	.	C	A	999	PASS	DP=156;VDB=0.0239;AF1=0.4994;G3=0.5,8.929e-09,0.5;HWE=0.000201;AC1=10;DP4=32,43,36,36;MQ=58;FQ=999;PV4=0.41,0.4,1,0.14	GT:PL:DP:SP:GQ	1/1:255,39,0:13:0:36	1/1:203,21,0:7:0:18	1/1:255,42,0:14:0:39	1/1:255,57,0:19:0:54	1/1:255,57,0:19:0:54	0/0:0,48,255:16:0:45	0/0:0,60,255:20:0:57	0/0:0,36,255:12:0:33	0/0:0,27,237:9:0:24	0/0:0,54,255:18:0:51	chr1
chr1	8990829	.	G	A	999	PASS	DP=129;VDB=0.0182;AF1=0.4994;G3=0.5,1.173e-08,0.5;HWE=0.000201;AC1=10;DP4=34,33,28,33;MQ=53;FQ=999;PV4=0.6,0.0013,1,0.35	GT:PL:DP:SP:GQ	1/1:251,33,0:11:0:30	1/1:197,24,0:8:0:21	1/1:255,45,0:15:0:42	1/1:199,24,0:8:0:21	1/1:255,57,0:19:0:54	0/0:0,39,255:13:0:36	0/0:0,66,255:22:0:63	0/0:0,27,214:9:0:24	0/0:0,33,255:11:0:30	0/0:0,36,255:12:0:33	chr1
chr1	8992585	.	A	G	999	PASS	DP=124;VDB=0.0135;AF1=0.4938;G3=0.5,3.484e-08,0.5;HWE=0.000227;AC1=10;DP4=36,36,25,21;MQ=56;FQ=999;PV4=0.71,1,7e-05,1	GT:PL:DP:SP:GQ	1/1:255,36,0:12:0:33	1/1:122,12,0:4:0:9	1/1:192,24,0:8:0:21	1/1:255,36,0:12:0:33	1/1:244,30,0:10:0:27	0/0:0,36,255:12:0:33	0/0:0,54,255:18:0:51	0/0:0,48,255:16:0:45	0/0:0,45,255:15:0:42	0/0:0,33,255:11:0:30	chr1
chr1	8993290	.	T	C	999	PASS	DP=179;VDB=0.0257;AF1=0.5;G3=0.5,2.778e-10,0.5;HWE=0.000198;AC1=10;DP4=51,53,32,41;MQ=59;FQ=999;PV4=0.54,1,1,1	GT:PL:DP:SP:GQ	1/1:255,33,0:11:0:30	1/1:255,36,0:12:0:33	1/1:255,60,0:20:0:57	1/1:249,30,0:10:0:27	1/1:255,60,0:20:0:57	0/0:0,81,255:27:0:78	0/0:0,117,255:39:0:99	0/0:0,51,255:17:0:48	0/0:0,33,255:11:0:30	0/0:0,30,255:10:0:27	chr1
chr1	8996322	.	G	A	999	PASS	DP=111;VDB=0.0011;AF1=0.4952;G3=0.5,1.901e-08,0.5;HWE=0.000223;AC1=10;DP4=32,43,25,10;MQ=55;FQ=999;PV4=0.0074,1,6.6e-13,1	GT:PL:DP:SP:GQ	0/0:0,30,252:10:0:27	0/0:0,48,255:16:0:45	0/0:0,24,219:8:0:21	0/0:0,42,255:14:0:39	0/0:0,81,255:27:0:78	1/1:208,27,0:9:0:24	1/1:203,24,0:8:0:21	1/1:162,18,0:6:0:15	1/1:157,18,0:6:0:15	1/1:154,18,0:6:0:15	chr1
chr1	8996728	.	A	G	999	PASS	DP=128;VDB=0.0249;AF1=0.5035;G3=0.5,4.411e-09,0.5;HWE=0.000214;AC1=10;DP4=39,25,27,30;MQ=59;FQ=999;PV4=0.15,0.3,0.34,0.14	GT:PL:DP:SP:GQ	1/1:255,33,0:11:0:30	1/1:255,33,0:11:0:30	1/1:255,30,0:10:0:27	1/1:255,36,0:12:0:33	1/1:255,39,0:13:0:36	0/0:0,30,246:10:0:27	0/0:0,96,255:32:0:93	0/0:0,27,234:9:0:24	0/0:0,15,156:5:0:12	0/0:0,24,214:8:0:21	chr1
chr1	8996980	.	T	C	999	PASS	DP=153;VDB=0.025;AF1=0.5007;G3=0.5,3.142e-09,0.5;HWE=0.0002;AC1=10;DP4=41,26,49,33;MQ=59;FQ=999;PV4=0.87,0.088,1,0.093	GT:PL:DP:SP:GQ	1/1:255,48,0:16:0:45	1/1:255,42,0:14:0:39	1/1:255,36,0:12:0:33	1/1:255,48,0:16:0:45	1/1:255,72,0:24:0:69	0/0:0,57,255:19:0:54	0/0:0,63,255:21:0:60	0/0:0,30,252:10:0:27	0/0:0,24,230:8:0:21	0/0:0,27,249:9:0:24	chr1
chr1	8997134	.	ATTTTTTTT	ATTTTTTT	999	PASS	INDEL;DP=126;VDB=0.0238;AF1=0.5193;G3=0.4996,3.758e-07,0.5004;HWE=0.000323;AC1=10;DP4=26,30,30,29;MQ=60;FQ=999;PV4=0.71,2.3e-07,1,0.17	GT:PL:DP:SP:GQ	1/1:80,34,0:16:0:31	1/1:92,42,0:14:0:39	1/1:73,27,0:9:0:24	1/1:81,30,0:10:0:27	1/1:81,30,0:10:0:27	0/0:0,21,66:7:0:18	0/0:0,69,113:23:0:66	0/0:0,20,72:11:0:17	0/0:0,39,91:13:0:36	0/0:0,6,24:2:0:5	chr1
chr1	8997276	.	G	C	999	PASS	DP=164;VDB=0.0249;AF1=0.5003;G3=0.5,2.794e-09,0.5;HWE=0.0002;AC1=10;DP4=43,48,28,40;MQ=59;FQ=999;PV4=0.52,0.32,1,1	GT:PL:DP:SP:GQ	1/1:255,45,0:15:0:42	1/1:234,30,0:10:0:27	1/1:215,30,0:10:0:27	1/1:255,45,0:15:0:42	1/1:255,54,0:18:0:51	0/0:0,63,255:21:0:60	0/0:0,96,255:32:0:93	0/0:0,30,255:10:0:27	0/0:0,60,255:20:0:57	0/0:0,24,226:8:0:21	chr1
chr1	8998272	.	T	A	999	PASS	DP=139;VDB=0.0211;AF1=0.5004;G3=0.5,2.725e-09,0.5;HWE=0.0002;AC1=10;DP4=35,33,34,37;MQ=59;FQ=999;PV4=0.74,1,1,1	GT:PL:DP:SP:GQ	0/0:0,54,255:18:0:51	0/0:0,33,255:11:0:30	0/0:0,30,255:10:0:27	0/0:0,24,226:8:0:21	0/0:0,63,255:21:0:60	1/1:255,36,0:12:0:33	1/1:255,69,0:23:0:66	1/1:255,39,0:13:0:36	1/1:255,39,0:13:0:36	1/1:255,30,0:10:0:27	chr1
chr1	8998279	.	T	G	999	PASS	DP=145;VDB=0.0243;AF1=0.5001;G3=0.5,8.749e-10,0.5;HWE=0.000199;AC1=10;DP4=36,35,36,37;MQ=60;FQ=999;PV4=1,0.28,1,1	GT:PL:DP:SP:GQ	0/0:0,54,255:18:0:51	0/0:0,39,255:13:0:36	0/0:0,27,255:9:0:24	0/0:0,30,255:10:0:27	0/0:0,63,255:21:0:60	1/1:255,39,0:13:0:36	1/1:255,72,0:24:0:69	1/1:255,33,0:11:0:30	1/1:255,45,0:15:0:42	1/1:255,30,0:10:0:27	chr1
chr1	8998333	.	A	G	999	PASS	DP=129;VDB=0.0243;AF1=0.5004;G3=0.5,1.537e-09,0.5;HWE=0.000199;AC1=10;DP4=28,27,32,36;MQ=59;FQ=999;PV4=0.72,1,1,1	GT:PL:DP:SP:GQ	0/0:0,30,255:10:0:27	0/0:0,30,240:10:0:27	0/0:0,30,253:10:0:27	0/0:0,27,246:9:0:24	0/0:0,48,255:16:0:45	1/1:255,36,0:12:0:33	1/1:255,39,0:13:0:36	1/1:255,54,0:18:0:51	1/1:255,39,0:13:0:36	1/1:255,36,0:12:0:33	chr1
chr1	9003486	.	GATAATAATAATAATAA	GATAATAATAATAATAATAA	999	PASS	INDEL;DP=120;VDB=0.0221;AF1=0.4762;G3=0.5,6.206e-08,0.5;HWE=0.00036;AC1=10;DP4=30,29,23,18;MQ=59;FQ=999;PV4=0.69,1,0.25,1	GT:PL:DP:SP:GQ	1/1:255,27,0:9:0:24	1/1:110,6,0:2:0:4	1/1:255,27,0:9:0:24	1/1:210,12,0:4:0:9	1/1:255,51,0:17:0:48	0/0:0,30,255:10:0:27	0/0:0,63,255:21:0:60	0/0:0,27,255:9:0:24	0/0:0,27,255:9:0:24	0/0:0,30,255:10:0:27	chr1
chr1	9005125	.	T	A	999	PASS	DP=130;VDB=0.0256;AF1=0.5003;G3=0.5,1.967e-08,0.5;HWE=0.000202;AC1=10;DP4=37,31,23,34;MQ=59;FQ=999;PV4=0.15,0.27,1,1	GT:PL:DP:SP:GQ	0/0:0,39,255:13:0:36	0/0:0,21,203:7:0:18	0/0:0,36,255:12:0:33	0/0:0,39,255:13:0:36	0/0:0,69,255:23:0:66	1/1:255,42,0:14:0:39	1/1:255,45,0:15:0:42	1/1:243,27,0:9:0:24	1/1:246,27,0:9:0:24	1/1:245,30,0:10:0:27	chr1
chr1	9005129	.	A	G	999	PASS	DP=131;VDB=0.0254;AF1=0.5005;G3=0.5,1.059e-08,0.5;HWE=0.000201;AC1=10;DP4=39,34,26,30;MQ=58;FQ=999;PV4=0.48,1,1,1	GT:PL:DP:SP:GQ	0/0:0,42,255:14:0:39	0/0:0,21,204:7:0:18	0/0:0,42,255:14:0:39	0/0:0,42,255:14:0:39	0/0:0,72,255:24:0:69	1/1:255,39,0:13:0:36	1/1:255,36,0:12:0:33	1/1:255,30,0:10:0:27	1/1:255,33,0:11:0:30	1/1:235,30,0:10:0:27	chr1
chr1	9005274	.	T	C	999	PASS	DP=106;VDB=0.0245;AF1=0.4929;G3=0.5,9.94e-08,0.5;HWE=0.000237;AC1=10;DP4=27,30,29,18;MQ=59;FQ=999;PV4=0.17,0.12,0.088,0.15	GT:PL:DP:SP:GQ	0/0:0,33,255:11:0:30	0/0:0,24,218:8:0:21	0/0:0,48,255:16:0:45	0/0:0,27,234:9:0:24	0/0:0,39,255:14:0:36	1/1:214,21,0:7:0:18	1/1:139,12,0:4:0:9	1/1:223,24,0:8:0:21	1/1:255,60,0:20:0:57	1/1:180,21,0:7:0:18	chr1
chr1	9005745	.	C	T	999	PASS	DP=157;VDB=0.0225;AF1=0.4999;G3=0.5,9.237e-11,0.5;HWE=0.000198;AC1=10;DP4=45,35,42,31;MQ=60;FQ=999;PV4=1,1,0.017,1	GT:PL:DP:SP:GQ	0/0:0,42,255:14:0:39	0/0:0,36,255:12:0:33	0/0:0,36,255:12:0:33	0/0:0,39,255:13:0:36	0/0:0,87,255:29:0:84	1/1:250,30,0:10:0:27	1/1:255,60,0:20:0:57	1/1:255,33,0:11:0:30	1/1:255,54,0:18:0:51	1/1:255,42,0:14:0:39	chr1
chr1	9006530	.	C	A	999	PASS	DP=181;VDB=0.0242;AF1=0.5003;G3=0.5,3.891e-10,0.5;HWE=0.000198;AC1=10;DP4=42,36,54,44;MQ=59;FQ=999;PV4=0.88,0.028,1,0.22	GT:PL:DP:SP:GQ	0/0:0,27,231:9:0:24	0/0:0,48,255:16:0:45	0/0:0,39,255:13:0:36	0/0:0,57,255:19:0:54	0/0:0,29,255:22:0:26	1/1:255,39,0:13:0:36	1/1:255,108,0:36:0:99	1/1:255,60,0:20:0:57	1/1:255,42,0:14:0:39	1/1:255,42,0:14:0:39	chr1
chr1	9006731	.	G	A	999	PASS	DP=183;VDB=0.0243;AF1=0.5;G3=0.5,2.383e-11,0.5;HWE=0.000197;AC1=10;DP4=43,44,38,53;MQ=59;FQ=999;PV4=0.37,1,0.028,1	GT:PL:DP:SP:GQ	0/0:0,33,255:11:0:30	0/0:0,45,255:15:0:42	0/0:0,54,255:18:0:51	0/0:0,48,255:16:0:45	0/0:0,35,255:29:0:32	1/1:255,54,0:18:0:51	1/1:255,81,0:27:0:78	1/1:255,57,0:19:0:54	1/1:255,33,0:11:0:30	1/1:255,42,0:14:0:39	chr1
chr1	9006994	.	C	T	999	PASS	DP=216;VDB=0.0257;AF1=0.5004;G3=0.5,6.18e-10,0.5;HWE=0.000198;AC1=10;DP4=47,57,45,62;MQ=59;FQ=999;PV4=0.68,1,0.0045,1	GT:PL:DP:SP:GQ	0/0:0,69,255:23:0:66	0/0:0,24,237:8:0:21	0/0:0,69,255:23:0:66	0/0:0,84,255:28:0:81	0/0:0,66,255:22:0:63	1/1:255,69,0:23:0:66	1/1:255,111,0:37:0:99	1/1:255,36,0:12:0:33	1/1:255,45,0:15:0:42	1/1:255,60,0:20:0:57	chr1
chr1	9007281	.	G	A	999	PASS	DP=205;VDB=0.023;AF1=0.4999;G3=0.5,2.831e-11,0.5;HWE=0.000197;AC1=10;DP4=55,53,46,45;MQ=59;FQ=999;PV4=1,1,0.035,0.38	GT:PL:DP:SP:GQ	0/0:0,33,244:11:0:30	0/0:0,57,255:19:0:54	0/0:0,57,255:19:0:54	0/0:0,63,255:21:0:60	0/0:0,114,255:38:0:99	1/1:255,48,0:16:0:45	1/1:255,93,0:31:0:90	1/1:255,33,0:11:0:30	1/1:255,66,0:22:0:63	1/1:251,33,0:11:0:30	chr1
chr1	9007427	.	T	C	999	PASS	DP=188;VDB=0.025;AF1=0.4998;G3=0.5,1.097e-10,0.5;HWE=0.000198;AC1=10;DP4=42,52,40,50;MQ=60;FQ=999;PV4=1,0.087,0.23,0.46	GT:PL:DP:SP:GQ	0/0:0,39,255:13:0:36	0/0:0,39,255:13:0:36	0/0:0,78,255:26:0:75	0/0:0,48,255:16:0:45	0/0:0,78,255:26:0:75	1/1:255,54,0:18:0:51	1/1:255,93,0:31:0:90	1/1:255,39,0:13:0:36	1/1:255,57,0:19:0:54	1/1:220,27,0:9:0:24	chr1
chr1	9007520	.	C	T	999	PASS	DP=169;VDB=0.0243;AF1=0.5001;G3=0.5,3.114e-10,0.5;HWE=0.000198;AC1=10;DP4=43,43,36,43;MQ=59;FQ=999;PV4=0.64,1,0.018,1	GT:PL:DP:SP:GQ	0/0:0,27,251:9:0:24	0/0:0,39,255:13:0:36	0/0:0,75,255:25:0:72	0/0:0,48,255:16:0:45	0/0:0,69,255:23:0:66	1/1:255,33,0:11:0:30	1/1:255,66,0:22:0:63	1/1:255,36,0:12:0:33	1/1:255,69,0:23:0:66	1/1:255,33,0:11:0:30	chr1
chr1	9007662	.	A	G	999	PASS	DP=154;VDB=0.025;AF1=0.5;G3=0.5,4.886e-11,0.5;HWE=0.000197;AC1=10;DP4=32,35,42,42;MQ=58;FQ=999;PV4=0.87,1,0.035,1	GT:PL:DP:SP:GQ	0/0:0,39,255:13:0:36	0/0:0,45,255:15:0:42	0/0:0,33,255:11:0:30	0/0:0,42,255:14:0:39	0/0:0,42,255:14:0:39	1/1:255,54,0:18:0:51	1/1:255,69,0:23:0:66	1/1:255,32,2:11:0:27	1/1:255,45,0:15:0:42	1/1:255,51,0:17:0:48	chr1
chr1	9007797	.	C	T	999	PASS	DP=186;VDB=0.0245;AF1=0.4995;G3=0.5,7.59e-10,0.5;HWE=0.000199;AC1=10;DP4=52,43,37,40;MQ=60;FQ=999;PV4=0.44,0.052,0.17,0.35	GT:PL:DP:SP:GQ	0/0:0,51,255:17:0:48	0/0:0,63,255:21:0:60	0/0:0,66,255:22:0:63	0/0:0,54,255:18:0:51	0/0:0,51,255:17:0:48	1/1:220,24,0:8:0:21	1/1:255,84,0:28:0:81	1/1:255,33,0:11:0:30	1/1:255,45,0:15:0:42	1/1:255,45,0:15:0:42	chr1
chr1	9008060	.	G	T	999	PASS	DP=172;VDB=0.0251;AF1=0.4997;G3=0.5,2.926e-10,0.5;HWE=0.000198;AC1=10;DP4=43,45,37,41;MQ=59;FQ=999;PV4=0.88,0.45,0.0083,1	GT:PL:DP:SP:GQ	0/0:0,57,255:19:0:54	0/0:0,45,255:15:0:42	0/0:0,36,255:12:0:33	0/0:0,63,255:21:0:60	0/0:0,63,255:21:0:60	1/1:255,51,0:17:0:48	1/1:255,81,0:27:0:78	1/1:249,27,0:9:0:24	1/1:255,30,0:10:0:27	1/1:255,45,0:15:0:42	chr1
chr1	9008181	.	T	A	999	PASS	DP=175;VDB=0.0268;AF1=0.4992;G3=0.5,1.465e-08,0.5;HWE=0.000202;AC1=10;DP4=36,46,45,46;MQ=59;FQ=999;PV4=0.54,0.041,0.17,0.22	GT:PL:DP:SP:GQ	0/0:0,66,255:22:0:63	0/0:0,27,247:9:0:24	0/0:0,51,255:17:0:48	0/0:0,60,255:20:0:57	0/0:0,42,255:14:0:39	1/1:255,78,0:26:0:75	1/1:255,111,0:37:0:99	1/1:243,27,0:9:0:24	1/1:255,36,0:12:0:33	1/1:190,21,0:7:0:18	chr1
chr1	9008386	.	A	G	999	PASS	DP=176;VDB=0.0245;AF1=0.4996;G3=0.5,7.863e-10,0.5;HWE=0.000199;AC1=10;DP4=37,53,43,38;MQ=60;FQ=999;PV4=0.13,0.035,1,1	GT:PL:DP:SP:GQ	0/0:0,63,255:21:0:60	0/0:0,33,255:11:0:30	0/0:0,51,255:17:0:48	0/0:0,66,255:22:0:63	0/0:0,54,255:18:0:51	1/1:213,24,0:8:0:21	1/1:255,44,0:27:0:41	1/1:255,51,0:17:0:48	1/1:255,48,0:16:0:45	1/1:255,42,0:14:0:39	chr1
chr1	9008516	.	T	C	999	PASS	DP=155;VDB=0.0209;AF1=0.4997;G3=0.5,6.359e-10,0.5;HWE=0.000198;AC1=10;DP4=42,38,36,31;MQ=59;FQ=999;PV4=1,1,0.17,1	GT:PL:DP:SP:GQ	0/0:0,69,255:23:0:66	0/0:0,48,255:16:0:45	0/0:0,33,255:11:0:30	0/0:0,36,255:12:0:33	0/0:0,54,255:18:0:51	1/1:255,45,0:15:0:42	1/1:255,66,0:22:0:63	1/1:255,30,0:10:0:27	1/1:255,33,0:11:0:30	1/1:237,27,0:9:0:24	chr1
chr1	9008529	.	G	A	999	PASS	DP=164;VDB=0.0207;AF1=0.5;G3=0.5,1.096e-10,0.5;HWE=0.000198;AC1=10;DP4=43,40,43,32;MQ=59;FQ=999;PV4=0.52,1,0.035,0.18	GT:PL:DP:SP:GQ	0/0:0,78,255:26:0:75	0/0:0,48,255:16:0:45	0/0:0,30,255:10:0:27	0/0:0,45,255:15:0:42	0/0:0,48,255:16:0:45	1/1:255,48,0:16:0:45	1/1:255,69,0:23:0:66	1/1:255,30,0:10:0:27	1/1:255,36,0:12:0:33	1/1:255,42,0:14:0:39	chr1
chr1	9008642	.	C	T	999	PASS	DP=154;VDB=0.0201;AF1=0.5008;G3=0.5,9.913e-09,0.5;HWE=0.000201;AC1=10;DP4=31,33,47,37;MQ=59;FQ=999;PV4=0.41,0.18,0.0014,1	GT:PL:DP:SP:GQ	0/0:0,66,255:22:0:63	0/0:0,21,214:7:0:18	0/0:0,33,255:11:0:30	0/0:0,30,255:10:0:27	0/0:0,42,255:14:0:39	1/1:255,57,0:19:0:54	1/1:255,72,0:24:0:69	1/1:230,30,0:10:0:27	1/1:255,57,0:19:0:54	1/1:255,36,0:12:0:33	chr1
chr1	9009128	.	C	T	999	PASS	DP=164;VDB=0.0261;AF1=0.5;G3=0.5,1.11e-11,0.5;HWE=0.000197;AC1=10;DP4=43,44,39,37;MQ=58;FQ=999;PV4=0.88,1,0.066,0.32	GT:PL:DP:SP:GQ	0/0:0,63,255:21:0:60	0/0:0,42,255:14:0:39	0/0:0,45,255:15:0:42	0/0:0,36,255:12:0:33	0/0:0,75,255:25:0:72	1/1:255,39,0:13:0:36	1/1:255,69,0:23:0:66	1/1:255,48,0:16:0:45	1/1:255,39,0:13:0:36	1/1:255,33,0:11:0:30	chr1
chr1	9009204	.	T	C	999	PASS	DP=164;VDB=0.0245;AF1=0.4999;G3=0.5,3.03e-11,0.5;HWE=0.000197;AC1=10;DP4=36,39,48,38;MQ=59;FQ=999;PV4=0.35,0.18,1,0.36	GT:PL:DP:SP:GQ	0/0:0,48,255:16:0:45	0/0:0,42,255:14:0:39	0/0:0,51,255:17:0:48	0/0:0,45,255:15:0:42	0/0:0,39,255:13:0:36	1/1:255,63,0:21:0:60	1/1:255,87,0:29:0:84	1/1:255,42,0:14:0:39	1/1:255,30,0:10:0:27	1/1:255,36,0:12:0:33	chr1
chr1	9009586	.	G	A	999	PASS	DP=122;VDB=0.0187;AF1=0.5177;G3=0.5,2.777e-07,0.5;HWE=0.000312;AC1=10;DP4=22,24,32,40;MQ=57;FQ=999;PV4=0.85,0.11,0.38,0.38	GT:PL:DP:SP:GQ	0/0:0,36,255:12:0:33	0/0:0,6,79:2:0:5	0/0:0,27,243:9:0:24	0/0:0,27,250:9:0:24	0/0:0,42,255:14:0:39	1/1:255,57,0:19:0:54	1/1:255,66,0:22:0:63	1/1:233,27,0:9:0:24	1/1:247,30,0:10:0:27	1/1:255,36,0:12:0:33	chr1
chr1	9009983	.	A	G	999	PASS	DP=172;VDB=0.0235;AF1=0.5015;G3=0.5,2.98e-10,0.5;HWE=0.000205;AC1=10;DP4=45,38,36,47;MQ=59;FQ=999;PV4=0.21,1,0.37,1	GT:PL:DP:SP:GQ	0/0:0,60,255:20:0:57	0/0:0,18,174:6:0:15	0/0:0,33,255:11:0:30	0/0:0,27,240:9:0:24	0/0:0,76,255:38:0:73	1/1:255,36,0:12:0:33	1/1:255,84,0:28:0:81	1/1:255,36,0:12:0:33	1/1:255,63,0:21:0:60	1/1:236,27,0:9:0:24	chr1
chr1	9010248	.	C	T	999	PASS	DP=154;VDB=0.0244;AF1=0.5;G3=0.5,1.352e-10,0.5;HWE=0.000198;AC1=10;DP4=33,33,39,47;MQ=59;FQ=999;PV4=0.62,0.25,0.041,0.19	GT:PL:DP:SP:GQ	0/0:0,30,249:10:0:27	0/0:0,39,255:13:0:36	0/0:0,45,255:15:0:42	0/0:0,39,255:13:0:36	0/0:0,45,255:15:0:42	1/1:255,42,0:14:0:39	1/1:255,105,0:35:0:99	1/1:255,42,0:14:0:39	1/1:255,39,0:13:0:36	1/1:225,30,0:10:0:27	chr1
chr1	9010386	.	T	C	999	PASS	DP=157;VDB=0.0182;AF1=0.4954;G3=0.5,9.276e-09,0.5;HWE=0.000218;AC1=10;DP4=48,40,32,29;MQ=59;FQ=999;PV4=0.87,0.35,0.061,0.077	GT:PL:DP:SP:GQ	0/0:0,51,255:17:0:48	0/0:0,30,220:10:0:27	0/0:0,66,255:22:0:63	0/0:0,48,255:16:0:45	0/0:0,69,255:23:0:66	1/1:255,36,0:12:0:33	1/1:255,81,0:27:0:78	1/1:174,18,0:6:0:15	1/1:240,33,0:11:0:30	1/1:137,15,0:5:0:12	chr1
chr1	9010402	.	T	TA	999	PASS	INDEL;DP=159;VDB=0.0217;AF1=0.4941;G3=0.5,2.711e-08,0.5;HWE=0.000225;AC1=10;DP4=50,44,35,28;MQ=59;FQ=999;PV4=0.87,1,0.00016,0.48	GT:PL:DP:SP:GQ	0/0:0,57,255:19:0:54	0/0:0,39,252:13:0:36	0/0:0,72,255:24:0:69	0/0:0,48,255:16:0:45	0/0:0,66,255:22:0:63	1/1:255,42,0:14:0:39	1/1:255,75,0:25:0:72	1/1:120,12,0:4:0:9	1/1:232,30,0:10:0:27	1/1:180,30,0:10:0:27	chr1
chr1	9010510	.	A	G	999	PASS	DP=154;VDB=0.0221;AF1=0.5005;G3=0.5,1.149e-09,0.5;HWE=0.000199;AC1=10;DP4=46,27,37,41;MQ=58;FQ=999;PV4=0.072,1,1,0.47	GT:PL:DP:SP:GQ	1/1:255,39,0:13:0:36	1/1:255,45,0:15:0:42	1/1:255,48,0:16:0:45	1/1:255,51,0:17:0:48	1/1:255,51,0:17:0:48	0/0:0,42,255:14:0:39	0/0:0,72,255:24:0:69	0/0:0,30,249:10:0:27	0/0:0,24,213:8:0:21	0/0:0,51,252:17:0:48	chr1
chr1	9010586	.	T	G	999	PASS	DP=148;VDB=0.0262;AF1=0.5006;G3=0.5,7.661e-09,0.5;HWE=0.000201;AC1=10;DP4=31,37,39,33;MQ=60;FQ=999;PV4=0.4,0.49,0.084,1	GT:PL:DP:SP:GQ	0/0:0,39,255:13:0:36	0/0:0,48,255:16:0:45	0/0:0,21,207:7:0:18	0/0:0,45,255:15:0:42	0/0:0,51,255:17:0:48	1/1:255,51,0:17:0:48	1/1:255,66,0:22:0:63	1/1:255,36,0:12:0:33	1/1:255,33,0:11:0:30	1/1:253,30,0:10:0:27	chr1
chr1	9010712	.	C	T	999	PASS	DP=166;VDB=0.0251;AF1=0.4999;G3=0.5,1.684e-11,0.5;HWE=0.000197;AC1=10;DP4=46,42,47,29;MQ=59;FQ=999;PV4=0.27,1,1,0.47	GT:PL:DP:SP:GQ	1/1:255,57,0:19:0:54	1/1:255,45,0:15:0:42	1/1:255,30,0:10:0:27	1/1:255,42,0:14:0:39	1/1:255,54,0:18:0:51	0/0:0,51,255:17:0:48	0/0:0,81,255:27:0:78	0/0:0,48,255:16:0:45	0/0:0,39,255:13:0:36	0/0:0,45,255:15:0:42	chr1
chr1	9010903	.	A	C	999	PASS	DP=159;VDB=0.0254;AF1=0.498;G3=0.5,1.428e-09,0.5;HWE=0.00021;AC1=10;DP4=45,42,27,41;MQ=60;FQ=999;PV4=0.15,0.24,0.17,0.12	GT:PL:DP:SP:GQ	1/1:245,27,0:9:0:24	1/1:188,18,0:6:0:15	1/1:205,21,0:7:0:18	1/1:255,51,0:17:0:48	1/1:255,84,0:28:0:81	0/0:0,72,255:24:0:69	0/0:0,87,255:30:0:84	0/0:0,24,234:8:0:21	0/0:0,48,255:16:0:45	0/0:0,30,248:10:0:27	chr1
chr1	9011291	.	G	T	999	PASS	DP=138;VDB=0.0205;AF1=0.4988;G3=0.5,4.442e-10,0.5;HWE=0.000206;AC1=10;DP4=32,29,35,35;MQ=59;FQ=999;PV4=0.86,1,0.25,1	GT:PL:DP:SP:GQ	0/0:0,30,228:10:0:27	0/0:0,24,209:8:0:21	0/0:0,45,255:15:0:42	0/0:0,33,255:11:0:30	0/0:0,48,255:16:0:45	1/1:255,33,0:11:0:30	1/1:255,38,0:25:0:35	1/1:250,30,0:10:0:27	1/1:255,57,0:19:0:54	1/1:181,18,0:6:0:15	chr1
chr1	9011677	.	C	A	999	PASS	DP=162;VDB=0.021;AF1=0.4996;G3=0.5,6.338e-10,0.5;HWE=0.000198;AC1=10;DP4=45,45,25,43;MQ=59;FQ=999;PV4=0.11,1,0.047,0.34	GT:PL:DP:SP:GQ	0/0:0,39,255:13:0:36	0/0:0,48,255:16:0:45	0/0:0,39,255:13:0:36	0/0:0,78,255:26:0:75	0/0:0,66,255:22:0:63	1/1:253,30,0:10:0:27	1/1:255,72,0:24:0:69	1/1:255,30,0:10:0:27	1/1:255,45,0:15:0:42	1/1:218,27,0:9:0:24	chr1
chr1	9011693	.	T	G	999	PASS	DP=160;VDB=0.0227;AF1=0.4994;G3=0.5,2.344e-09,0.5;HWE=0.000199;AC1=10;DP4=42,48,27,38;MQ=59;FQ=999;PV4=0.62,1,0.11,1	GT:PL:DP:SP:GQ	0/0:0,42,255:14:0:39	0/0:0,51,255:17:0:48	0/0:0,45,255:15:0:42	0/0:0,69,255:23:0:66	0/0:0,63,255:21:0:60	1/1:213,24,0:8:0:21	1/1:255,69,0:23:0:66	1/1:255,33,0:11:0:30	1/1:255,42,0:14:0:39	1/1:218,27,0:9:0:24	chr1
chr1	9011831	.	T	C	999	PASS	DP=138;VDB=0.0265;AF1=0.5001;G3=0.5,7.988e-10,0.5;HWE=0.000199;AC1=10;DP4=32,30,36,34;MQ=59;FQ=999;PV4=1,0.46,0.028,1	GT:PL:DP:SP:GQ	0/0:0,27,243:9:0:24	0/0:0,42,255:14:0:39	0/0:0,36,255:12:0:33	0/0:0,45,255:15:0:42	0/0:0,36,255:12:0:33	1/1:255,30,0:10:0:27	1/1:255,57,0:19:0:54	1/1:255,45,0:15:0:42	1/1:255,48,0:16:0:45	1/1:250,30,0:10:0:27	chr1
chr1	9011903	.	C	T	999	PASS	DP=152;VDB=0.0236;AF1=0.4984;G3=0.5,2.147e-10,0.5;HWE=0.000205;AC1=10;DP4=42,34,37,33;MQ=59;FQ=999;PV4=0.87,0.46,0.37,1	GT:PL:DP:SP:GQ	0/0:0,45,255:15:0:42	0/0:0,30,255:10:0:27	0/0:0,36,255:12:0:33	0/0:0,48,255:16:0:45	0/0:0,69,255:23:0:66	1/1:184,18,0:6:0:15	1/1:255,63,0:21:0:60	1/1:255,60,0:20:0:57	1/1:255,42,0:14:0:39	1/1:219,27,0:9:0:24	chr1
chr1	9012002	.	T	C	999	PASS	DP=163;VDB=0.0262;AF1=0.4977;G3=0.5,6.278e-10,0.5;HWE=0.000207;AC1=10;DP4=43,37,41,38;MQ=60;FQ=999;PV4=0.87,0.45,1,0.039	GT:PL:DP:SP:GQ	0/0:0,51,255:17:0:48	0/0:0,30,255:10:0:27	0/0:0,51,255:17:0:48	0/0:0,48,255:16:0:45	0/0:0,60,255:20:0:57	1/1:209,21,0:7:0:18	1/1:255,78,0:26:0:75	1/1:255,84,0:28:0:81	1/1:255,36,0:12:0:33	1/1:183,18,0:6:0:15	chr1
chr1	9012066	.	T	G	999	PASS	DP=158;VDB=0.0171;AF1=0.4991;G3=0.5,8.495e-09,0.5;HWE=0.000201;AC1=10;DP4=38,41,39,34;MQ=59;FQ=999;PV4=0.52,1,0.0048,1	GT:PL:DP:SP:GQ	0/0:0,48,255:16:0:45	0/0:0,36,255:12:0:33	0/0:0,63,255:21:0:60	0/0:0,33,255:11:0:30	0/0:0,57,255:19:0:54	1/1:255,33,0:11:0:30	1/1:255,84,0:28:0:81	1/1:255,51,0:17:0:48	1/1:248,30,0:10:0:27	1/1:203,21,0:7:0:18	chr1
chr1	9012383	.	T	G	999	PASS	DP=143;VDB=0.022;AF1=0.4983;G3=0.5,3.788e-10,0.5;HWE=0.000206;AC1=10;DP4=36,37,39,29;MQ=59;FQ=999;PV4=0.4,1,0.019,1	GT:PL:DP:SP:GQ	0/0:0,27,242:9:0:24	0/0:0,45,255:15:0:42	0/0:0,42,255:14:0:39	0/0:0,39,255:13:0:36	0/0:0,66,255:22:0:63	1/1:238,27,0:9:0:24	1/1:255,90,0:30:0:87	1/1:224,27,0:9:0:24	1/1:255,42,0:14:0:39	1/1:187,18,0:6:0:15	chr1
chr1	9012812	.	A	G	999	PASS	DP=184;VDB=0.0228;AF1=0.4998;G3=0.5,9.921e-11,0.5;HWE=0.000198;AC1=10;DP4=45,47,51,41;MQ=60;FQ=999;PV4=0.46,1,0.078,0.094	GT:PL:DP:SP:GQ	0/0:0,60,255:20:0:57	0/0:0,36,255:12:0:33	0/0:0,42,255:14:0:39	0/0:0,66,255:22:0:63	0/0:0,72,255:24:0:69	1/1:255,63,0:21:0:60	1/1:255,72,0:24:0:69	1/1:255,54,0:18:0:51	1/1:255,60,0:20:0:57	1/1:228,27,0:9:0:24	chr1
chr1	9012919	.	C	G	999	PASS	DP=189;VDB=0.0246;AF1=0.5001;G3=0.5,1.333e-10,0.5;HWE=0.000198;AC1=10;DP4=44,46,48,48;MQ=59;FQ=999;PV4=0.88,1,0.016,0.36	GT:PL:DP:SP:GQ	0/0:0,78,255:26:0:75	0/0:0,27,240:9:0:24	0/0:0,57,255:19:0:54	0/0:0,51,255:17:0:48	0/0:0,57,255:19:0:54	1/1:255,87,0:29:0:84	1/1:255,75,0:25:0:72	1/1:255,48,0:16:0:45	1/1:255,45,0:15:0:42	1/1:255,33,0:11:0:30	chr1
chr1	9012929	.	T	A	999	PASS	DP=188;VDB=0.0251;AF1=0.5004;G3=0.5,5.882e-10,0.5;HWE=0.000198;AC1=10;DP4=45,44,48,47;MQ=59;FQ=999;PV4=1,1,0.08,0.44	GT:PL:DP:SP:GQ	0/0:0,72,255:24:0:69	0/0:0,24,218:8:0:21	0/0:0,60,255:20:0:57	0/0:0,51,255:17:0:48	0/0:0,60,255:20:0:57	1/1:255,81,0:27:0:78	1/1:255,75,0:25:0:72	1/1:255,42,0:14:0:39	1/1:255,48,0:16:0:45	1/1:255,39,0:13:0:36	chr1
chr1	9013081	.	C	G	999	PASS	DP=160;VDB=0.0218;AF1=0.4995;G3=0.5,3.059e-09,0.5;HWE=0.0002;AC1=10;DP4=38,42,42,34;MQ=60;FQ=999;PV4=0.34,0.078,0.038,1	GT:PL:DP:SP:GQ	0/0:0,30,255:10:0:27	0/0:0,42,255:14:0:39	0/0:0,42,255:14:0:39	0/0:0,45,255:15:0:42	0/0:0,81,255:27:0:78	1/1:255,54,0:18:0:51	1/1:255,84,0:28:0:81	1/1:224,27,0:9:0:24	1/1:255,39,0:13:0:36	1/1:226,24,0:8:0:21	chr1
chr1	9013266	.	C	G	999	PASS	DP=179;VDB=0.0261;AF1=0.5004;G3=0.5,9.239e-10,0.5;HWE=0.000199;AC1=10;DP4=33,40,50,48;MQ=59;FQ=999;PV4=0.54,1,0.0098,1	GT:PL:DP:SP:GQ	0/0:0,24,226:8:0:21	0/0:0,39,255:13:0:36	0/0:0,39,255:13:0:36	0/0:0,48,255:16:0:45	0/0:0,69,255:23:0:66	1/1:255,66,0:22:0:63	1/1:255,90,0:30:0:87	1/1:255,33,0:11:0:30	1/1:255,66,0:22:0:63	1/1:255,39,0:13:0:36	chr1
chr1	9013487	.	C	T	999	PASS	DP=190;VDB=0.0258;AF1=0.5149;G3=0.5,7.983e-08,0.5;HWE=0.000284;AC1=10;DP4=63,43,35,45;MQ=58;FQ=999;PV4=0.039,1,0.07,1	GT:PL:DP:SP:GQ	0/0:0,81,255:27:0:78	0/0:0,57,255:19:0:54	0/0:0,72,255:24:0:69	0/0:0,63,255:21:0:60	0/0:0,7,255:16:0:5	1/1:255,39,0:13:0:36	1/1:255,42,0:14:0:39	1/1:255,57,0:19:0:54	1/1:255,51,0:17:0:48	1/1:255,48,0:16:0:45	chr1
chr1	9014020	.	C	T	999	PASS	DP=163;VDB=0.025;AF1=0.4993;G3=0.5,4.866e-09,0.5;HWE=0.0002;AC1=10;DP4=36,36,42,45;MQ=59;FQ=999;PV4=0.87,1,0.012,0.053	GT:PL:DP:SP:GQ	0/0:0,45,255:15:0:42	0/0:0,42,255:14:0:39	0/0:0,54,255:18:0:51	0/0:0,36,255:12:0:33	0/0:0,39,255:13:0:36	1/1:255,63,0:21:0:60	1/1:255,87,0:29:0:84	1/1:255,48,0:16:0:45	1/1:214,21,0:7:0:18	1/1:255,42,0:14:0:39	chr1
chr1	9014252	.	T	C	999	PASS	DP=169;VDB=0.0212;AF1=0.4992;G3=0.5,4.985e-09,0.5;HWE=0.0002;AC1=10;DP4=47,43,42,35;MQ=59;FQ=999;PV4=0.88,0.034,0.0036,0.12	GT:PL:DP:SP:GQ	0/0:0,66,255:22:0:63	0/0:0,45,255:15:0:42	0/0:0,69,255:23:0:66	0/0:0,48,255:16:0:45	0/0:0,42,255:14:0:39	1/1:255,66,0:22:0:63	1/1:255,60,0:20:0:57	1/1:210,21,0:7:0:18	1/1:255,51,0:17:0:48	1/1:255,33,0:11:0:30	chr1
chr1	9014313	.	T	A	999	PASS	DP=173;VDB=0.0238;AF1=0.4992;G3=0.5,5.22e-09,0.5;HWE=0.0002;AC1=10;DP4=43,42,47,34;MQ=60;FQ=999;PV4=0.35,0.0048,0.48,0.23	GT:PL:DP:SP:GQ	0/0:0,87,255:29:0:84	0/0:0,36,255:12:0:33	0/0:0,45,255:15:0:42	0/0:0,42,255:14:0:39	0/0:0,45,255:15:0:42	1/1:255,72,0:24:0:69	1/1:255,75,0:25:0:72	1/1:255,36,0:12:0:33	1/1:255,39,0:13:0:36	1/1:202,21,0:7:0:18	chr1
chr1	9014779	.	C	A	999	PASS	DP=150;VDB=0.0257;AF1=0.5004;G3=0.5,1.442e-08,0.5;HWE=0.000202;AC1=10;DP4=37,24,53,36;MQ=59;FQ=999;PV4=1,1,1,0.067	GT:PL:DP:SP:GQ	0/0:0,24,225:8:0:21	0/0:0,39,255:13:0:36	0/0:0,24,205:8:0:21	0/0:0,45,255:15:0:42	0/0:0,51,255:17:0:48	1/1:255,78,0:26:0:75	1/1:255,75,0:25:0:72	1/1:255,48,0:16:0:45	1/1:226,24,0:8:0:21	1/1:255,42,0:14:0:39	chr1
chr1	9015038	.	A	C	999	PASS	DP=190;VDB=0.0241;AF1=0.4998;G3=0.5,1.674e-10,0.5;HWE=0.000198;AC1=10;DP4=55,48,34,42;MQ=59;FQ=999;PV4=0.29,1,0.26,1	GT:PL:DP:SP:GQ	0/0:0,39,255:13:0:36	0/0:0,36,255:12:0:33	0/0:0,72,255:24:0:69	0/0:0,81,255:27:0:78	0/0:0,78,255:26:0:75	1/1:246,30,0:10:0:27	1/1:255,58,0:32:0:55	1/1:244,30,0:10:0:27	1/1:255,39,0:13:0:36	1/1:255,36,0:12:0:33	chr1
chr1	9015132	.	T	C	999	PASS	DP=187;VDB=0.0258;AF1=0.4985;G3=0.5,1.149e-10,0.5;HWE=0.000204;AC1=10;DP4=53,46,43,37;MQ=57;FQ=999;PV4=1,1,1,1	GT:PL:DP:SP:GQ	0/0:0,60,255:20:0:57	0/0:0,33,255:11:0:30	0/0:0,60,255:20:0:57	0/0:0,66,255:22:0:63	0/0:0,78,255:26:0:75	1/1:255,45,0:15:0:42	1/1:255,72,0:24:0:69	1/1:255,42,0:14:0:39	1/1:255,63,0:21:0:60	1/1:181,18,0:6:0:15	chr1
chr1	9015620	.	T	A	999	PASS	DP=178;VDB=0.0239;AF1=0.5;G3=0.5,1.735e-11,0.5;HWE=0.000197;AC1=10;DP4=45,40,39,52;MQ=59;FQ=999;PV4=0.23,0.37,0.019,0.29	GT:PL:DP:SP:GQ	0/0:0,72,255:24:0:69	0/0:0,36,255:12:0:33	0/0:0,51,255:17:0:48	0/0:0,33,255:11:0:30	0/0:0,63,255:21:0:60	1/1:255,60,0:20:0:57	1/1:255,84,0:28:0:81	1/1:255,48,0:16:0:45	1/1:255,48,0:16:0:45	1/1:252,33,0:11:0:30	chr1
chr1	9015681	.	A	G	999	PASS	DP=166;VDB=0.0248;AF1=0.5003;G3=0.5,7.5e-10,0.5;HWE=0.000199;AC1=10;DP4=35,44,40,47;MQ=59;FQ=999;PV4=0.88,1,0.0087,1	GT:PL:DP:SP:GQ	0/0:0,48,255:16:0:45	0/0:0,24,221:8:0:21	0/0:0,51,255:17:0:48	0/0:0,45,255:15:0:42	0/0:0,69,255:23:0:66	1/1:255,60,0:20:0:57	1/1:255,51,0:17:0:48	1/1:255,60,0:20:0:57	1/1:255,57,0:19:0:54	1/1:255,33,0:11:0:30	chr1
chr1	9016257	.	C	A	999	PASS	DP=142;VDB=0.0215;AF1=0.4758;G3=0.5,9.155e-08,0.5;HWE=0.000366;AC1=10;DP4=42,40,29,27;MQ=52;FQ=999;PV4=1,1,4e-12,0.44	GT:PL:DP:SP:GQ	0/0:0,33,255:11:0:30	0/0:0,39,255:13:0:36	0/0:0,60,255:20:0:57	0/0:0,51,255:17:0:48	0/0:0,60,255:20:0:57	1/1:251,39,0:13:0:36	1/1:255,51,0:17:0:48	1/1:177,24,0:8:0:21	1/1:210,5,0:14:0:4	1/1:118,15,0:5:0:12	chr1
chr1	9016814	.	A	G	999	PASS	DP=138;VDB=0.0257;AF1=0.4972;G3=0.5,1.831e-07,0.5;HWE=0.000244;AC1=10;DP4=34,30,40,31;MQ=59;FQ=999;PV4=0.73,0.26,0.0027,1	GT:PL:DP:SP:GQ	0/0:0,15,165:5:0:12	0/0:0,24,203:8:0:21	0/0:0,30,250:10:0:27	0/0:0,63,255:21:0:60	0/0:0,60,255:20:0:57	1/1:226,24,0:8:0:21	1/1:255,114,0:38:0:99	1/1:255,30,0:10:0:27	1/1:134,12,0:4:0:9	1/1:238,33,0:11:0:30	chr1
chr1	9016829	.	C	T	999	PASS	DP=143;VDB=0.0222;AF1=0.5;G3=0.5,4.119e-08,0.5;HWE=0.000228;AC1=10;DP4=38,33,38,29;MQ=59;FQ=999;PV4=0.73,1,1,1	GT:PL:DP:SP:GQ	1/1:160,15,0:5:0:12	1/1:230,24,0:8:0:21	1/1:255,33,0:11:0:30	1/1:255,63,0:21:0:60	1/1:255,66,0:22:0:63	0/0:0,27,244:9:0:24	0/0:0,108,255:36:0:99	0/0:0,27,249:9:0:24	0/0:0,15,155:5:0:12	0/0:0,36,255:12:0:33	chr1
chr1	9017413	.	T	A	999	PASS	DP=121;VDB=0.0241;AF1=0.5011;G3=0.5,5.31e-10,0.5;HWE=0.000207;AC1=10;DP4=28,30,30,28;MQ=59;FQ=999;PV4=0.85,1,1,1	GT:PL:DP:SP:GQ	1/1:255,39,0:13:0:36	1/1:223,24,0:8:0:21	1/1:253,27,0:9:0:24	1/1:255,33,0:11:0:30	1/1:255,51,0:17:0:48	0/0:0,39,255:13:0:36	0/0:0,54,255:18:0:51	0/0:0,18,188:6:0:15	0/0:0,33,255:11:0:30	0/0:0,30,253:10:0:27	chr1
chr1	9017837	.	C	A	999	PASS	DP=173;VDB=0.0257;AF1=0.4997;G3=0.5,2.743e-10,0.5;HWE=0.000198;AC1=10;DP4=45,48,38,37;MQ=59;FQ=999;PV4=0.88,1,0.41,1	GT:PL:DP:SP:GQ	0/0:0,60,255:20:0:57	0/0:0,39,255:13:0:36	0/0:0,63,255:21:0:60	0/0:0,42,255:14:0:39	0/0:0,75,255:25:0:72	1/1:255,30,0:10:0:27	1/1:255,63,0:21:0:60	1/1:255,63,0:21:0:60	1/1:255,42,0:14:0:39	1/1:236,27,0:9:0:24	chr1
chr1	9017930	.	T	C	999	PASS	DP=161;VDB=0.025;AF1=0.4995;G3=0.5,9.804e-09,0.5;HWE=0.000201;AC1=10;DP4=35,43,39,42;MQ=59;FQ=999;PV4=0.75,0.17,0.31,1	GT:PL:DP:SP:GQ	0/0:0,27,243:9:0:24	0/0:0,33,255:11:0:30	0/0:0,66,255:22:0:63	0/0:0,36,255:12:0:33	0/0:0,72,255:24:0:69	1/1:255,45,0:15:0:42	1/1:255,69,0:23:0:66	1/1:255,51,0:17:0:48	1/1:255,57,0:19:0:54	1/1:207,21,0:7:0:18	chr1
chr1	9018341	.	C	T	999	PASS	DP=142;VDB=0.0206;AF1=0.5033;G3=0.5,3.329e-09,0.5;HWE=0.000213;AC1=10;DP4=23,36,41,41;MQ=59;FQ=999;PV4=0.23,1,1,1	GT:PL:DP:SP:GQ	0/0:0,36,255:12:0:33	0/0:0,24,201:8:0:21	0/0:0,36,255:12:0:33	0/0:0,15,146:5:0:12	0/0:0,66,255:22:0:63	1/1:255,48,0:16:0:45	1/1:255,72,0:24:0:69	1/1:255,39,0:13:0:36	1/1:255,60,0:20:0:57	1/1:241,27,0:9:0:24	chr1
chr1	9018401	.	C	T	999	PASS	DP=146;VDB=0.0254;AF1=0.5035;G3=0.5,3.02e-09,0.5;HWE=0.000213;AC1=10;DP4=26,31,44,42;MQ=59;FQ=999;PV4=0.61,0.34,1,1	GT:PL:DP:SP:GQ	0/0:0,30,255:10:0:27	0/0:0,15,148:5:0:12	0/0:0,42,255:14:0:39	0/0:0,24,223:8:0:21	0/0:0,60,255:21:0:57	1/1:255,66,0:22:0:63	1/1:255,69,0:23:0:66	1/1:255,48,0:16:0:45	1/1:255,39,0:13:0:36	1/1:255,33,0:11:0:30	chr1
chr1	9019011	.	A	G	999	PASS	DP=110;VDB=0.0248;AF1=0.4995;G3=0.5,8.118e-10,0.5;HWE=0.000208;AC1=10;DP4=26,22,33,26;MQ=55;FQ=999;PV4=1,1,1,0.04	GT:PL:DP:SP:GQ	0/0:0,33,254:11:0:30	0/0:0,27,210:9:0:24	0/0:0,24,201:8:0:21	0/0:0,24,232:8:0:21	0/0:0,36,255:12:0:33	1/1:255,42,0:14:0:39	1/1:255,42,0:14:0:39	1/1:200,21,0:7:0:18	1/1:255,51,0:17:0:48	1/1:197,21,0:7:0:18	chr1
chr1	9019629	.	T	C	999	PASS	DP=190;VDB=0.0224;AF1=0.4999;G3=0.5,1.526e-11,0.5;HWE=0.000197;AC1=10;DP4=40,50,39,51;MQ=59;FQ=999;PV4=1,0.48,0.21,1	GT:PL:DP:SP:GQ	0/0:0,51,255:17:0:48	0/0:0,69,255:23:0:66	0/0:0,45,255:15:0:42	0/0:0,54,255:18:0:51	0/0:0,51,255:17:0:48	1/1:255,84,0:28:0:81	1/1:255,75,0:25:0:72	1/1:255,42,0:14:0:39	1/1:255,39,0:13:0:36	1/1:232,30,0:10:0:27	chr1
chr1	9019642	.	A	G	999	PASS	DP=174;VDB=0.023;AF1=0.4999;G3=0.5,2.521e-11,0.5;HWE=0.000197;AC1=10;DP4=39,41,40,49;MQ=59;FQ=999;PV4=0.65,0.1,0.0095,1	GT:PL:DP:SP:GQ	0/0:0,42,255:14:0:39	0/0:0,57,255:19:0:54	0/0:0,42,255:14:0:39	0/0:0,51,255:17:0:48	0/0:0,48,255:16:0:45	1/1:255,84,0:28:0:81	1/1:255,75,0:25:0:72	1/1:255,42,0:14:0:39	1/1:255,36,0:12:0:33	1/1:242,30,0:10:0:27	chr1
chr1	9019724	.	GAAAAAAAA	GAAAAAAAAA	999	PASS	INDEL;DP=137;VDB=0.0231;AF1=0.4979;G3=0.5,1.736e-08,0.5;HWE=0.000222;AC1=10;DP4=25,30,32,37;MQ=60;FQ=999;PV4=1,1,0.1,1	GT:PL:DP:SP:GQ	0/0:0,39,94:13:0:36	0/0:0,30,81:10:0:27	0/0:0,18,59:6:0:15	0/0:0,48,100:16:0:45	0/0:0,30,83:10:0:27	1/1:116,78,0:26:0:75	1/1:104,57,0:19:0:54	1/1:64,21,0:7:0:18	1/1:89,36,0:12:0:33	1/1:50,15,0:5:0:12	chr1
chr1	9020000	.	A	T	999	PASS	DP=148;VDB=0.0238;AF1=0.4986;G3=0.5,1.852e-10,0.5;HWE=0.000204;AC1=10;DP4=36,39,30,38;MQ=59;FQ=999;PV4=0.74,0.022,1,1	GT:PL:DP:SP:GQ	0/0:0,36,255:12:0:33	0/0:0,42,255:14:0:39	0/0:0,28,255:21:0:25	0/0:0,39,255:13:0:36	0/0:0,48,255:16:0:45	1/1:253,33,0:11:0:30	1/1:255,57,0:19:0:54	1/1:255,54,0:18:0:51	1/1:255,39,0:13:0:36	1/1:179,18,0:6:0:15	chr1
chr1	9020020	.	G	A	999	PASS	DP=148;VDB=0.0233;AF1=0.5109;G3=0.5,4.451e-08,0.5;HWE=0.000275;AC1=10;DP4=36,38,33,37;MQ=59;FQ=999;PV4=0.87,0.27,1,1	GT:PL:DP:SP:GQ	0/0:0,39,255:13:0:36	0/0:0,42,255:14:0:39	0/0:0,8,255:16:0:6	0/0:0,42,255:14:0:39	0/0:0,54,255:18:0:51	1/1:255,30,0:10:0:27	1/1:255,54,0:18:0:51	1/1:255,63,0:21:0:60	1/1:255,42,0:14:0:39	1/1:169,18,0:6:0:15	chr1
chr1	9020182	.	G	A	999	PASS	DP=145;VDB=0.0203;AF1=0.4992;G3=0.5,6.108e-10,0.5;HWE=0.000207;AC1=10;DP4=41,39,31,30;MQ=59;FQ=999;PV4=1,1,1,0.036	GT:PL:DP:SP:GQ	0/0:0,54,255:18:0:51	0/0:0,33,255:11:0:30	0/0:0,21,187:7:0:18	0/0:0,45,255:15:0:42	0/0:0,87,255:29:0:84	1/1:255,48,0:16:0:45	1/1:255,42,0:14:0:39	1/1:255,33,0:11:0:30	1/1:255,42,0:14:0:39	1/1:180,18,0:6:0:15	chr1
chr1	9020276	.	T	TA	999	PASS	INDEL;DP=153;VDB=0.0238;AF1=0.4987;G3=0.5,4.428e-10,0.5;HWE=0.000206;AC1=10;DP4=36,38,38,32;MQ=59;FQ=999;PV4=0.51,1,1,1	GT:PL:DP:SP:GQ	0/0:0,54,89:18:0:51	0/0:0,42,70:14:0:39	0/0:0,30,69:10:0:27	0/0:0,24,59:8:0:21	0/0:0,72,90:24:0:69	1/1:81,57,0:19:0:54	1/1:88,69,0:23:0:66	1/1:62,27,0:9:0:24	1/1:70,39,0:13:0:36	1/1:49,18,0:6:0:15	chr1
chr1	9020304	.	G	A	999	PASS	DP=167;VDB=0.0242;AF1=0.5001;G3=0.5,3.353e-09,0.5;HWE=0.0002;AC1=10;DP4=39,39,46,40;MQ=59;FQ=999;PV4=0.75,1,1,0.47	GT:PL:DP:SP:GQ	0/0:0,51,255:17:0:48	0/0:0,54,255:18:0:51	0/0:0,33,255:11:0:30	0/0:0,24,209:8:0:21	0/0:0,72,255:24:0:69	1/1:255,75,0:25:0:72	1/1:255,72,0:24:0:69	1/1:253,30,0:10:0:27	1/1:255,54,0:18:0:51	1/1:237,27,0:9:0:24	chr1
chr1	9020417	.	C	T	999	PASS	DP=186;VDB=0.0247;AF1=0.5001;G3=0.5,1.633e-11,0.5;HWE=0.000197;AC1=10;DP4=49,47,50,39;MQ=59;FQ=999;PV4=0.56,1,0.29,0.14	GT:PL:DP:SP:GQ	0/0:0,81,255:27:0:78	0/0:0,63,255:21:0:60	0/0:0,39,255:13:0:36	0/0:0,30,255:10:0:27	0/0:0,75,255:25:0:72	1/1:255,69,0:23:0:66	1/1:255,66,0:22:0:63	1/1:255,42,0:14:0:39	1/1:255,42,0:14:0:39	1/1:255,48,0:16:0:45	chr1
chr1	9020512	.	G	A	999	PASS	DP=168;VDB=0.0262;AF1=0.5004;G3=0.5,1.633e-09,0.5;HWE=0.000199;AC1=10;DP4=34,40,44,43;MQ=60;FQ=999;PV4=0.64,0.28,0.46,0.14	GT:PL:DP:SP:GQ	0/0:0,57,255:19:0:54	0/0:0,39,255:13:0:36	0/0:0,30,255:10:0:27	0/0:0,24,218:8:0:21	0/0:0,72,255:24:0:69	1/1:255,63,0:21:0:60	1/1:255,84,0:28:0:81	1/1:255,45,0:15:0:42	1/1:255,33,0:11:0:30	1/1:255,36,0:12:0:33	chr1
chr1	9020525	.	A	G	999	PASS	DP=165;VDB=0.0239;AF1=0.4999;G3=0.5,5.566e-09,0.5;HWE=0.0002;AC1=10;DP4=46,41,33,39;MQ=59;FQ=999;PV4=0.43,0.48,1,1	GT:PL:DP:SP:GQ	1/1:255,54,0:18:0:51	1/1:255,36,0:12:0:33	1/1:255,33,0:11:0:30	1/1:220,24,0:8:0:21	1/1:255,69,0:23:0:66	0/0:0,60,255:20:0:57	0/0:0,93,255:31:0:90	0/0:0,45,255:15:0:42	0/0:0,24,209:8:0:21	0/0:0,39,255:13:0:36	chr1
chr1	9020527	.	C	T	999	PASS	DP=166;VDB=0.0244;AF1=0.5002;G3=0.5,2.472e-09,0.5;HWE=0.000199;AC1=10;DP4=34,40,45,43;MQ=59;FQ=999;PV4=0.53,0.21,0.29,0.39	GT:PL:DP:SP:GQ	0/0:0,51,255:17:0:48	0/0:0,39,255:13:0:36	0/0:0,33,255:11:0:30	0/0:0,24,220:8:0:21	0/0:0,75,255:25:0:72	1/1:255,60,0:20:0:57	1/1:255,93,0:31:0:90	1/1:255,45,0:15:0:42	1/1:222,27,0:9:0:24	1/1:255,39,0:13:0:36	chr1
chr1	9020824	.	C	T	999	PASS	DP=167;VDB=0.025;AF1=0.4993;G3=0.5,7.103e-09,0.5;HWE=0.000201;AC1=10;DP4=44,49,42,29;MQ=60;FQ=999;PV4=0.16,1,0.21,0.48	GT:PL:DP:SP:GQ	0/0:0,30,255:10:0:27	0/0:0,63,255:21:0:60	0/0:0,39,255:13:0:36	0/0:0,72,255:24:0:69	0/0:0,75,255:25:0:72	1/1:255,57,0:19:0:54	1/1:255,60,0:20:0:57	1/1:217,21,0:7:0:18	1/1:255,42,0:14:0:39	1/1:247,33,0:11:0:30	chr1
chr1	9020918	.	A	G	999	PASS	DP=181;VDB=0.0257;AF1=0.5009;G3=0.5,6.325e-09,0.5;HWE=0.000201;AC1=10;DP4=31,40,51,55;MQ=59;FQ=999;PV4=0.64,0.19,0.37,1	GT:PL:DP:SP:GQ	0/0:0,21,198:7:0:18	0/0:0,30,231:10:0:27	0/0:0,36,255:12:0:33	0/0:0,60,255:20:0:57	0/0:0,66,255:22:0:63	1/1:255,69,0:23:0:66	1/1:255,93,0:31:0:90	1/1:255,51,0:17:0:48	1/1:255,63,0:21:0:60	1/1:255,42,0:14:0:39	chr1
chr1	9020976	.	G	C	999	PASS	DP=173;VDB=0.0246;AF1=0.5023;G3=0.5,5.177e-10,0.5;HWE=0.000207;AC1=10;DP4=32,27,49,59;MQ=59;FQ=999;PV4=0.33,0.02,0.14,0.0024	GT:PL:DP:SP:GQ	0/0:0,18,173:6:0:15	0/0:0,24,200:8:0:21	0/0:0,24,229:8:0:21	0/0:0,45,255:15:0:42	0/0:0,66,255:22:0:63	1/1:255,66,0:22:0:63	1/1:255,90,0:30:0:87	1/1:255,69,0:23:0:66	1/1:255,45,0:15:0:42	1/1:255,54,0:18:0:51	chr1
chr1	9021167	.	T	C	999	PASS	DP=142;VDB=0.0188;AF1=0.4999;G3=0.5,3.173e-10,0.5;HWE=0.000198;AC1=10;DP4=31,43,33,30;MQ=56;FQ=999;PV4=0.23,0.47,0.011,1	GT:PL:DP:SP:GQ	0/0:0,48,255:16:0:45	0/0:0,42,255:14:0:39	0/0:0,30,255:10:0:27	0/0:0,45,255:15:0:42	0/0:0,57,255:19:0:54	1/1:255,45,0:15:0:42	1/1:255,48,0:16:0:45	1/1:252,30,0:10:0:27	1/1:255,36,0:12:0:33	1/1:249,30,0:10:0:27	chr1
chr1	9021316	.	T	G	999	PASS	DP=119;VDB=0.0151;AF1=0.5014;G3=0.5,7.351e-10,0.5;HWE=0.000208;AC1=10;DP4=33,25,27,25;MQ=56;FQ=999;PV4=0.7,0.017,0.16,0.041	GT:PL:DP:SP:GQ	0/0:0,27,230:9:0:24	0/0:0,42,255:14:0:39	0/0:0,21,195:7:0:18	0/0:0,24,214:8:0:21	0/0:0,22,255:21:0:19	1/1:200,27,0:9:0:24	1/1:249,33,0:11:0:30	1/1:198,27,0:9:0:24	1/1:244,36,0:12:0:33	1/1:232,30,0:10:0:27	chr1
chr1	9021462	.	C	A	999	PASS	DP=144;VDB=0.0263;AF1=0.5067;G3=0.5,4.099e-08,0.5;HWE=0.000228;AC1=10;DP4=26,34,37,44;MQ=58;FQ=999;PV4=0.86,0.15,0.38,0.0035	GT:PL:DP:SP:GQ	0/0:0,30,247:10:0:27	0/0:0,24,211:8:0:21	0/0:0,18,170:6:0:15	0/0:0,57,255:19:0:54	0/0:0,13,255:18:0:10	1/1:255,42,0:14:0:39	1/1:255,66,0:22:0:63	1/1:255,45,0:15:0:42	1/1:255,54,0:18:0:51	1/1:255,33,0:11:0:30	chr1
chr1	9021868	.	T	C	999	PASS	DP=149;VDB=0.0243;AF1=0.5035;G3=0.5,1.699e-07,0.5;HWE=0.000243;AC1=10;DP4=27,33,47,40;MQ=60;FQ=999;PV4=0.32,1,1,1	GT:PL:DP:SP:GQ	1/1:255,57,0:21:0:54	1/1:255,36,0:12:0:33	1/1:255,15,0:17:0:12	1/1:255,72,0:24:0:69	1/1:255,42,0:14:0:39	0/0:0,36,255:12:0:33	0/0:0,54,255:18:0:51	0/0:0,21,189:7:0:18	0/0:0,54,255:18:0:51	0/0:0,12,122:4:0:9	chr1
chr1	9021967	.	T	C	999	PASS	DP=125;VDB=0.0231;AF1=0.4965;G3=0.5,6.432e-09,0.5;HWE=0.000216;AC1=10;DP4=34,39,26,24;MQ=60;FQ=999;PV4=0.59,0.021,1,0.47	GT:PL:DP:SP:GQ	0/0:0,45,255:15:0:42	0/0:0,24,219:8:0:21	0/0:0,36,255:12:0:33	0/0:0,45,255:15:0:42	0/0:0,69,255:23:0:66	1/1:255,30,0:10:0:27	1/1:255,39,0:13:0:36	1/1:196,21,0:7:0:18	1/1:255,45,0:15:0:42	1/1:144,15,0:5:0:12	chr1
chr1	9021998	.	ATTTTTTTTTT	ATTTTTTTT	999	PASS	INDEL;DP=120;VDB=0.0239;AF1=0.5005;G3=0.5,1.342e-09,0.5;HWE=0.00021;AC1=10;DP4=23,23,31,29;MQ=60;FQ=999;PV4=1,1,0.19,0.45	GT:PL:DP:SP:GQ	1/1:149,36,0:12:0:33	1/1:109,21,0:7:0:18	1/1:154,36,0:12:0:33	1/1:121,24,0:8:0:21	1/1:187,60,0:20:0:57	0/0:0,30,62:11:0:27	0/0:0,33,72:11:0:30	0/0:0,21,49:7:0:18	0/0:0,33,72:11:0:30	0/0:0,21,49:7:0:18	chr1
chr1	9022431	.	C	T	999	PASS	DP=188;VDB=0.025;AF1=0.5001;G3=0.5,3.577e-11,0.5;HWE=0.000197;AC1=10;DP4=35,54,49,48;MQ=60;FQ=999;PV4=0.14,0.2,1,0.34	GT:PL:DP:SP:GQ	1/1:253,33,0:11:0:30	1/1:255,48,0:16:0:45	1/1:255,66,0:22:0:63	1/1:255,54,0:18:0:51	1/1:255,90,0:30:0:87	0/0:0,63,255:21:0:60	0/0:0,90,255:30:0:87	0/0:0,42,255:14:0:39	0/0:0,42,255:14:0:39	0/0:0,30,191:10:0:27	chr1
chr1	9022549	.	G	A	999	PASS	DP=148;VDB=0.026;AF1=0.4996;G3=0.5,1.741e-08,0.5;HWE=0.000202;AC1=10;DP4=37,36,33,36;MQ=59;FQ=999;PV4=0.74,1,0.046,0.084	GT:PL:DP:SP:GQ	0/0:0,36,255:12:0:33	0/0:0,24,220:8:0:21	0/0:0,39,255:13:0:36	0/0:0,66,255:22:0:63	0/0:0,54,255:18:0:51	1/1:255,42,0:14:0:39	1/1:255,69,0:24:0:66	1/1:255,39,0:13:0:36	1/1:180,21,0:7:0:18	1/1:255,33,0:11:0:30	chr1
chr1	9023040	.	C	T	999	PASS	DP=183;VDB=0.0255;AF1=0.5001;G3=0.5,3.567e-09,0.5;HWE=0.0002;AC1=10;DP4=52,52,36,31;MQ=59;FQ=999;PV4=0.64,0.49,1,0.35	GT:PL:DP:SP:GQ	0/0:0,26,255:20:0:23	0/0:0,60,255:20:0:57	0/0:0,27,237:9:0:24	0/0:0,69,255:23:0:66	0/0:0,99,255:33:0:96	1/1:255,51,0:17:0:48	1/1:255,51,0:17:0:48	1/1:255,30,0:10:0:27	1/1:255,39,0:13:0:36	1/1:206,27,0:9:0:24	chr1
chr1	9023432	.	G	C	999	PASS	DP=195;VDB=0.0245;AF1=0.4998;G3=0.5,7.562e-11,0.5;HWE=0.000198;AC1=10;DP4=48,47,46,45;MQ=59;FQ=999;PV4=1,1,1,1	GT:PL:DP:SP:GQ	1/1:233,27,0:9:0:24	1/1:255,42,0:14:0:39	1/1:255,48,0:16:0:45	1/1:255,69,0:23:0:66	1/1:255,84,0:28:0:81	0/0:0,75,255:25:0:72	0/0:0,54,255:18:0:51	0/0:0,45,255:16:0:42	0/0:0,57,255:19:0:54	0/0:0,54,255:18:0:51	chr1
chr1	9023520	.	ATTTTTT	ATTTTT	999	PASS	INDEL;DP=185;VDB=0.0254;AF1=0.5;G3=0.5,4.513e-14,0.5;HWE=0.000197;AC1=10;DP4=42,42,40,46;MQ=58;FQ=999;PV4=0.76,0,1,0.29	GT:PL:DP:SP:GQ	1/1:148,48,0:16:0:45	1/1:138,42,0:14:0:39	1/1:142,48,0:16:0:45	1/1:166,75,0:25:0:72	1/1:143,45,0:15:0:42	0/0:0,54,155:18:0:51	0/0:0,51,147:17:0:48	0/0:0,51,147:17:0:48	0/0:0,48,146:16:0:45	0/0:0,48,142:16:0:45	chr1
chr1	9023672	.	A	C	999	PASS	DP=170;VDB=0.0211;AF1=0.5009;G3=0.5,8.838e-09,0.5;HWE=0.000201;AC1=10;DP4=41,47,42,38;MQ=59;FQ=999;PV4=0.54,1,0.4,1	GT:PL:DP:SP:GQ	1/1:255,45,0:15:0:42	1/1:255,36,0:12:0:33	1/1:255,69,0:23:0:66	1/1:255,39,0:13:0:36	1/1:255,51,0:17:0:48	0/0:0,75,255:25:0:72	0/0:0,84,255:28:0:81	0/0:0,57,255:19:0:54	0/0:0,27,229:9:0:24	0/0:0,21,196:7:0:18	chr1
chr1	9024568	.	A	G	999	PASS	DP=174;VDB=0.0261;AF1=0.4985;G3=0.5,1.131e-10,0.5;HWE=0.000204;AC1=10;DP4=50,44,35,42;MQ=57;FQ=999;PV4=0.36,0.48,1,1	GT:PL:DP:SP:GQ	0/0:0,63,255:21:0:60	0/0:0,51,255:17:0:48	0/0:0,72,255:24:0:69	0/0:0,57,255:19:0:54	0/0:0,36,255:12:0:33	1/1:255,37,0:19:0:34	1/1:255,42,0:14:0:39	1/1:192,18,0:6:0:15	1/1:255,51,0:17:0:48	1/1:255,66,0:22:0:63	chr1
chr1	9025353	.	A	T	999	PASS	DP=163;VDB=0.0264;AF1=0.4987;G3=0.5,3.945e-10,0.5;HWE=0.000206;AC1=10;DP4=39,44,43,31;MQ=59;FQ=999;PV4=0.2,0.15,0.059,0.17	GT:PL:DP:SP:GQ	0/0:0,66,255:22:0:63	0/0:0,33,255:11:0:30	0/0:0,24,220:8:0:21	0/0:0,54,255:18:0:51	0/0:0,72,255:24:0:69	1/1:255,54,0:18:0:51	1/1:255,78,0:26:0:75	1/1:255,45,0:15:0:42	1/1:231,27,0:9:0:24	1/1:188,18,0:6:0:15	chr1
chr1	9025749	.	A	G	999	PASS	DP=216;VDB=0.0249;AF1=0.4998;G3=0.5,7.48e-11,0.5;HWE=0.000198;AC1=10;DP4=53,50,57,55;MQ=60;FQ=999;PV4=1,0.0014,0.028,0.033	GT:PL:DP:SP:GQ	0/0:0,48,255:16:0:45	0/0:0,42,255:14:0:39	0/0:0,69,255:23:0:66	0/0:0,66,255:22:0:63	0/0:0,84,255:28:0:81	1/1:255,45,0:15:0:42	1/1:255,135,0:45:0:99	1/1:255,72,0:24:0:69	1/1:255,57,0:19:0:54	1/1:228,27,0:9:0:24	chr1
chr1	9025771	.	G	C	999	PASS	DP=199;VDB=0.0267;AF1=0.4998;G3=0.5,1.006e-10,0.5;HWE=0.000198;AC1=10;DP4=49,49,46,51;MQ=60;FQ=999;PV4=0.78,0.097,0.08,1	GT:PL:DP:SP:GQ	0/0:0,48,255:16:0:45	0/0:0,39,255:13:0:36	0/0:0,66,255:22:0:63	0/0:0,63,255:21:0:60	0/0:0,78,255:26:0:75	1/1:255,42,0:14:0:39	1/1:255,117,0:39:0:99	1/1:255,66,0:22:0:63	1/1:255,39,0:13:0:36	1/1:225,27,0:9:0:24	chr1
chr1	9025953	.	A	T	999	PASS	DP=196;VDB=0.0247;AF1=0.4996;G3=0.5,7.375e-10,0.5;HWE=0.000199;AC1=10;DP4=46,48,51,46;MQ=59;FQ=999;PV4=0.67,1,0.28,0.3	GT:PL:DP:SP:GQ	0/0:0,87,255:29:0:84	0/0:0,51,255:17:0:48	0/0:0,36,255:12:0:33	0/0:0,45,255:15:0:42	0/0:0,63,255:21:0:60	1/1:255,78,0:26:0:75	1/1:255,84,0:28:0:81	1/1:255,69,0:23:0:66	1/1:255,36,0:12:0:33	1/1:229,24,0:8:0:21	chr1
chr1	9026029	.	C	T	999	PASS	DP=185;VDB=0.0244;AF1=0.5001;G3=0.5,2.365e-11,0.5;HWE=0.000197;AC1=10;DP4=31,47,47,50;MQ=59;FQ=999;PV4=0.29,1,0.063,0.37	GT:PL:DP:SP:GQ	0/0:0,51,255:17:0:48	0/0:0,57,255:19:0:54	0/0:0,36,255:12:0:33	0/0:0,30,255:10:0:27	0/0:0,60,255:20:0:57	1/1:255,78,0:26:0:75	1/1:255,81,0:27:0:78	1/1:255,45,0:15:0:42	1/1:255,39,0:13:0:36	1/1:255,48,0:16:0:45	chr1
chr1	9026455	.	A	G	999	PASS	DP=184;VDB=0.0228;AF1=0.5007;G3=0.5,6.209e-09,0.5;HWE=0.000201;AC1=10;DP4=38,41,43,54;MQ=59;FQ=999;PV4=0.65,0.1,0.041,0.48	GT:PL:DP:SP:GQ	0/0:0,51,255:17:0:48	0/0:0,39,255:13:0:36	0/0:0,66,255:22:0:63	0/0:0,21,201:7:0:18	0/0:0,57,255:19:0:54	1/1:255,51,0:17:0:48	1/1:255,85,0:40:0:82	1/1:255,39,0:13:0:36	1/1:255,54,0:18:0:51	1/1:221,30,0:10:0:27	chr1
chr1	9026501	.	A	G	999	PASS	DP=171;VDB=0.0229;AF1=0.4993;G3=0.5,5.208e-09,0.5;HWE=0.0002;AC1=10;DP4=38,40,40,50;MQ=59;FQ=999;PV4=0.64,1,0.0013,1	GT:PL:DP:SP:GQ	0/0:0,42,255:14:0:39	0/0:0,39,255:13:0:36	0/0:0,66,255:22:0:63	0/0:0,33,253:11:0:30	0/0:0,54,255:19:0:51	1/1:255,51,0:17:0:48	1/1:255,102,0:34:0:99	1/1:255,45,0:15:0:42	1/1:255,48,0:16:0:45	1/1:201,21,0:7:0:18	chr1
chr1	9026503	.	T	A	999	PASS	DP=170;VDB=0.0232;AF1=0.4985;G3=0.5,1.198e-10,0.5;HWE=0.000204;AC1=10;DP4=37,39,40,50;MQ=59;FQ=999;PV4=0.64,0.038,0.0025,0.48	GT:PL:DP:SP:GQ	0/0:0,42,255:14:0:39	0/0:0,39,255:13:0:36	0/0:0,63,255:21:0:60	0/0:0,33,255:11:0:30	0/0:0,51,255:18:0:48	1/1:255,51,0:17:0:48	1/1:255,108,0:36:0:99	1/1:255,45,0:15:0:42	1/1:255,45,0:15:0:42	1/1:185,18,0:6:0:15	chr1
chr1	9026544	.	G	T	999	PASS	DP=163;VDB=0.0211;AF1=0.4943;G3=0.5,2.462e-08,0.5;HWE=0.000224;AC1=10;DP4=39,37,41,43;MQ=59;FQ=999;PV4=0.87,1,0.086,0.19	GT:PL:DP:SP:GQ	0/0:0,51,255:17:0:48	0/0:0,39,255:13:0:36	0/0:0,48,255:16:0:45	0/0:0,33,255:11:0:30	0/0:0,57,255:19:0:54	1/1:255,48,0:16:0:45	1/1:255,96,0:32:0:93	1/1:255,54,0:18:0:51	1/1:255,42,0:14:0:39	1/1:141,12,0:4:0:9	chr1
chr1	9026670	.	TAT	TATAAT	999	PASS	INDEL;DP=172;VDB=0.0199;AF1=0.5;G3=0.5,4.449e-09,0.5;HWE=0.0002;AC1=10;DP4=39,46,35,47;MQ=58;FQ=999;PV4=0.76,1,0.12,1	GT:PL:DP:SP:GQ	0/0:0,81,255:27:0:78	0/0:0,39,255:13:0:36	0/0:0,39,255:13:0:36	0/0:0,24,255:8:0:21	0/0:0,72,255:24:0:69	1/1:255,51,0:17:0:48	1/1:255,57,0:19:0:54	1/1:255,66,0:22:0:63	1/1:255,48,0:16:0:45	1/1:255,24,0:8:0:21	chr1
chr1	9027157	.	A	G	999	PASS	DP=163;VDB=0.0238;AF1=0.5007;G3=0.5,5.915e-09,0.5;HWE=0.0002;AC1=10;DP4=37,36,50,37;MQ=60;FQ=999;PV4=0.43,1,0.43,1	GT:PL:DP:SP:GQ	0/0:0,51,255:17:0:48	0/0:0,21,189:7:0:18	0/0:0,51,255:17:0:48	0/0:0,42,255:14:0:39	0/0:0,54,255:18:0:51	1/1:255,45,0:15:0:42	1/1:255,81,0:27:0:78	1/1:255,30,0:10:0:27	1/1:255,51,0:17:0:48	1/1:255,54,0:18:0:51	chr1
chr1	9027335	.	G	A	999	PASS	DP=181;VDB=0.0236;AF1=0.5;G3=0.5,5.158e-14,0.5;HWE=0.000197;AC1=10;DP4=45,42,46,47;MQ=59;FQ=999;PV4=0.77,1,0.15,0.14	GT:PL:DP:SP:GQ	0/0:0,39,255:13:0:36	0/0:0,48,255:16:0:45	0/0:0,48,255:16:0:45	0/0:0,60,255:20:0:57	0/0:0,66,255:22:0:63	1/1:255,48,0:16:0:45	1/1:255,63,0:21:0:60	1/1:255,60,0:20:0:57	1/1:255,57,0:19:0:54	1/1:255,51,0:17:0:48	chr1
chr1	9027395	.	C	G	999	PASS	DP=178;VDB=0.0248;AF1=0.5001;G3=0.5,4.052e-12,0.5;HWE=0.000197;AC1=10;DP4=47,39,49,42;MQ=59;FQ=999;PV4=1,0.19,0.053,0.43	GT:PL:DP:SP:GQ	0/0:0,36,255:12:0:33	0/0:0,72,255:24:0:69	0/0:0,33,255:11:0:30	0/0:0,48,255:16:0:45	0/0:0,69,255:23:0:66	1/1:255,48,0:16:0:45	1/1:255,57,0:19:0:54	1/1:255,60,0:20:0:57	1/1:255,57,0:19:0:54	1/1:255,51,0:17:0:48	chr1
chr1	9028148	.	G	A	999	PASS	DP=126;VDB=0.0265;AF1=0.4987;G3=0.5,2.032e-10,0.5;HWE=0.000205;AC1=10;DP4=27,37,31,29;MQ=60;FQ=999;PV4=0.37,1,0.15,0.19	GT:PL:DP:SP:GQ	0/0:0,42,255:14:0:39	0/0:0,27,247:9:0:24	0/0:0,42,255:14:0:39	0/0:0,33,255:11:0:30	0/0:0,48,255:16:0:45	1/1:255,42,0:14:0:39	1/1:255,45,0:15:0:42	1/1:255,39,0:13:0:36	1/1:255,36,0:12:0:33	1/1:186,18,0:6:0:15	chr1
chr1	9028561	.	A	T	999	PASS	DP=132;VDB=0.0237;AF1=0.5008;G3=0.5,7.552e-10,0.5;HWE=0.000208;AC1=10;DP4=33,29,37,28;MQ=59;FQ=999;PV4=0.72,0.44,0.014,0.028	GT:PL:DP:SP:GQ	0/0:0,48,255:16:0:45	0/0:0,18,185:6:0:15	0/0:0,36,255:12:0:33	0/0:0,30,252:10:0:27	0/0:0,54,255:18:0:51	1/1:193,21,0:7:0:18	1/1:255,57,0:19:0:54	1/1:255,51,0:17:0:48	1/1:255,30,0:10:0:27	1/1:255,36,0:12:0:33	chr1
chr1	9028788	.	G	A	999	PASS	DP=155;VDB=0.0214;AF1=0.4999;G3=0.5,1.886e-11,0.5;HWE=0.000197;AC1=10;DP4=44,36,36,35;MQ=58;FQ=999;PV4=0.63,1,1,1	GT:PL:DP:SP:GQ	1/1:255,51,0:17:0:48	1/1:255,36,0:12:0:33	1/1:255,57,0:19:0:54	1/1:255,33,0:11:0:30	1/1:255,36,0:12:0:33	0/0:0,39,255:13:0:36	0/0:0,63,255:21:0:60	0/0:0,42,255:14:0:39	0/0:0,57,255:19:0:54	0/0:0,39,255:13:0:36	chr1
chr1	9029269	.	A	G	999	PASS	DP=167;VDB=0.0252;AF1=0.4971;G3=0.5,3.89e-09,0.5;HWE=0.000214;AC1=10;DP4=38,44,36,43;MQ=59;FQ=999;PV4=1,1,0.041,0.31	GT:PL:DP:SP:GQ	0/0:0,33,241:11:0:30	0/0:0,24,198:8:0:21	0/0:0,51,255:17:0:48	0/0:0,60,255:20:0:57	0/0:0,75,255:25:0:72	1/1:255,25,0:20:0:22	1/1:255,63,0:21:0:60	1/1:152,15,0:5:0:12	1/1:255,69,0:23:0:66	1/1:255,33,0:11:0:30	chr1
chr1	9029438	.	A	T	999	PASS	DP=134;VDB=0.0247;AF1=0.496;G3=0.5,6.566e-08,0.5;HWE=0.000232;AC1=10;DP4=26,36,33,34;MQ=59;FQ=999;PV4=0.48,1,0.18,0.2	GT:PL:DP:SP:GQ	0/0:0,21,205:7:0:18	0/0:0,21,210:7:0:18	0/0:0,27,232:9:0:24	0/0:0,51,255:17:0:48	0/0:0,66,255:22:0:63	1/1:255,39,0:13:0:36	1/1:255,72,0:24:0:69	1/1:255,36,0:12:0:33	1/1:255,42,0:14:0:39	1/1:131,12,0:4:0:9	chr1
chr1	9029692	.	G	T	999	PASS	DP=127;VDB=0.0249;AF1=0.4981;G3=0.5,3.613e-10,0.5;HWE=0.000206;AC1=10;DP4=31,36,21,32;MQ=56;FQ=999;PV4=0.58,1,0.38,1	GT:PL:DP:SP:GQ	0/0:0,60,255:20:0:57	0/0:0,36,255:12:0:33	0/0:0,33,247:11:0:30	0/0:0,36,255:12:0:33	0/0:0,36,255:12:0:33	1/1:255,36,0:12:0:33	1/1:214,24,0:8:0:21	1/1:255,48,0:16:0:45	1/1:254,33,0:11:0:30	1/1:172,18,0:6:0:15	chr1
chr1	9029830	.	A	C	999	PASS	DP=85;VDB=0.0206;AF1=0.5249;G3=0.5,1.351e-07,0.5;HWE=0.000406;AC1=10;DP4=15,10,28,30;MQ=50;FQ=999;PV4=0.35,1,1,1	GT:PL:DP:SP:GQ	1/1:206,27,0:9:0:24	1/1:150,15,0:5:0:13	1/1:179,21,0:7:0:18	1/1:255,63,0:21:0:60	1/1:255,48,0:16:0:45	0/0:0,15,99:5:0:12	0/0:0,15,125:5:0:12	0/0:0,27,195:9:0:24	0/0:0,9,82:3:0:7	0/0:0,9,80:3:0:7	chr1
chr1	9029832	.	A	C	999	PASS	DP=86;VDB=0.0206;AF1=0.5236;G3=0.5,9.473e-08,0.5;HWE=0.000389;AC1=10;DP4=14,12,29,30;MQ=50;FQ=999;PV4=0.81,0.48,1,1	GT:PL:DP:SP:GQ	1/1:212,27,0:9:0:24	1/1:153,15,0:5:0:13	1/1:190,24,0:8:0:21	1/1:255,63,0:21:0:60	1/1:255,48,0:16:0:45	0/0:0,15,116:5:0:12	0/0:0,18,148:6:0:15	0/0:0,27,190:9:0:24	0/0:0,9,82:3:0:7	0/0:0,9,84:3:0:7	chr1
chr1	9029834	.	A	C	999	PASS	DP=86;VDB=0.0216;AF1=0.5232;G3=0.5,1.088e-07,0.5;HWE=0.000395;AC1=10;DP4=14,11,29,29;MQ=50;FQ=999;PV4=0.64,0.27,1,1	GT:PL:DP:SP:GQ	1/1:199,24,0:8:0:21	1/1:150,15,0:5:0:13	1/1:190,21,0:7:0:18	1/1:255,63,0:21:0:60	1/1:255,51,0:17:0:48	0/0:0,15,116:5:0:12	0/0:0,18,149:6:0:15	0/0:0,24,171:8:0:21	0/0:0,9,82:3:0:7	0/0:0,9,84:3:0:7	chr1
chr1	9029836	.	A	C	999	PASS	DP=87;VDB=0.0216;AF1=0.5234;G3=0.5,1.053e-07,0.5;HWE=0.000394;AC1=10;DP4=14,11,28,30;MQ=50;FQ=999;PV4=0.63,0.14,1,1	GT:PL:DP:SP:GQ	1/1:210,27,0:9:0:24	1/1:149,15,0:5:0:13	1/1:177,21,0:7:0:18	1/1:255,63,0:21:0:60	1/1:255,48,0:16:0:45	0/0:0,15,116:5:0:12	0/0:0,18,152:6:0:15	0/0:0,24,172:8:0:21	0/0:0,9,82:3:0:7	0/0:0,9,84:3:0:7	chr1
chr1	9029883	.	T	C	999	PASS	DP=93;VDB=0.0054;AF1=0.475;G3=0.5,5.161e-08,0.5;HWE=0.000367;AC1=10;DP4=29,30,13,12;MQ=55;FQ=999;PV4=1,1,4.5e-06,0.15	GT:PL:DP:SP:GQ	0/0:0,27,239:9:0:25	0/0:0,21,196:7:0:19	0/0:0,21,179:7:0:19	0/0:0,60,255:20:0:58	0/0:0,48,255:16:0:46	1/1:72,9,0:3:0:7	1/1:231,27,0:9:0:23	1/1:124,12,0:4:0:9	1/1:122,12,0:4:0:9	1/1:130,15,0:5:0:12	chr1
chr1	9029884	.	G	A	999	PASS	DP=96;VDB=0.0071;AF1=0.4778;G3=0.5,4.402e-07,0.5;HWE=0.00034;AC1=10;DP4=30,32,15,12;MQ=55;FQ=999;PV4=0.65,1,2.1e-06,0.22	GT:PL:DP:SP:GQ	0/0:0,27,232:9:0:24	0/0:0,21,196:7:0:19	0/0:0,24,187:8:0:21	0/0:0,63,255:21:0:60	0/0:0,51,255:17:0:48	1/1:72,9,0:3:0:7	1/1:242,30,0:10:0:27	1/1:121,12,0:4:0:9	1/1:147,15,0:5:0:12	1/1:126,15,0:5:0:12	chr1
chr1	9029919	.	A	C	999	PASS	DP=105;VDB=0.0092;AF1=0.498;G3=0.5,2.132e-08,0.5;HWE=0.000223;AC1=10;DP4=27,34,24,14;MQ=55;FQ=999;PV4=0.098,1,0.00012,1	GT:PL:DP:SP:GQ	0/0:0,33,255:11:0:30	0/0:0,18,177:6:0:15	0/0:0,24,207:8:0:21	0/0:0,60,255:20:0:57	0/0:0,48,255:16:0:45	1/1:193,21,0:7:0:18	1/1:255,33,0:11:0:30	1/1:194,21,0:7:0:18	1/1:162,21,0:7:0:18	1/1:154,18,0:6:0:15	chr1
chr1	9030073	.	C	T	999	PASS	DP=153;VDB=0.0248;AF1=0.5004;G3=0.5,1.102e-08,0.5;HWE=0.000256;AC1=10;DP4=36,32,42,38;MQ=59;FQ=999;PV4=1,0.096,0.21,0.43	GT:PL:DP:SP:GQ	0/0:0,24,219:8:0:21	0/0:0,12,129:4:0:10	0/0:0,57,255:19:0:54	0/0:0,45,255:15:0:42	0/0:0,66,255:22:0:63	1/1:255,36,0:12:0:33	1/1:255,93,0:31:0:90	1/1:255,48,0:16:0:45	1/1:255,51,0:17:0:48	1/1:103,12,0:4:0:9	chr1
chr1	9030331	.	C	T	999	PASS	DP=174;VDB=0.0237;AF1=0.4993;G3=0.5,9.82e-09,0.5;HWE=0.000201;AC1=10;DP4=44,49,37,36;MQ=60;FQ=999;PV4=0.75,1,0.13,1	GT:PL:DP:SP:GQ	0/0:0,27,238:9:0:24	0/0:0,51,255:17:0:48	0/0:0,54,255:18:0:51	0/0:0,45,255:15:0:42	0/0:0,102,255:34:0:99	1/1:255,36,0:12:0:33	1/1:255,60,0:20:0:57	1/1:255,69,0:23:0:66	1/1:255,33,0:11:0:30	1/1:191,21,0:7:0:18	chr1
chr1	9030688	.	G	T	999	PASS	DP=141;VDB=0.0238;AF1=0.5012;G3=0.5,3.734e-10,0.5;HWE=0.000206;AC1=10;DP4=35,30,37,36;MQ=59;FQ=999;PV4=0.74,1,0.31,0.28	GT:PL:DP:SP:GQ	0/0:0,30,242:10:0:27	0/0:0,18,192:6:0:15	0/0:0,39,255:13:0:36	0/0:0,48,255:16:0:45	0/0:0,60,255:20:0:57	1/1:255,45,0:15:0:42	1/1:255,78,0:26:0:75	1/1:224,24,0:8:0:21	1/1:253,30,0:10:0:27	1/1:255,42,0:14:0:39	chr1
chr1	9030711	.	G	T	999	PASS	DP=138;VDB=0.0222;AF1=0.5013;G3=0.5,3.451e-10,0.5;HWE=0.000206;AC1=10;DP4=31,29,43,29;MQ=59;FQ=999;PV4=0.38,1,1,0.34	GT:PL:DP:SP:GQ	0/0:0,33,255:11:0:30	0/0:0,18,190:6:0:15	0/0:0,30,249:10:0:27	0/0:0,51,255:17:0:48	0/0:4,52,255:18:0:45	1/1:255,48,0:16:0:45	1/1:255,72,0:24:0:69	1/1:239,27,0:9:0:24	1/1:255,36,0:12:0:33	1/1:227,27,0:9:0:24	chr1
chr1	9030792	.	A	G	999	PASS	DP=147;VDB=0.0263;AF1=0.5008;G3=0.5,1.284e-08,0.5;HWE=0.000202;AC1=10;DP4=33,31,34,44;MQ=58;FQ=999;PV4=0.4,0.22,1,1	GT:PL:DP:SP:GQ	0/0:0,30,242:10:0:27	0/0:0,21,193:7:0:18	0/0:0,39,255:13:0:36	0/0:0,30,242:10:0:27	0/0:0,72,255:24:0:69	1/1:255,45,0:15:0:42	1/1:255,87,0:29:0:84	1/1:240,30,0:10:0:27	1/1:255,33,0:11:0:30	1/1:255,39,0:13:0:36	chr1
chr1	9030963	.	C	A	999	PASS	DP=137;VDB=0.0205;AF1=0.4991;G3=0.5,1.329e-08,0.5;HWE=0.000202;AC1=10;DP4=38,39,21,28;MQ=58;FQ=999;PV4=0.58,1,0.37,1	GT:PL:DP:SP:GQ	0/0:0,33,252:11:0:30	0/0:0,33,255:11:0:30	0/0:0,54,255:18:0:51	0/0:0,36,255:12:0:33	0/0:0,75,255:25:0:72	1/1:255,39,0:13:0:36	1/1:249,33,0:11:0:30	1/1:222,24,0:8:0:21	1/1:242,27,0:9:0:24	1/1:198,24,0:8:0:21	chr1
chr1	9031060	.	C	T	999	PASS	DP=151;VDB=0.0235;AF1=0.4988;G3=0.5,2.739e-10,0.5;HWE=0.000205;AC1=10;DP4=40,36,41,28;MQ=59;FQ=999;PV4=0.5,1,0.22,0.4	GT:PL:DP:SP:GQ	0/0:0,24,228:8:0:21	0/0:0,36,255:12:0:33	0/0:0,45,255:15:0:42	0/0:0,54,255:18:0:51	0/0:0,69,255:23:0:66	1/1:255,63,0:21:0:60	1/1:255,45,0:15:0:42	1/1:255,36,0:12:0:33	1/1:255,45,0:15:0:42	1/1:157,18,0:6:0:15	chr1
chr1	9031374	.	G	A	999	PASS	DP=167;VDB=0.0219;AF1=0.503;G3=0.5,1.685e-09,0.5;HWE=0.00021;AC1=10;DP4=44,35,43,38;MQ=59;FQ=999;PV4=0.75,0.22,0.0039,1	GT:PL:DP:SP:GQ	1/1:255,36,0:12:0:33	1/1:255,54,0:18:0:51	1/1:255,39,0:13:0:36	1/1:255,66,0:22:0:63	1/1:255,48,0:16:0:45	0/0:0,45,255:15:0:42	0/0:0,96,255:32:0:93	0/0:0,36,255:12:0:33	0/0:0,45,255:15:0:42	0/0:0,15,149:5:0:12	chr1
chr1	9031718	.	T	C	999	PASS	DP=163;VDB=0.0258;AF1=0.5003;G3=0.5,1.186e-09,0.5;HWE=0.000199;AC1=10;DP4=37,40,45,37;MQ=60;FQ=999;PV4=0.43,0.13,0.047,1	GT:PL:DP:SP:GQ	1/1:255,36,0:12:0:33	1/1:255,54,0:18:0:51	1/1:255,57,0:19:0:54	1/1:255,66,0:23:0:63	1/1:255,30,0:10:0:27	0/0:0,48,255:16:0:45	0/0:0,84,255:28:0:81	0/0:0,45,255:15:0:42	0/0:0,27,235:9:0:24	0/0:0,27,251:9:0:24	chr1
chr1	9031895	.	G	A	999	PASS	DP=151;VDB=0.0242;AF1=0.4991;G3=0.5,1.923e-08,0.5;HWE=0.000202;AC1=10;DP4=42,36,29,36;MQ=59;FQ=999;PV4=0.32,0.013,0.36,0.32	GT:PL:DP:SP:GQ	1/1:227,27,0:9:0:24	1/1:231,30,0:10:0:27	1/1:255,51,0:17:0:48	1/1:255,38,0:23:0:35	1/1:169,21,0:7:0:18	0/0:0,60,255:20:0:57	0/0:0,66,255:22:0:63	0/0:0,42,255:14:0:39	0/0:0,27,240:9:0:24	0/0:0,36,255:12:0:33	chr1
chr1	9032145	.	G	C	999	PASS	DP=167;VDB=0.0208;AF1=0.5001;G3=0.5,4.681e-11,0.5;HWE=0.000197;AC1=10;DP4=43,34,53,36;MQ=58;FQ=999;PV4=0.64,1,1,1	GT:PL:DP:SP:GQ	1/1:255,45,0:15:0:42	1/1:255,36,0:12:0:33	1/1:255,60,0:20:0:57	1/1:255,66,0:22:0:63	1/1:255,60,0:20:0:57	0/0:0,51,255:17:0:48	0/0:0,66,255:22:0:63	0/0:0,51,255:17:0:48	0/0:0,33,255:11:0:30	0/0:0,30,251:10:0:27	chr1
chr1	9032317	.	G	A	999	PASS	DP=171;VDB=0.0227;AF1=0.4985;G3=0.5,3.202e-08,0.5;HWE=0.000203;AC1=10;DP4=39,46,45,41;MQ=56;FQ=999;PV4=0.45,1,0.27,0.27	GT:PL:DP:SP:GQ	0/0:0,54,255:18:0:51	0/0:0,54,255:18:0:51	0/0:0,48,255:16:0:45	0/0:0,54,255:18:0:51	0/0:0,45,255:15:0:42	1/1:255,54,0:18:0:51	1/1:255,87,0:29:0:84	1/1:255,42,0:14:0:39	1/1:255,57,0:19:0:54	1/1:177,18,0:6:0:15	chr1
chr1	9032360	.	G	A	999	PASS	DP=175;VDB=0.0251;AF1=0.5;G3=0.5,1.498e-11,0.5;HWE=0.000197;AC1=10;DP4=45,49,36,42;MQ=57;FQ=999;PV4=0.88,1,1,0.42	GT:PL:DP:SP:GQ	1/1:255,42,0:14:0:39	1/1:255,36,0:12:0:33	1/1:255,45,0:15:0:42	1/1:255,75,0:25:0:72	1/1:255,36,0:12:0:33	0/0:0,51,255:17:0:48	0/0:0,96,255:32:0:93	0/0:0,33,254:11:0:30	0/0:0,63,255:21:0:60	0/0:0,39,255:13:0:36	chr1
chr1	9032491	.	A	G	999	PASS	DP=147;VDB=0.0231;AF1=0.4996;G3=0.5,9.754e-10,0.5;HWE=0.000209;AC1=10;DP4=29,45,32,41;MQ=58;FQ=999;PV4=0.62,0.48,1,1	GT:PL:DP:SP:GQ	1/1:189,18,0:6:0:15	1/1:255,39,0:13:0:36	1/1:255,42,0:14:0:39	1/1:255,75,0:25:0:72	1/1:255,45,0:15:0:42	0/0:0,51,255:17:0:48	0/0:0,84,255:28:0:81	0/0:0,42,255:14:0:39	0/0:0,21,180:7:0:18	0/0:0,24,207:8:0:21	chr1
chr1	9032550	.	A	G	999	PASS	DP=136;VDB=0.0251;AF1=0.4975;G3=0.5,2.908e-09,0.5;HWE=0.000212;AC1=10;DP4=28,33,33,39;MQ=59;FQ=999;PV4=1,0.4,1,1	GT:PL:DP:SP:GQ	1/1:150,15,0:5:0:12	1/1:255,39,0:13:0:36	1/1:255,48,0:16:0:45	1/1:255,60,0:20:0:57	1/1:255,54,0:18:0:51	0/0:0,45,255:15:0:42	0/0:0,48,255:16:0:45	0/0:0,36,255:12:0:33	0/0:0,30,244:10:0:27	0/0:0,24,214:8:0:21	chr1
chr1	9032623	.	C	G	999	PASS	DP=152;VDB=0.0263;AF1=0.5005;G3=0.5,1.054e-08,0.5;HWE=0.000201;AC1=10;DP4=38,36,41,35;MQ=59;FQ=999;PV4=0.87,0.0084,0.013,0.24	GT:PL:DP:SP:GQ	0/0:0,24,224:8:0:21	0/0:0,24,231:8:0:21	0/0:0,54,255:18:0:51	0/0:0,66,255:22:0:63	0/0:0,54,255:18:0:51	1/1:255,60,0:20:0:57	1/1:255,60,0:20:0:57	1/1:255,51,0:17:0:48	1/1:236,27,0:9:0:24	1/1:231,30,0:10:0:27	chr1
chr1	9032646	.	C	T	999	PASS	DP=144;VDB=0.0239;AF1=0.5001;G3=0.5,1.073e-08,0.5;HWE=0.000201;AC1=10;DP4=40,31,40,31;MQ=59;FQ=999;PV4=1,1,1,0.12	GT:PL:DP:SP:GQ	1/1:235,30,0:10:0:27	1/1:216,24,0:8:0:21	1/1:255,51,0:17:0:48	1/1:255,63,0:21:0:60	1/1:255,45,0:15:0:42	0/0:0,48,255:16:0:45	0/0:0,69,255:23:0:66	0/0:0,45,255:15:0:42	0/0:0,24,225:8:0:21	0/0:0,27,242:9:0:24	chr1
chr1	9032714	.	C	T	999	PASS	DP=165;VDB=0.0252;AF1=0.5006;G3=0.5,2.281e-08,0.5;HWE=0.000203;AC1=10;DP4=47,34,44,34;MQ=59;FQ=999;PV4=0.87,0.43,1,0.18	GT:PL:DP:SP:GQ	1/1:248,36,0:12:0:33	1/1:222,24,0:8:0:21	1/1:255,45,0:15:0:42	1/1:255,75,0:25:0:72	1/1:255,54,0:18:0:51	0/0:0,54,255:18:0:51	0/0:0,87,255:29:0:84	0/0:0,54,255:18:0:51	0/0:0,21,208:7:0:18	0/0:0,27,203:9:0:24	chr1
chr1	9034914	.	CATA	CA	999	PASS	INDEL;DP=153;VDB=0.0236;AF1=0.502;G3=0.5,3.081e-10,0.5;HWE=0.000206;AC1=10;DP4=35,27,45,40;MQ=59;FQ=999;PV4=0.74,2.6e-12,1,1	GT:PL:DP:SP:GQ	1/1:255,45,0:15:0:42	1/1:255,45,0:15:0:42	1/1:255,51,0:17:0:48	1/1:255,42,0:14:0:39	1/1:255,72,0:24:0:69	0/0:0,45,255:15:0:42	0/0:0,69,255:23:0:66	0/0:0,18,251:6:0:15	0/0:0,30,255:10:0:27	0/0:0,24,255:8:0:21	chr1
chr1	9035035	.	T	C	999	PASS	DP=165;VDB=0.0229;AF1=0.5;G3=0.5,9.544e-12,0.5;HWE=0.000197;AC1=10;DP4=39,49,36,39;MQ=59;FQ=999;PV4=0.75,0.017,0.29,1	GT:PL:DP:SP:GQ	0/0:0,45,255:15:0:42	0/0:0,39,255:13:0:36	0/0:0,48,255:16:0:45	0/0:0,39,255:13:0:36	0/0:0,93,255:31:0:90	1/1:255,51,0:17:0:48	1/1:255,63,0:21:0:60	1/1:255,33,0:11:0:30	1/1:255,39,0:13:0:36	1/1:255,39,0:13:0:36	chr1
chr1	9035644	.	TAAAAAAAAAAA	TAAAAAAAAAAAAA	999	PASS	INDEL;DP=125;VDB=0.0258;AF1=0.4735;G3=0.5,2.834e-07,0.5;HWE=0.000422;AC1=10;DP4=28,30,21,21;MQ=58;FQ=999;PV4=1,1,0.014,0.035	GT:PL:DP:SP:GQ	0/0:0,24,53:8:0:22	0/0:0,33,64:11:0:31	0/0:0,24,54:8:0:22	0/0:0,18,41:6:0:16	0/0:0,72,80:24:0:69	1/1:112,30,0:12:0:26	1/1:140,39,0:13:0:35	1/1:56,5,0:5:0:4	1/1:65,12,0:4:0:9	1/1:76,20,2:9:0:15	chr1
chr1	9036149	.	G	C	999	PASS	DP=209;VDB=0.0243;AF1=0.5;G3=0.5,8.203e-14,0.5;HWE=0.000197;AC1=10;DP4=60,43,50,47;MQ=59;FQ=999;PV4=0.39,0.31,1,0.098	GT:PL:DP:SP:GQ	1/1:255,51,0:17:0:48	1/1:255,45,0:15:0:42	1/1:255,54,0:18:0:51	1/1:255,75,0:25:0:72	1/1:255,66,0:22:0:63	0/0:0,72,255:24:0:69	0/0:0,105,255:35:0:99	0/0:0,45,255:15:0:42	0/0:0,39,255:13:0:36	0/0:0,48,255:16:0:45	chr1
chr1	9036433	.	C	A	999	PASS	DP=163;VDB=0.0245;AF1=0.4999;G3=0.5,1.697e-10,0.5;HWE=0.000198;AC1=10;DP4=42,41,35,40;MQ=59;FQ=999;PV4=0.64,1,1,0.059	GT:PL:DP:SP:GQ	1/1:255,30,0:10:0:27	1/1:255,51,0:17:0:48	1/1:234,30,0:10:0:27	1/1:255,60,0:20:0:57	1/1:255,54,0:18:0:51	0/0:0,57,255:19:0:54	0/0:0,60,255:20:0:57	0/0:0,63,255:21:0:60	0/0:0,36,255:12:0:33	0/0:0,33,255:11:0:30	chr1
chr1	9036441	.	C	T	999	PASS	DP=156;VDB=0.0252;AF1=0.5;G3=0.5,8.91e-11,0.5;HWE=0.000198;AC1=10;DP4=42,38,35,36;MQ=59;FQ=999;PV4=0.75,0.061,1,1	GT:PL:DP:SP:GQ	1/1:255,33,0:11:0:30	1/1:255,42,0:14:0:39	1/1:231,33,0:11:0:30	1/1:255,60,0:20:0:57	1/1:255,45,0:15:0:42	0/0:0,51,255:17:0:48	0/0:0,60,255:20:0:57	0/0:0,60,255:20:0:57	0/0:0,39,255:13:0:36	0/0:0,30,255:10:0:27	chr1
chr1	9036760	.	T	C	999	PASS	DP=146;VDB=0.0209;AF1=0.4989;G3=0.5,2.052e-08,0.5;HWE=0.000202;AC1=10;DP4=40,33,26,39;MQ=58;FQ=999;PV4=0.091,0.46,0.16,0.053	GT:PL:DP:SP:GQ	0/0:0,57,255:19:0:54	0/0:0,30,248:10:0:27	0/0:0,33,255:11:0:30	0/0:0,48,255:16:0:45	0/0:0,51,255:17:0:48	1/1:199,21,0:7:0:18	1/1:255,54,0:18:0:51	1/1:255,36,0:12:0:33	1/1:255,60,0:20:0:57	1/1:211,24,0:8:0:21	chr1
chr1	9036803	.	C	A	999	PASS	DP=150;VDB=0.0236;AF1=0.4969;G3=0.5,1.84e-09,0.5;HWE=0.000211;AC1=10;DP4=40,44,26,36;MQ=58;FQ=999;PV4=0.51,0.28,0.06,1	GT:PL:DP:SP:GQ	0/0:0,60,255:20:0:57	0/0:0,42,255:14:0:39	0/0:0,45,255:15:0:42	0/0:0,45,255:15:0:42	0/0:0,60,255:20:0:57	1/1:152,15,0:5:0:12	1/1:255,36,0:12:0:33	1/1:255,45,0:15:0:42	1/1:255,60,0:20:0:57	1/1:242,30,0:10:0:27	chr1
chr1	9036846	.	G	A	999	PASS	DP=140;VDB=0.0203;AF1=0.503;G3=0.5,1.828e-09,0.5;HWE=0.000211;AC1=10;DP4=25,41,37,34;MQ=58;FQ=999;PV4=0.12,1,1,0.44	GT:PL:DP:SP:GQ	1/1:255,54,0:18:0:51	1/1:255,42,0:14:0:39	1/1:248,33,0:11:0:30	1/1:255,36,0:12:0:33	1/1:255,48,0:16:0:45	0/0:0,15,156:5:0:12	0/0:0,48,255:16:0:45	0/0:0,48,255:16:0:45	0/0:0,54,255:18:0:51	0/0:0,33,255:11:0:30	chr1
chr1	9037064	.	C	T	999	PASS	DP=148;VDB=0.024;AF1=0.5008;G3=0.5,1.953e-10,0.5;HWE=0.000205;AC1=10;DP4=35,34,37,39;MQ=59;FQ=999;PV4=0.87,1,0.016,0.44	GT:PL:DP:SP:GQ	0/0:0,30,255:10:0:27	0/0:0,30,255:10:0:27	0/0:0,27,242:9:0:24	0/0:0,22,255:21:0:19	0/0:0,25,255:21:0:22	1/1:255,75,0:25:0:72	1/1:255,57,0:19:0:54	1/1:218,24,0:8:0:21	1/1:255,36,0:12:0:33	1/1:248,30,0:10:0:27	chr1
chr1	9037230	.	C	T	999	PASS	DP=132;VDB=0.0178;AF1=0.4977;G3=0.5,4.154e-09,0.5;HWE=0.000214;AC1=10;DP4=26,39,25,38;MQ=60;FQ=999;PV4=1,0.16,0.04,1	GT:PL:DP:SP:GQ	0/0:0,27,242:9:0:24	0/0:0,24,220:8:0:21	0/0:0,27,242:9:0:24	0/0:0,54,255:18:0:51	0/0:0,63,255:21:0:60	1/1:255,39,0:13:0:36	1/1:255,66,0:22:0:63	1/1:255,36,0:12:0:33	1/1:255,33,0:11:0:30	1/1:121,15,0:5:0:12	chr1
chr1	9037769	.	C	T	999	PASS	DP=174;VDB=0.0215;AF1=0.4997;G3=0.5,1.162e-09,0.5;HWE=0.000199;AC1=10;DP4=35,39,55,40;MQ=59;FQ=999;PV4=0.21,1,1,1	GT:PL:DP:SP:GQ	0/0:0,30,244:10:0:27	0/0:0,57,255:19:0:54	0/0:0,48,255:16:0:45	0/0:0,36,255:12:0:33	0/0:0,51,255:17:0:48	1/1:255,72,0:24:0:69	1/1:255,78,0:26:0:75	1/1:255,54,0:18:0:51	1/1:255,57,0:19:0:54	1/1:222,24,0:8:0:21	chr1
chr1	9038490	.	G	C	999	PASS	DP=171;VDB=0.0258;AF1=0.4974;G3=0.5,2.536e-09,0.5;HWE=0.000212;AC1=10;DP4=42,34,51,38;MQ=59;FQ=999;PV4=0.88,0.37,1,1	GT:PL:DP:SP:GQ	1/1:165,15,0:5:0:12	1/1:255,60,0:20:0:57	1/1:255,78,0:26:0:75	1/1:255,72,0:24:0:69	1/1:255,42,0:14:0:39	0/0:0,63,255:21:0:60	0/0:0,51,255:17:0:48	0/0:0,24,211:8:0:21	0/0:0,51,255:17:0:48	0/0:0,39,255:13:0:36	chr1
chr1	9038530	.	G	C	999	PASS	DP=170;VDB=0.0233;AF1=0.5102;G3=0.5,9.221e-09,0.5;HWE=0.000252;AC1=10;DP4=46,39,44,38;MQ=59;FQ=999;PV4=1,1,1,1	GT:PL:DP:SP:GQ	0/0:0,9,103:3:0:7	0/0:0,63,255:21:0:60	0/0:0,66,255:22:0:63	0/0:0,63,255:21:0:60	0/0:0,54,255:18:0:51	1/1:255,66,0:22:0:63	1/1:255,60,0:20:0:57	1/1:255,33,0:11:0:30	1/1:255,57,0:19:0:54	1/1:249,30,0:10:0:27	chr1
chr1	9038659	.	A	G	999	PASS	DP=154;VDB=0.0247;AF1=0.5028;G3=0.5,2.094e-09,0.5;HWE=0.000211;AC1=10;DP4=40,42,28,41;MQ=60;FQ=999;PV4=0.33,1,1,0.39	GT:PL:DP:SP:GQ	1/1:255,36,0:12:0:33	1/1:229,30,0:10:0:27	1/1:249,30,0:10:0:27	1/1:255,54,0:18:0:51	1/1:255,57,0:19:0:54	0/0:0,57,255:19:0:54	0/0:0,69,255:23:0:66	0/0:0,15,149:5:0:12	0/0:0,69,255:23:0:66	0/0:0,36,255:12:0:33	chr1
chr1	9038682	.	A	G	999	PASS	DP=153;VDB=0.024;AF1=0.5055;G3=0.5,2.942e-08,0.5;HWE=0.000225;AC1=10;DP4=39,41,30,39;MQ=60;FQ=999;PV4=0.62,1,1,1	GT:PL:DP:SP:GQ	1/1:255,48,0:16:0:45	1/1:242,30,0:10:0:27	1/1:242,27,0:9:0:24	1/1:255,42,0:14:0:39	1/1:255,60,0:20:0:57	0/0:0,45,255:15:0:42	0/0:0,72,255:24:0:69	0/0:0,12,134:4:0:9	0/0:0,78,255:26:0:75	0/0:0,33,255:11:0:30	chr1
chr1	9038977	.	C	T	999	PASS	DP=123;VDB=0.0196;AF1=0.5001;G3=0.5,4.574e-09,0.5;HWE=0.0002;AC1=10;DP4=31,31,30,27;MQ=54;FQ=999;PV4=0.85,1,0.042,0.42	GT:PL:DP:SP:GQ	1/1:245,36,0:12:0:33	1/1:255,42,0:14:0:39	1/1:252,30,0:10:0:27	1/1:255,36,0:12:0:33	1/1:228,27,0:9:0:24	0/0:0,63,255:21:0:60	0/0:0,33,250:11:0:30	0/0:0,27,246:9:0:24	0/0:0,27,235:9:0:24	0/0:0,36,255:12:0:33	chr1
chr1	9039164	.	G	T	999	PASS	DP=119;VDB=0.0224;AF1=0.5014;G3=0.5,7.407e-10,0.5;HWE=0.000208;AC1=10;DP4=29,21,33,24;MQ=54;FQ=999;PV4=1,1,1,1	GT:PL:DP:SP:GQ	1/1:255,45,0:15:0:42	1/1:218,24,0:8:0:21	1/1:254,30,0:10:0:27	1/1:255,42,0:14:0:39	1/1:241,30,0:10:0:27	0/0:0,24,216:8:0:21	0/0:0,45,255:15:0:42	0/0:0,39,255:13:0:36	0/0:0,21,193:7:0:18	0/0:0,21,185:7:0:18	chr1
chr1	9039757	.	C	A	999	PASS	DP=171;VDB=0.0258;AF1=0.4796;G3=0.5,2.57e-07,0.5;HWE=0.000399;AC1=10;DP4=44,37,41,44;MQ=59;FQ=999;PV4=0.44,0.081,0.015,1	GT:PL:DP:SP:GQ	1/1:255,51,0:17:0:48	1/1:221,4,0:12:0:3	1/1:255,63,0:21:0:60	1/1:255,60,0:20:0:57	1/1:255,48,0:16:0:45	0/0:0,57,255:19:0:54	0/0:0,48,255:16:0:45	0/0:0,60,255:20:0:57	0/0:0,60,255:20:0:57	0/0:0,15,137:5:0:13	chr1
chr1	9039805	.	G	C	999	PASS	DP=171;VDB=0.0218;AF1=0.4999;G3=0.5,2.287e-10,0.5;HWE=0.000198;AC1=10;DP4=45,37,39,46;MQ=59;FQ=999;PV4=0.28,0.32,0.22,1	GT:PL:DP:SP:GQ	1/1:255,66,0:22:0:63	1/1:211,27,0:9:0:24	1/1:255,66,0:22:0:63	1/1:255,51,0:17:0:48	1/1:255,45,0:15:0:42	0/0:0,60,255:20:0:57	0/0:0,54,255:18:0:51	0/0:0,54,255:18:0:51	0/0:0,48,255:16:0:45	0/0:0,30,246:10:0:27	chr1
chr1	9040018	.	G	C	999	PASS	DP=157;VDB=0.0254;AF1=0.4983;G3=0.5,1.889e-10,0.5;HWE=0.000204;AC1=10;DP4=33,36,33,36;MQ=59;FQ=999;PV4=1,1,1,0.21	GT:PL:DP:SP:GQ	1/1:255,54,0:18:0:51	1/1:214,27,0:9:0:24	1/1:255,48,0:16:0:45	1/1:165,18,0:6:0:15	1/1:255,60,0:20:0:57	0/0:0,39,255:13:0:36	0/0:0,48,255:16:0:45	0/0:0,33,227:11:0:30	0/0:0,42,255:14:0:39	0/0:0,45,255:15:0:42	chr1
chr1	9040461	.	T	C	999	PASS	DP=197;VDB=0.0231;AF1=0.5;G3=0.5,3.155e-11,0.5;HWE=0.000197;AC1=10;DP4=40,52,51,48;MQ=59;FQ=999;PV4=0.31,0.15,0.076,0.02	GT:PL:DP:SP:GQ	0/0:0,33,255:11:0:30	0/0:0,66,255:22:0:63	0/0:0,81,255:27:0:78	0/0:0,54,255:18:0:51	0/0:0,42,255:14:0:39	1/1:255,90,0:30:0:87	1/1:255,72,0:24:0:69	1/1:255,54,0:18:0:51	1/1:255,30,0:10:0:27	1/1:255,51,0:17:0:48	chr1
chr1	9040474	.	C	G	999	PASS	DP=200;VDB=0.0268;AF1=0.5;G3=0.5,2.397e-12,0.5;HWE=0.000197;AC1=10;DP4=52,46,44,52;MQ=59;FQ=999;PV4=0.32,1,1,1	GT:PL:DP:SP:GQ	1/1:255,33,0:11:0:30	1/1:255,63,0:21:0:60	1/1:255,84,0:28:0:81	1/1:255,54,0:18:0:51	1/1:255,54,0:18:0:51	0/0:0,84,255:28:0:81	0/0:0,69,255:23:0:66	0/0:0,57,255:19:0:54	0/0:0,39,255:13:0:36	0/0:0,45,255:15:0:42	chr1
chr1	9040592	.	A	C	999	PASS	DP=193;VDB=0.0246;AF1=0.5104;G3=0.5,8.98e-09,0.5;HWE=0.000251;AC1=10;DP4=47,42,47,51;MQ=59;FQ=999;PV4=0.56,0.026,0.12,1	GT:PL:DP:SP:GQ	0/0:0,54,255:18:0:51	0/0:0,54,255:18:0:51	0/0:0,48,255:16:0:45	0/0:0,33,255:11:0:30	0/0:0,9,255:28:0:7	1/1:255,96,0:32:0:93	1/1:255,57,0:20:0:54	1/1:255,51,0:17:0:48	1/1:255,45,0:15:0:42	1/1:255,36,0:12:0:33	chr1
chr1	9040637	.	T	C	999	PASS	DP=176;VDB=0.0205;AF1=0.4823;G3=0.5,2.495e-07,0.5;HWE=0.000309;AC1=10;DP4=41,50,40,40;MQ=59;FQ=999;PV4=0.54,1,1,1	GT:PL:DP:SP:GQ	1/1:255,54,0:18:0:51	1/1:255,39,0:13:0:36	1/1:255,48,0:16:0:45	1/1:246,27,0:9:0:24	1/1:255,6,0:26:0:5	0/0:0,99,255:33:0:96	0/0:0,42,255:14:0:39	0/0:0,48,255:16:0:45	0/0:0,39,255:13:0:36	0/0:0,39,255:13:0:36	chr1
chr1	9040717	.	A	C	999	PASS	DP=178;VDB=0.0256;AF1=0.4995;G3=0.5,8.603e-10,0.5;HWE=0.000199;AC1=10;DP4=50,53,32,39;MQ=58;FQ=999;PV4=0.76,1,1,1	GT:PL:DP:SP:GQ	1/1:255,42,0:14:0:39	1/1:235,27,0:9:0:24	1/1:255,51,0:17:0:48	1/1:255,39,0:13:0:36	1/1:255,26,0:19:0:23	0/0:0,99,255:33:0:96	0/0:0,60,255:20:0:57	0/0:0,48,255:16:0:45	0/0:0,45,255:15:0:42	0/0:0,54,255:18:0:51	chr1
chr1	9040826	.	G	A	999	PASS	DP=162;VDB=0.0241;AF1=0.5;G3=0.5,3.059e-12,0.5;HWE=0.000197;AC1=10;DP4=40,47,35,35;MQ=55;FQ=999;PV4=0.63,1,0.11,1	GT:PL:DP:SP:GQ	1/1:255,48,0:16:0:45	1/1:255,45,0:15:0:42	1/1:255,39,0:13:0:36	1/1:255,39,0:13:0:36	1/1:255,39,0:13:0:36	0/0:0,45,255:15:0:42	0/0:0,75,255:25:0:72	0/0:0,48,255:16:0:45	0/0:0,57,255:19:0:54	0/0:0,36,255:12:0:33	chr1
chr1	9040966	.	C	T	999	PASS	DP=71;VDB=0.0215;AF1=0.4665;G3=0.5,1.035e-06,0.5;HWE=0.000527;AC1=10;DP4=25,17,12,13;MQ=40;FQ=999;PV4=0.45,0.13,1,1	GT:PL:DP:SP:GQ	0/0:0,30,204:10:0:28	0/0:7,22,150:6:0:13	0/0:0,33,233:11:0:31	0/0:0,30,198:10:0:28	0/0:0,18,140:6:0:16	1/1:69,6,0:2:0:4	1/1:187,27,0:9:0:23	1/1:88,9,0:3:0:6	1/1:122,12,0:4:0:9	1/1:158,18,0:6:0:14	chr1
chr1	9040983	.	A	C	999	PASS	DP=57;VDB=0.0169;AF1=0.4599;G3=0.5,7.617e-07,0.5;HWE=0.00073;AC1=9;DP4=20,13,9,12;MQ=36;FQ=999;PV4=0.27,3.4e-05,1,0.019	GT:PL:DP:SP:GQ	0/0:0,18,109:6:0:16	0/0:0,12,115:4:0:10	0/0:0,24,176:8:0:22	0/0:0,27,196:9:0:25	0/0:0,18,140:6:0:16	1/1:66,6,0:2:0:4	1/1:191,27,0:9:0:23	1/1:83,9,0:3:0:6	1/1:76,9,0:3:0:6	1/1:115,12,0:4:0:9	chr1
chr1	9043311	.	G	A	999	PASS	DP=157;VDB=0.0249;AF1=0.5002;G3=0.5,9.052e-11,0.5;HWE=0.000198;AC1=10;DP4=38,27,43,49;MQ=58;FQ=999;PV4=0.19,0.17,0.11,0.46	GT:PL:DP:SP:GQ	0/0:0,42,255:14:0:39	0/0:0,30,250:10:0:27	0/0:0,42,255:14:0:39	0/0:0,30,236:10:0:27	0/0:0,51,255:17:0:48	1/1:255,45,0:15:0:42	1/1:255,78,0:26:0:75	1/1:255,48,0:16:0:45	1/1:255,63,0:21:0:60	1/1:255,42,0:14:0:39	chr1
chr1	9043465	.	G	C	999	PASS	DP=168;VDB=0.0238;AF1=0.4985;G3=0.5,1.105e-10,0.5;HWE=0.000203;AC1=10;DP4=39,43,36,43;MQ=59;FQ=999;PV4=0.87,0.41,0.21,1	GT:PL:DP:SP:GQ	1/1:255,54,0:18:0:51	1/1:167,18,0:6:0:15	1/1:255,60,0:20:0:57	1/1:255,39,0:13:0:36	1/1:255,66,0:22:0:63	0/0:0,45,255:15:0:42	0/0:0,51,255:17:0:48	0/0:0,66,255:22:0:63	0/0:0,48,255:16:0:45	0/0:0,36,255:12:0:33	chr1
chr1	9044183	.	T	C	999	PASS	DP=184;VDB=0.024;AF1=0.4998;G3=0.5,4.664e-10,0.5;HWE=0.000198;AC1=10;DP4=48,52,38,40;MQ=60;FQ=999;PV4=1,1,0.024,0.29	GT:PL:DP:SP:GQ	0/0:0,60,255:20:0:57	0/0:0,36,255:12:0:33	0/0:0,33,255:11:0:30	0/0:0,63,255:21:0:60	0/0:0,108,255:36:0:99	1/1:255,54,0:18:0:51	1/1:255,84,0:28:0:81	1/1:255,30,0:10:0:27	1/1:255,39,0:13:0:36	1/1:223,27,0:9:0:24	chr1
chr1	9044369	.	C	G	999	PASS	DP=160;VDB=0.0213;AF1=0.5002;G3=0.5,3.879e-10,0.5;HWE=0.000198;AC1=10;DP4=44,36,47,31;MQ=58;FQ=999;PV4=0.52,0.49,0.0045,1	GT:PL:DP:SP:GQ	0/0:0,54,255:18:0:51	0/0:0,63,255:21:0:60	0/0:0,27,230:9:0:24	0/0:0,30,255:10:0:27	0/0:0,66,255:22:0:63	1/1:255,39,0:13:0:36	1/1:255,48,0:16:0:45	1/1:255,33,0:11:0:30	1/1:255,60,0:20:0:57	1/1:255,54,0:18:0:51	chr1
chr1	9044616	.	TGA	TGAAAGA	999	PASS	INDEL;DP=161;VDB=0.0228;AF1=0.5001;G3=0.5,4.115e-10,0.5;HWE=0.000198;AC1=10;DP4=36,32,45,43;MQ=58;FQ=999;PV4=0.87,1,0.089,1	GT:PL:DP:SP:GQ	0/0:0,45,255:15:0:42	0/0:0,27,255:9:0:24	0/0:0,33,255:11:0:30	0/0:0,45,255:15:0:42	0/0:0,54,255:18:0:51	1/1:255,72,0:24:0:69	1/1:255,78,0:26:0:75	1/1:255,39,0:13:0:36	1/1:255,45,0:15:0:42	1/1:255,30,0:10:0:27	chr1
chr1	9044826	.	G	A	999	PASS	DP=127;VDB=0.0241;AF1=0.4989;G3=0.5,5.301e-10,0.5;HWE=0.000207;AC1=10;DP4=32,42,35,18;MQ=59;FQ=999;PV4=0.012,1,1,0.051	GT:PL:DP:SP:GQ	1/1:224,33,0:11:0:30	1/1:169,18,0:6:0:15	1/1:255,39,0:13:0:36	1/1:255,39,0:13:0:36	1/1:255,30,0:10:0:27	0/0:0,33,255:11:0:30	0/0:0,75,255:25:0:72	0/0:0,27,240:9:0:24	0/0:0,63,255:21:0:60	0/0:0,24,211:8:0:21	chr1
chr1	9045017	.	G	A	999	PASS	DP=181;VDB=0.0234;AF1=0.5;G3=0.5,1.167e-11,0.5;HWE=0.000197;AC1=10;DP4=41,43,49,42;MQ=59;FQ=999;PV4=0.55,0.19,0.019,1	GT:PL:DP:SP:GQ	0/0:0,57,255:19:0:54	0/0:0,39,255:13:0:36	0/0:0,39,255:13:0:36	0/0:0,39,255:13:0:36	0/0:0,78,255:26:0:75	1/1:255,75,0:25:0:72	1/1:255,72,0:24:0:69	1/1:255,57,0:19:0:54	1/1:255,33,0:11:0:30	1/1:255,36,0:12:0:33	chr1
chr1	9045086	.	A	G	999	PASS	DP=169;VDB=0.0267;AF1=0.5001;G3=0.5,4.47e-11,0.5;HWE=0.000197;AC1=10;DP4=32,44,48,41;MQ=59;FQ=999;PV4=0.16,0.022,0.1,0.16	GT:PL:DP:SP:GQ	0/0:0,45,255:15:0:42	0/0:0,39,255:13:0:36	0/0:0,39,255:13:0:36	0/0:0,30,255:10:0:27	0/0:0,37,255:26:0:34	1/1:255,51,0:17:0:48	1/1:255,60,0:20:0:57	1/1:255,72,0:24:0:69	1/1:255,45,0:15:0:42	1/1:249,36,0:12:0:33	chr1
chr1	9045211	.	G	T	999	PASS	DP=158;VDB=0.0237;AF1=0.5004;G3=0.5,4.206e-09,0.5;HWE=0.0002;AC1=10;DP4=39,27,47,37;MQ=60;FQ=999;PV4=0.74,1,0.061,1	GT:PL:DP:SP:GQ	0/0:0,24,221:8:0:21	0/0:0,39,255:13:0:36	0/0:0,39,255:13:0:36	0/0:0,36,252:12:0:33	0/0:0,28,255:21:0:25	1/1:255,54,0:18:0:51	1/1:255,81,0:27:0:78	1/1:255,54,0:18:0:51	1/1:231,30,0:10:0:27	1/1:255,30,0:10:0:27	chr1
chr1	9045311	.	T	G	999	PASS	DP=191;VDB=0.0255;AF1=0.5024;G3=0.5,1.073e-09,0.5;HWE=0.000209;AC1=10;DP4=43,42,51,46;MQ=60;FQ=999;PV4=0.88,1,0.052,1	GT:PL:DP:SP:GQ	0/0:0,51,255:17:0:48	0/0:0,57,255:19:0:54	0/0:0,42,255:14:0:39	0/0:0,28,255:18:0:25	0/0:0,16,255:19:0:13	1/1:255,66,0:22:0:63	1/1:255,87,0:29:0:84	1/1:255,60,0:20:0:57	1/1:233,27,0:9:0:24	1/1:255,45,0:15:0:42	chr1
chr1	9045393	.	G	T	999	PASS	DP=199;VDB=0.0259;AF1=0.4999;G3=0.5,8.69e-12,0.5;HWE=0.000197;AC1=10;DP4=45,53,45,51;MQ=60;FQ=999;PV4=1,1,0.076,0.34	GT:PL:DP:SP:GQ	0/0:0,75,255:25:0:72	0/0:0,48,255:16:0:45	0/0:0,54,255:18:0:51	0/0:0,63,255:21:0:60	0/0:0,54,255:18:0:51	1/1:255,60,0:20:0:57	1/1:255,81,0:27:0:78	1/1:255,57,0:19:0:54	1/1:255,30,0:10:0:27	1/1:255,60,0:20:0:57	chr1
chr1	9045514	.	A	T	999	PASS	DP=191;VDB=0.0264;AF1=0.5;G3=0.5,3.16e-11,0.5;HWE=0.000197;AC1=10;DP4=50,45,39,49;MQ=59;FQ=999;PV4=0.3,1,1,1	GT:PL:DP:SP:GQ	0/0:0,69,255:23:0:66	0/0:0,51,255:17:0:48	0/0:0,30,255:10:0:27	0/0:0,54,255:18:0:51	0/0:0,81,255:27:0:78	1/1:255,60,0:20:0:57	1/1:255,75,0:25:0:72	1/1:255,54,0:18:0:51	1/1:255,33,0:11:0:30	1/1:255,42,0:14:0:39	chr1
chr1	9045923	.	G	C	999	PASS	DP=170;VDB=0.0245;AF1=0.4997;G3=0.5,1.834e-08,0.5;HWE=0.000202;AC1=10;DP4=35,47,41,47;MQ=60;FQ=999;PV4=0.65,1,0.17,0.38	GT:PL:DP:SP:GQ	0/0:0,48,255:16:0:45	0/0:0,24,217:8:0:21	0/0:0,30,252:10:0:27	0/0:0,63,255:21:0:60	0/0:0,81,255:27:0:78	1/1:255,36,0:12:0:33	1/1:255,102,0:34:0:99	1/1:255,60,0:20:0:57	1/1:255,45,0:15:0:42	1/1:210,21,0:7:0:18	chr1
chr1	9046275	.	CTTTTT	CTTTT	999	PASS	INDEL;DP=148;VDB=0.0247;AF1=0.4996;G3=0.5,1.782e-08,0.5;HWE=0.000202;AC1=10;DP4=46,32,40,24;MQ=60;FQ=999;PV4=0.73,6.5e-15,1,0.43	GT:PL:DP:SP:GQ	0/0:0,24,109:8:0:21	0/0:0,39,144:13:0:36	0/0:0,33,130:11:0:30	0/0:0,72,182:24:0:69	0/0:0,66,195:22:0:63	1/1:144,33,0:11:0:30	1/1:172,57,0:19:0:54	1/1:172,54,0:18:0:51	1/1:121,24,0:8:0:21	1/1:97,24,0:8:0:21	chr1
chr1	9046299	.	G	A	999	PASS	DP=148;VDB=0.0237;AF1=0.5001;G3=0.5,1.055e-08,0.5;HWE=0.000201;AC1=10;DP4=39,37,41,27;MQ=59;FQ=999;PV4=0.32,1,0.46,0.24	GT:PL:DP:SP:GQ	0/0:0,24,208:8:0:21	0/0:0,51,255:17:0:48	0/0:0,27,218:9:0:24	0/0:0,63,255:21:0:60	0/0:0,63,255:21:0:60	1/1:255,30,0:10:0:27	1/1:255,60,0:20:0:57	1/1:255,60,0:20:0:57	1/1:247,27,0:9:0:24	1/1:198,27,0:9:0:24	chr1
chr1	9046334	.	T	C	999	PASS	DP=168;VDB=0.0245;AF1=0.5;G3=0.5,1.175e-10,0.5;HWE=0.000198;AC1=10;DP4=35,39,49,37;MQ=59;FQ=999;PV4=0.27,0.42,0.26,1	GT:PL:DP:SP:GQ	0/0:0,30,247:10:0:27	0/0:0,51,255:17:0:48	0/0:0,36,255:12:0:33	0/0:0,60,255:20:0:57	0/0:0,45,255:15:0:42	1/1:255,39,0:13:0:36	1/1:255,81,0:27:0:78	1/1:255,63,0:21:0:60	1/1:255,30,0:10:0:27	1/1:255,45,0:15:0:42	chr1
chr1	9046579	.	G	A	999	PASS	DP=162;VDB=0.0244;AF1=0.5001;G3=0.5,1.102e-09,0.5;HWE=0.000199;AC1=10;DP4=32,41,34,48;MQ=59;FQ=999;PV4=0.87,1,0.016,0.46	GT:PL:DP:SP:GQ	0/0:0,51,255:17:0:48	0/0:0,27,251:9:0:24	0/0:0,30,234:10:0:27	0/0:0,45,255:15:0:42	0/0:0,66,255:22:0:63	1/1:255,51,0:17:0:48	1/1:255,75,0:25:0:72	1/1:255,54,0:18:0:51	1/1:236,27,0:9:0:24	1/1:255,39,0:13:0:36	chr1
chr1	9046948	.	A	G	999	PASS	DP=190;VDB=0.0248;AF1=0.5002;G3=0.5,1.846e-09,0.5;HWE=0.000199;AC1=10;DP4=44,40,42,62;MQ=59;FQ=999;PV4=0.11,0.06,0.18,1	GT:PL:DP:SP:GQ	0/0:0,24,231:8:0:21	0/0:0,54,255:18:0:51	0/0:0,54,255:18:0:51	0/0:0,45,255:15:0:42	0/0:0,75,255:25:0:72	1/1:233,27,0:9:0:24	1/1:255,141,0:47:0:99	1/1:255,42,0:14:0:39	1/1:255,42,0:14:0:39	1/1:255,60,0:20:0:57	chr1
chr1	9047088	.	T	C	999	PASS	DP=192;VDB=0.0265;AF1=0.5006;G3=0.5,3.345e-09,0.5;HWE=0.0002;AC1=10;DP4=51,33,61,42;MQ=59;FQ=999;PV4=0.88,1,0.4,0.11	GT:PL:DP:SP:GQ	1/1:255,69,0:23:0:66	1/1:255,36,0:12:0:33	1/1:255,60,0:20:0:57	1/1:255,36,0:12:0:33	1/1:255,108,0:36:0:99	0/0:0,69,255:23:0:66	0/0:0,102,255:34:0:99	0/0:0,24,228:8:0:21	0/0:0,27,239:9:0:24	0/0:0,30,234:10:0:27	chr1
chr1	9047178	.	G	A	999	PASS	DP=204;VDB=0.0261;AF1=0.5002;G3=0.5,1.995e-10,0.5;HWE=0.000198;AC1=10;DP4=57,49,50,44;MQ=59;FQ=999;PV4=1,1,0.052,0.2	GT:PL:DP:SP:GQ	0/0:0,69,255:23:0:66	0/0:0,30,248:10:0:27	0/0:0,45,255:15:0:42	0/0:0,29,255:18:0:26	0/0:0,123,255:41:0:99	1/1:255,63,0:21:0:60	1/1:255,90,0:30:0:87	1/1:255,39,0:13:0:36	1/1:255,54,0:18:0:51	1/1:255,33,0:11:0:30	chr1
chr1	9047279	.	A	G	999	PASS	DP=175;VDB=0.0247;AF1=0.4988;G3=0.5,2.722e-10,0.5;HWE=0.000205;AC1=10;DP4=41,54,30,46;MQ=59;FQ=999;PV4=0.64,1,0.3,0.068	GT:PL:DP:SP:GQ	0/0:0,48,255:16:0:45	0/0:0,24,217:8:0:21	0/0:0,45,255:15:0:42	0/0:0,60,255:20:0:57	0/0:0,108,255:36:0:99	1/1:255,54,0:18:0:51	1/1:255,75,0:25:0:72	1/1:254,33,0:11:0:30	1/1:255,48,0:16:0:45	1/1:153,18,0:6:0:15	chr1
chr1	9047384	.	T	C	999	PASS	DP=163;VDB=0.024;AF1=0.4912;G3=0.5,1.732e-08,0.5;HWE=0.00026;AC1=10;DP4=43,38,43,35;MQ=59;FQ=999;PV4=0.87,0.27,0.021,1	GT:PL:DP:SP:GQ	0/0:0,18,192:6:0:15	0/0:0,33,255:11:0:30	0/0:0,30,253:10:0:27	0/0:0,69,255:23:0:66	0/0:0,93,255:31:0:90	1/1:255,48,0:16:0:45	1/1:255,93,0:31:0:90	1/1:251,30,0:10:0:27	1/1:255,54,0:18:0:51	1/1:111,9,0:3:0:7	chr1
chr1	9047815	.	C	T	999	PASS	DP=160;VDB=0.026;AF1=0.5009;G3=0.5,9.474e-09,0.5;HWE=0.000201;AC1=10;DP4=39,38,35,46;MQ=59;FQ=999;PV4=0.43,1,0.11,0.25	GT:PL:DP:SP:GQ	0/0:0,27,255:9:0:24	0/0:0,21,201:7:0:18	0/0:0,51,255:17:0:48	0/0:0,48,255:16:0:45	0/0:0,50,255:29:0:47	1/1:255,45,0:15:0:42	1/1:255,75,0:25:0:72	1/1:255,33,0:11:0:30	1/1:255,42,0:14:0:39	1/1:255,45,0:15:0:42	chr1
chr1	9048122	.	A	AC	999	PASS	INDEL;DP=164;VDB=0.0234;AF1=0.5008;G3=0.5,6.327e-09,0.5;HWE=0.000201;AC1=10;DP4=38,39,35,42;MQ=58;FQ=999;PV4=0.75,1,0.0014,1	GT:PL:DP:SP:GQ	0/0:0,51,255:17:0:48	0/0:0,33,242:11:0:30	0/0:0,54,255:18:0:51	0/0:0,21,162:7:0:18	0/0:0,72,255:24:0:69	1/1:255,39,0:13:0:36	1/1:255,78,0:26:0:75	1/1:255,39,0:13:0:36	1/1:255,42,0:14:0:39	1/1:237,33,0:11:0:30	chr1
chr1	9048707	.	T	C	999	PASS	DP=180;VDB=0.026;AF1=0.4999;G3=0.5,1.492e-11,0.5;HWE=0.000197;AC1=10;DP4=47,49,43,38;MQ=59;FQ=999;PV4=0.65,0.15,1,1	GT:PL:DP:SP:GQ	0/0:0,45,255:15:0:42	0/0:0,66,255:22:0:63	0/0:0,66,255:22:0:63	0/0:0,60,255:20:0:57	0/0:0,51,255:17:0:48	1/1:255,60,0:20:0:57	1/1:255,72,0:24:0:69	1/1:255,39,0:13:0:36	1/1:255,42,0:14:0:39	1/1:237,30,0:10:0:27	chr1
chr1	9048797	.	C	T	999	PASS	DP=191;VDB=0.025;AF1=0.5;G3=0.5,1.619e-12,0.5;HWE=0.000197;AC1=10;DP4=47,48,44,44;MQ=59;FQ=999;PV4=1,1,1,1	GT:PL:DP:SP:GQ	0/0:0,39,255:13:0:36	0/0:0,66,255:22:0:63	0/0:0,84,255:28:0:81	0/0:0,60,255:20:0:57	0/0:0,36,255:12:0:33	1/1:255,54,0:18:0:51	1/1:255,81,0:27:0:78	1/1:255,39,0:13:0:36	1/1:255,48,0:16:0:45	1/1:255,42,0:14:0:39	chr1
chr1	9048984	.	C	T	999	PASS	DP=215;VDB=0.0251;AF1=0.5001;G3=0.5,2.081e-12,0.5;HWE=0.000197;AC1=10;DP4=51,51,55,52;MQ=59;FQ=999;PV4=0.89,1,1,0.29	GT:PL:DP:SP:GQ	1/1:255,45,0:15:0:42	1/1:255,51,0:17:0:48	1/1:255,63,0:21:0:60	1/1:255,105,0:35:0:99	1/1:255,57,0:19:0:54	0/0:0,33,255:11:0:30	0/0:0,123,255:41:0:99	0/0:0,45,255:15:0:42	0/0:0,63,255:21:0:60	0/0:0,42,255:14:0:39	chr1
chr1	9049079	.	A	T	999	PASS	DP=202;VDB=0.0242;AF1=0.4999;G3=0.5,2.508e-11,0.5;HWE=0.000197;AC1=10;DP4=33,52,58,56;MQ=59;FQ=999;PV4=0.11,0.18,1,1	GT:PL:DP:SP:GQ	1/1:255,30,0:10:0:27	1/1:255,48,0:16:0:45	1/1:255,84,0:28:0:81	1/1:255,78,0:26:0:75	1/1:255,102,0:34:0:99	0/0:0,51,255:17:0:48	0/0:0,87,255:29:0:84	0/0:0,36,255:12:0:33	0/0:0,39,255:13:0:36	0/0:0,42,255:14:0:39	chr1
chr1	9049455	.	GAAAAAAAAAAAAA	GAAAAAAAAAAAAAAAA	999	PASS	INDEL;DP=114;VDB=0.0231;AF1=0.468;G3=0.5,2.078e-07,0.5;HWE=0.000431;AC1=10;DP4=25,28,16,15;MQ=57;FQ=999;PV4=0.82,1,1e-07,1	GT:PL:DP:SP:GQ	0/0:0,18,39:6:0:16	0/0:0,39,61:13:0:37	0/0:0,30,55:10:0:28	0/0:0,27,40:9:0:25	0/0:0,45,67:15:0:43	1/1:78,34,25:6:0:6	1/1:136,55,37:9:0:14	1/1:85,15,0:6:0:12	1/1:62,24,15:6:0:6	1/1:84,12,0:4:0:9	chr1
chr1	9049475	.	A	C	999	PASS	DP=122;VDB=0.0254;AF1=0.4988;G3=0.5,1.143e-09,0.5;HWE=0.000209;AC1=10;DP4=32,31,27,24;MQ=55;FQ=999;PV4=0.85,1,9.8e-10,0.17	GT:PL:DP:SP:GQ	0/0:0,21,186:7:0:18	0/0:0,42,255:14:0:39	0/0:0,39,255:13:0:36	0/0:0,39,255:13:0:36	0/0:0,48,255:17:0:45	1/1:255,33,0:11:0:30	1/1:255,42,0:14:0:39	1/1:185,24,0:8:0:21	1/1:221,33,0:11:0:30	1/1:163,18,0:6:0:15	chr1
chr1	9049571	.	C	G	999	PASS	DP=166;VDB=0.0242;AF1=0.4999;G3=0.5,6.176e-11,0.5;HWE=0.000197;AC1=10;DP4=34,41,41,41;MQ=56;FQ=999;PV4=0.63,1,3.9e-05,1	GT:PL:DP:SP:GQ	0/0:0,39,255:13:0:36	0/0:0,33,251:11:0:30	0/0:0,42,255:14:0:39	0/0:0,66,255:22:0:63	0/0:0,45,255:15:0:42	1/1:255,84,0:28:0:81	1/1:255,60,0:20:0:57	1/1:255,33,0:11:0:30	1/1:255,36,0:12:0:33	1/1:238,33,0:11:0:30	chr1
chr1	9049925	.	G	T	999	PASS	DP=164;VDB=0.0236;AF1=0.4978;G3=0.5,4.031e-08,0.5;HWE=0.000228;AC1=10;DP4=36,31,47,46;MQ=59;FQ=999;PV4=0.75,0.022,0.067,0.21	GT:PL:DP:SP:GQ	0/0:0,48,255:16:0:45	0/0:0,21,174:7:0:18	0/0:0,18,182:6:0:15	0/0:0,57,255:19:0:54	0/0:0,51,255:17:0:48	1/1:255,60,0:20:0:57	1/1:255,64,0:33:0:61	1/1:176,18,0:6:0:15	1/1:255,57,0:19:0:54	1/1:255,15,0:17:0:12	chr1
chr1	9049929	.	G	A	999	PASS	DP=161;VDB=0.0241;AF1=0.5023;G3=0.5,2.628e-08,0.5;HWE=0.000225;AC1=10;DP4=44,44,36,32;MQ=59;FQ=999;PV4=0.75,1,1,1	GT:PL:DP:SP:GQ	1/1:255,48,0:16:0:45	1/1:200,24,0:8:0:21	1/1:187,18,0:6:0:15	1/1:255,57,0:19:0:54	1/1:255,51,0:17:0:48	0/0:0,51,255:17:0:48	0/0:0,61,255:32:0:58	0/0:0,15,160:5:0:12	0/0:0,54,255:18:0:51	0/0:0,19,255:18:0:16	chr1
chr1	9050012	.	T	C	999	PASS	DP=163;VDB=0.025;AF1=0.4998;G3=0.5,1.872e-09,0.5;HWE=0.000199;AC1=10;DP4=34,40,42,47;MQ=59;FQ=999;PV4=1,1,0.11,0.39	GT:PL:DP:SP:GQ	0/0:0,48,255:16:0:45	0/0:0,30,238:10:0:27	0/0:0,30,255:10:0:27	0/0:0,69,255:23:0:66	0/0:0,45,255:15:0:42	1/1:255,48,0:16:0:45	1/1:255,93,0:31:0:90	1/1:220,24,0:8:0:21	1/1:255,63,0:21:0:60	1/1:255,39,0:13:0:36	chr1
chr1	9050345	.	G	A	999	PASS	DP=149;VDB=0.0238;AF1=0.5009;G3=0.5,1.041e-08,0.5;HWE=0.000201;AC1=10;DP4=32,33,40,41;MQ=59;FQ=999;PV4=1,1,0.29,0.28	GT:PL:DP:SP:GQ	0/0:0,30,250:10:0:27	0/0:0,21,191:7:0:18	0/0:0,30,253:10:0:27	0/0:0,39,255:13:0:36	0/0:0,72,255:24:0:69	1/1:255,51,0:17:0:48	1/1:255,40,0:25:0:37	1/1:255,51,0:17:0:48	1/1:255,33,0:11:0:30	1/1:255,36,0:12:0:33	chr1
chr1	9050907	.	C	T	999	PASS	DP=116;VDB=0.0193;AF1=0.4603;G3=0.5,7.07e-07,0.5;HWE=0.000498;AC1=9;DP4=42,41,20,9;MQ=59;FQ=999;PV4=0.13,0.43,0.00023,0.17	GT:PL:DP:SP:GQ	0/0:0,42,255:14:0:40	0/0:0,30,255:10:0:28	0/0:0,42,255:14:0:40	0/0:0,57,255:19:0:55	0/0:0,78,255:26:0:76	1/1:255,45,0:15:0:41	1/1:152,15,0:5:0:12	1/1:73,6,0:2:0:4	1/1:120,12,0:4:0:9	1/1:102,9,0:3:0:6	chr1
chr1	9050980	.	G	A	999	PASS	DP=128;VDB=0.014;AF1=0.4888;G3=0.5,1.246e-08,0.5;HWE=0.000256;AC1=10;DP4=37,35,39,16;MQ=59;FQ=999;PV4=0.03,1,0.068,1	GT:PL:DP:SP:GQ	0/0:0,36,255:12:0:33	0/0:0,48,255:16:0:45	0/0:0,39,255:13:0:36	0/0:0,33,255:11:0:30	0/0:0,60,255:20:0:57	1/1:255,51,0:17:0:48	1/1:255,57,0:19:0:54	1/1:209,24,0:8:0:21	1/1:195,24,0:8:0:21	1/1:92,9,0:3:0:7	chr1
chr1	9051100	.	A	C	999	PASS	DP=198;VDB=0.0226;AF1=0.5;G3=0.5,1.227e-12,0.5;HWE=0.000197;AC1=10;DP4=49,49,47,49;MQ=59;FQ=999;PV4=0.89,0.44,0.00054,1	GT:PL:DP:SP:GQ	0/0:0,51,255:17:0:48	0/0:0,66,255:22:0:63	0/0:0,51,255:17:0:48	0/0:0,48,255:16:0:45	0/0:0,78,255:26:0:75	1/1:255,66,0:22:0:63	1/1:255,108,0:36:0:99	1/1:255,39,0:13:0:36	1/1:255,39,0:13:0:36	1/1:255,36,0:12:0:33	chr1
chr1	9051200	.	C	T	999	PASS	DP=170;VDB=0.023;AF1=0.4999;G3=0.5,3.615e-10,0.5;HWE=0.000198;AC1=10;DP4=40,48,31,48;MQ=59;FQ=999;PV4=0.44,1,0.0011,0.29	GT:PL:DP:SP:GQ	0/0:0,45,255:15:0:42	0/0:0,60,255:20:0:57	0/0:0,57,255:19:0:54	0/0:0,30,255:10:0:27	0/0:0,72,255:24:0:69	1/1:255,36,0:12:0:33	1/1:255,93,0:31:0:90	1/1:255,45,0:15:0:42	1/1:240,27,0:9:0:24	1/1:255,36,0:12:0:33	chr1
chr1	9051294	.	T	A	999	PASS	DP=153;VDB=0.0233;AF1=0.4996;G3=0.5,1.062e-09,0.5;HWE=0.000199;AC1=10;DP4=42,39,34,37;MQ=59;FQ=999;PV4=0.75,1,0.25,0.45	GT:PL:DP:SP:GQ	0/0:0,45,255:15:0:42	0/0:0,51,255:17:0:48	0/0:0,33,255:11:0:30	0/0:0,42,255:14:0:39	0/0:0,72,255:24:0:69	1/1:255,33,0:11:0:30	1/1:255,93,0:31:0:90	1/1:255,30,0:10:0:27	1/1:253,27,0:9:0:24	1/1:255,30,0:10:0:27	chr1
chr1	9051393	.	G	A	999	PASS	DP=134;VDB=0.0155;AF1=0.4967;G3=0.5,2.381e-09,0.5;HWE=0.000212;AC1=10;DP4=27,42,38,23;MQ=59;FQ=999;PV4=0.014,0.056,0.057,1	GT:PL:DP:SP:GQ	0/0:0,39,255:13:0:36	0/0:0,42,255:14:0:39	0/0:0,36,255:12:0:33	0/0:0,39,255:13:0:36	0/0:0,51,255:17:0:48	1/1:255,33,0:11:0:30	1/1:255,75,0:25:0:72	1/1:234,27,0:9:0:24	1/1:255,33,0:11:0:30	1/1:132,15,0:5:0:12	chr1
chr1	9051432	.	G	T	999	PASS	DP=135;VDB=0.0168;AF1=0.4987;G3=0.5,1.971e-10,0.5;HWE=0.000205;AC1=10;DP4=33,30,37,33;MQ=59;FQ=999;PV4=1,0.19,1,1	GT:PL:DP:SP:GQ	0/0:0,33,255:11:0:30	0/0:0,39,255:13:0:36	0/0:0,27,251:9:0:24	0/0:0,45,255:15:0:42	0/0:0,45,255:15:0:42	1/1:255,39,0:13:0:36	1/1:255,69,0:23:0:66	1/1:255,45,0:15:0:42	1/1:255,39,0:13:0:36	1/1:180,18,0:6:0:15	chr1
chr1	9051688	.	T	C	999	PASS	DP=136;VDB=0.0235;AF1=0.4994;G3=0.5,1.232e-08,0.5;HWE=0.000202;AC1=10;DP4=37,39,24,24;MQ=53;FQ=999;PV4=1,1,4.5e-17,1	GT:PL:DP:SP:GQ	1/1:204,27,0:9:0:24	1/1:249,33,0:11:0:30	1/1:207,24,0:8:0:21	1/1:255,33,0:11:0:30	1/1:191,27,0:9:0:24	0/0:0,33,238:11:0:30	0/0:0,78,255:26:0:75	0/0:0,48,255:16:0:45	0/0:0,42,255:14:0:39	0/0:0,27,222:9:0:24	chr1
chr1	9051731	.	ACTT	ACTTCTT	999	PASS	INDEL;DP=126;VDB=0.0258;AF1=0.4848;G3=0.5,3.486e-08,0.5;HWE=0.000275;AC1=10;DP4=40,38,12,17;MQ=54;FQ=999;PV4=0.39,7.6e-05,3.2e-31,1	GT:PL:DP:SP:GQ	1/1:99,12,0:4:0:9	1/1:170,18,0:6:0:15	1/1:137,12,0:4:0:9	1/1:173,18,0:6:0:15	1/1:189,27,0:9:0:24	0/0:0,45,255:15:0:42	0/0:0,66,255:22:0:63	0/0:0,36,255:12:0:33	0/0:0,54,255:18:0:51	0/0:0,33,255:11:0:30	chr1
chr1	9051760	.	T	A	999	PASS	DP=120;VDB=0.0179;AF1=0.4927;G3=0.5,9.309e-08,0.5;HWE=0.000236;AC1=10;DP4=41,38,18,22;MQ=53;FQ=999;PV4=0.56,0.38,2.4e-24,0.16	GT:PL:DP:SP:GQ	1/1:207,27,0:9:0:24	1/1:203,27,0:9:0:24	1/1:156,18,0:6:0:15	1/1:107,12,0:4:0:9	1/1:229,36,0:12:0:33	0/0:0,60,255:20:0:57	0/0:0,72,255:24:0:69	0/0:0,24,225:8:0:21	0/0:0,51,255:17:0:48	0/0:0,30,247:10:0:27	chr1
chr1	9052422	.	G	A	999	PASS	DP=153;VDB=0.0239;AF1=0.5012;G3=0.5,2.269e-10,0.5;HWE=0.000205;AC1=10;DP4=42,44,30,30;MQ=57;FQ=999;PV4=1,0.01,0.016,0.38	GT:PL:DP:SP:GQ	0/0:0,18,180:6:0:15	0/0:0,60,255:20:0:57	0/0:0,36,255:12:0:33	0/0:0,69,255:23:0:66	0/0:0,75,255:25:0:72	1/1:255,39,0:13:0:36	1/1:255,48,0:16:0:45	1/1:255,36,0:12:0:33	1/1:209,27,0:9:0:24	1/1:238,30,0:10:0:27	chr1
chr1	9052494	.	C	T	999	PASS	DP=163;VDB=0.0255;AF1=0.4999;G3=0.5,2.193e-11,0.5;HWE=0.000197;AC1=10;DP4=51,38,39,30;MQ=57;FQ=999;PV4=1,0.39,0.48,1	GT:PL:DP:SP:GQ	0/0:0,39,255:13:0:36	0/0:0,39,255:13:0:36	0/0:0,57,255:19:0:54	0/0:0,48,255:16:0:45	0/0:0,84,255:28:0:81	1/1:255,36,0:12:0:33	1/1:255,63,0:21:0:60	1/1:255,33,0:11:0:30	1/1:255,39,0:13:0:36	1/1:255,36,0:12:0:33	chr1
chr1	9052545	.	G	C	999	PASS	DP=162;VDB=0.0261;AF1=0.5001;G3=0.5,3.574e-11,0.5;HWE=0.000197;AC1=10;DP4=36,43,44,38;MQ=55;FQ=999;PV4=0.35,0.28,0.21,1	GT:PL:DP:SP:GQ	0/0:0,45,255:15:0:42	0/0:0,33,254:11:0:30	0/0:0,36,255:12:0:33	0/0:0,33,255:11:0:30	0/0:0,90,255:30:0:87	1/1:255,45,0:15:0:42	1/1:255,75,0:25:0:72	1/1:255,48,0:16:0:45	1/1:255,42,0:14:0:39	1/1:255,36,0:12:0:33	chr1
chr1	9052676	.	T	G	999	PASS	DP=85;VDB=0.0168;AF1=0.5276;G3=0.5,1.131e-07,0.5;HWE=0.000398;AC1=10;DP4=8,17,24,22;MQ=49;FQ=999;PV4=0.14,0.083,0.11,1	GT:PL:DP:SP:GQ	0/0:0,24,211:8:0:21	0/0:0,12,123:4:0:9	0/0:0,9,102:3:0:7	0/0:0,9,102:3:0:7	0/0:0,21,184:7:0:18	1/1:209,24,0:8:0:21	1/1:255,39,0:13:0:36	1/1:191,21,0:7:0:19	1/1:230,33,0:11:0:30	1/1:198,21,0:7:0:19	chr1
chr1	9052982	.	G	T	999	PASS	DP=139;VDB=0.0245;AF1=0.4992;G3=0.5,7.464e-09,0.5;HWE=0.000201;AC1=10;DP4=32,32,38,32;MQ=58;FQ=999;PV4=0.73,0.23,0.15,0.16	GT:PL:DP:SP:GQ	0/0:0,33,255:11:0:30	0/0:0,36,255:12:0:33	0/0:0,42,255:14:0:39	0/0:0,36,255:12:0:33	0/0:0,45,255:15:0:42	1/1:206,21,0:7:0:18	1/1:255,60,0:20:0:57	1/1:255,33,0:11:0:30	1/1:255,60,0:20:0:57	1/1:255,36,0:12:0:33	chr1
chr1	9053259	.	A	G	999	PASS	DP=112;VDB=0.017;AF1=0.4824;G3=0.5,2.939e-07,0.5;HWE=0.000314;AC1=10;DP4=23,36,18,32;MQ=59;FQ=999;PV4=0.84,0.16,0.0067,1	GT:PL:DP:SP:GQ	0/0:0,33,255:11:0:30	0/0:0,24,216:8:0:21	0/0:0,33,255:11:0:30	0/0:0,42,255:14:0:39	0/0:0,45,255:15:0:42	1/1:255,36,0:12:0:33	1/1:255,54,0:18:0:51	1/1:61,6,0:2:0:5	1/1:230,24,0:8:0:21	1/1:230,30,0:10:0:27	chr1
chr1	9053701	.	G	A	999	PASS	DP=206;VDB=0.0261;AF1=0.4999;G3=0.5,1.131e-11,0.5;HWE=0.000197;AC1=10;DP4=55,47,59,39;MQ=59;FQ=999;PV4=0.39,1,0.017,1	GT:PL:DP:SP:GQ	0/0:0,81,255:27:0:78	0/0:0,51,255:17:0:48	0/0:0,72,255:24:0:69	0/0:0,48,255:16:0:45	0/0:0,54,255:18:0:51	1/1:255,69,0:23:0:66	1/1:255,108,0:36:0:99	1/1:243,30,0:10:0:27	1/1:255,42,0:14:0:39	1/1:255,45,0:15:0:42	chr1
chr1	9053714	.	G	A	999	PASS	DP=207;VDB=0.024;AF1=0.5001;G3=0.5,9.888e-12,0.5;HWE=0.000197;AC1=10;DP4=56,45,53,49;MQ=59;FQ=999;PV4=0.67,0.35,1,1	GT:PL:DP:SP:GQ	1/1:255,75,0:25:0:72	1/1:255,48,0:16:0:45	1/1:255,75,0:25:0:72	1/1:255,57,0:19:0:54	1/1:255,51,0:17:0:48	0/0:0,66,255:22:0:63	0/0:0,114,255:38:0:99	0/0:0,30,244:10:0:27	0/0:0,45,255:15:0:42	0/0:0,48,255:16:0:45	chr1
chr1	9054169	.	AAG	AAGCAG	999	PASS	INDEL;DP=174;VDB=0.0244;AF1=0.5003;G3=0.5,2.738e-09,0.5;HWE=0.0002;AC1=10;DP4=38,40,36,42;MQ=58;FQ=999;PV4=0.87,1,0.13,1	GT:PL:DP:SP:GQ	1/1:255,30,0:10:0:27	1/1:255,36,0:12:0:33	1/1:255,33,0:11:0:30	1/1:255,48,0:16:0:45	1/1:255,87,0:29:0:84	0/0:0,60,255:20:0:57	0/0:0,84,255:28:0:81	0/0:0,24,255:8:0:21	0/0:0,36,255:12:0:33	0/0:0,30,255:10:0:27	chr1
chr1	9054238	.	G	C	999	PASS	DP=160;VDB=0.0228;AF1=0.5;G3=0.5,1.264e-10,0.5;HWE=0.000198;AC1=10;DP4=39,43,40,36;MQ=58;FQ=999;PV4=0.63,1,0.35,1	GT:PL:DP:SP:GQ	0/0:0,39,255:13:0:36	0/0:0,42,255:14:0:39	0/0:0,30,249:10:0:27	0/0:0,54,255:18:0:51	0/0:0,81,255:27:0:78	1/1:255,36,0:12:0:33	1/1:255,84,0:28:0:81	1/1:255,33,0:11:0:30	1/1:255,33,0:11:0:30	1/1:255,42,0:14:0:39	chr1
chr1	9054243	.	G	A	999	PASS	DP=157;VDB=0.0225;AF1=0.5;G3=0.5,8.25e-11,0.5;HWE=0.000198;AC1=10;DP4=34,45,40,38;MQ=58;FQ=999;PV4=0.34,0.19,0.31,1	GT:PL:DP:SP:GQ	0/0:0,36,255:12:0:33	0/0:0,42,255:14:0:39	0/0:0,30,255:10:0:27	0/0:0,48,255:16:0:45	0/0:0,81,255:27:0:78	1/1:255,42,0:14:0:39	1/1:255,78,0:26:0:75	1/1:255,33,0:11:0:30	1/1:255,36,0:12:0:33	1/1:255,45,0:15:0:42	chr1
chr1	9054487	.	A	G	999	PASS	DP=148;VDB=0.0234;AF1=0.4997;G3=0.5,1.188e-09,0.5;HWE=0.000199;AC1=10;DP4=36,32,39,37;MQ=59;FQ=999;PV4=0.87,1,1,1	GT:PL:DP:SP:GQ	0/0:0,39,255:13:0:36	0/0:0,36,255:12:0:33	0/0:0,57,255:19:0:54	0/0:0,33,255:11:0:30	0/0:0,39,255:13:0:36	1/1:255,60,0:20:0:57	1/1:255,66,0:22:0:63	1/1:255,42,0:14:0:39	1/1:255,36,0:12:0:33	1/1:201,24,0:8:0:21	chr1
chr1	9054513	.	T	C	999	PASS	DP=142;VDB=0.021;AF1=0.4991;G3=0.5,2.455e-08,0.5;HWE=0.000203;AC1=10;DP4=35,32,37,33;MQ=59;FQ=999;PV4=1,1,1,1	GT:PL:DP:SP:GQ	0/0:0,27,240:9:0:24	0/0:0,33,254:11:0:30	0/0:0,48,255:16:0:45	0/0:0,48,255:16:0:45	0/0:0,45,255:15:0:42	1/1:255,51,0:17:0:48	1/1:255,72,0:24:0:69	1/1:255,42,0:14:0:39	1/1:170,21,0:7:0:18	1/1:211,24,0:8:0:21	chr1
chr1	9054684	.	A	G	999	PASS	DP=112;VDB=0.026;AF1=0.5043;G3=0.5,7.086e-08,0.5;HWE=0.000233;AC1=10;DP4=23,28,24,34;MQ=60;FQ=999;PV4=0.7,0.38,0.18,0.38	GT:PL:DP:SP:GQ	0/0:0,39,255:13:0:36	0/0:0,12,138:4:0:9	0/0:0,33,255:11:0:30	0/0:0,42,255:14:0:39	0/0:0,27,237:10:0:24	1/1:255,45,0:15:0:42	1/1:255,42,0:14:0:39	1/1:255,36,0:12:0:33	1/1:255,30,0:10:0:27	1/1:139,18,0:6:0:15	chr1
chr1	9054812	.	G	T	999	PASS	DP=130;VDB=0.0219;AF1=0.5029;G3=0.5,2.303e-09,0.5;HWE=0.000211;AC1=10;DP4=31,31,37,29;MQ=58;FQ=999;PV4=0.6,0.17,0.46,1	GT:PL:DP:SP:GQ	1/1:255,42,0:14:0:39	1/1:233,27,0:9:0:24	1/1:255,39,0:13:0:36	1/1:255,36,0:12:0:33	1/1:255,54,0:18:0:51	0/0:0,36,255:12:0:33	0/0:0,63,255:21:0:60	0/0:0,39,255:13:0:36	0/0:0,33,255:11:0:30	0/0:0,15,145:5:0:12	chr1
chr1	9054913	.	A	G	999	PASS	DP=127;VDB=0.0233;AF1=0.501;G3=0.5,7.934e-10,0.5;HWE=0.000208;AC1=10;DP4=27,27,29,41;MQ=59;FQ=999;PV4=0.37,1,0.0087,0.071	GT:PL:DP:SP:GQ	0/0:0,48,255:16:0:45	0/0:0,18,180:6:0:15	0/0:0,27,248:9:0:24	0/0:0,33,255:11:0:30	0/0:0,36,255:12:0:33	1/1:255,48,0:16:0:45	1/1:255,51,0:17:0:48	1/1:255,45,0:15:0:42	1/1:255,45,0:15:0:42	1/1:178,21,0:7:0:18	chr1
chr1	9055167	.	C	T	999	PASS	DP=155;VDB=0.0226;AF1=0.5001;G3=0.5,2.749e-09,0.5;HWE=0.0002;AC1=10;DP4=36,39,32,40;MQ=59;FQ=999;PV4=0.74,0.11,0.15,0.024	GT:PL:DP:SP:GQ	0/0:0,39,255:13:0:36	0/0:0,39,255:13:0:36	0/0:0,57,255:19:0:54	0/0:0,24,228:8:0:21	0/0:0,66,255:22:0:63	1/1:255,45,0:15:0:42	1/1:255,75,0:25:0:72	1/1:225,27,0:9:0:24	1/1:255,36,0:12:0:33	1/1:255,33,0:11:0:30	chr1
chr1	9055186	.	A	G	999	PASS	DP=147;VDB=0.0216;AF1=0.5003;G3=0.5,3.188e-09,0.5;HWE=0.0002;AC1=10;DP4=28,35,38,36;MQ=60;FQ=999;PV4=0.49,1,1,1	GT:PL:DP:SP:GQ	1/1:250,30,0:10:0:27	1/1:255,36,0:12:0:33	1/1:255,54,0:18:0:51	1/1:255,30,0:10:0:27	1/1:255,72,0:24:0:69	0/0:0,39,255:13:0:36	0/0:0,60,255:20:0:57	0/0:0,33,255:11:0:30	0/0:0,33,255:11:0:30	0/0:0,24,215:8:0:21	chr1
chr1	9055915	.	TTTGTTGTTGTTGTTGTT	TTTGTTGTTGTTGTT	999	PASS	INDEL;DP=137;VDB=0.0213;AF1=0.5018;G3=0.5,1.168e-09,0.5;HWE=0.000209;AC1=10;DP4=25,34,29,33;MQ=59;FQ=999;PV4=0.72,4.7e-08,0.46,1	GT:PL:DP:SP:GQ	1/1:255,39,0:13:0:36	1/1:255,36,0:12:0:33	1/1:231,24,0:8:0:21	1/1:255,30,0:10:0:27	1/1:255,57,0:19:0:54	0/0:0,39,255:13:0:36	0/0:0,51,255:17:0:48	0/0:0,48,255:16:0:45	0/0:0,21,228:7:0:18	0/0:0,18,203:6:0:15	chr1
chr1	9056034	.	G	T	999	PASS	DP=147;VDB=0.0236;AF1=0.4992;G3=0.5,7.184e-09,0.5;HWE=0.000201;AC1=10;DP4=40,39,33,31;MQ=58;FQ=999;PV4=1,0.39,0.25,1	GT:PL:DP:SP:GQ	0/0:0,36,255:12:0:33	0/0:0,36,255:12:0:33	0/0:0,63,255:21:0:60	0/0:0,42,255:14:0:39	0/0:0,60,255:20:0:57	1/1:255,30,0:10:0:27	1/1:255,57,0:19:0:54	1/1:255,39,0:13:0:36	1/1:255,45,0:15:0:42	1/1:207,21,0:7:0:18	chr1
chr1	9056972	.	C	A	999	PASS	DP=207;VDB=0.0246;AF1=0.5001;G3=0.5,1.876e-12,0.5;HWE=0.000197;AC1=10;DP4=53,43,56,53;MQ=60;FQ=999;PV4=0.67,0.19,1,1	GT:PL:DP:SP:GQ	1/1:255,99,0:33:0:96	1/1:255,45,0:15:0:42	1/1:255,63,0:21:0:60	1/1:255,57,0:19:0:54	1/1:255,63,0:21:0:60	0/0:0,57,255:19:0:54	0/0:0,108,255:36:0:99	0/0:0,42,255:14:0:39	0/0:0,48,255:16:0:45	0/0:0,33,253:11:0:30	chr1
chr1	9057926	.	G	C	999	PASS	DP=184;VDB=0.0264;AF1=0.4999;G3=0.5,1.163e-11,0.5;HWE=0.000197;AC1=10;DP4=47,50,37,45;MQ=58;FQ=999;PV4=0.76,0.12,0.016,1	GT:PL:DP:SP:GQ	0/0:0,69,255:23:0:66	0/0:0,48,255:16:0:45	0/0:0,63,255:21:0:60	0/0:0,54,255:18:0:51	0/0:0,57,255:19:0:54	1/1:255,45,0:15:0:42	1/1:255,81,0:27:0:78	1/1:231,30,0:10:0:27	1/1:255,42,0:14:0:39	1/1:255,48,0:16:0:45	chr1
chr1	9059459	.	C	T	999	PASS	DP=149;VDB=0.0259;AF1=0.51;G3=0.5,1.031e-08,0.5;HWE=0.000253;AC1=10;DP4=36,28,43,39;MQ=59;FQ=999;PV4=0.74,1,0.04,0.13	GT:PL:DP:SP:GQ	0/0:0,42,255:14:0:39	0/0:0,36,255:12:0:33	0/0:0,9,106:3:0:7	0/0:0,54,255:18:0:51	0/0:0,51,255:17:0:48	1/1:255,66,0:22:0:63	1/1:255,51,0:17:0:48	1/1:255,51,0:17:0:48	1/1:255,54,0:18:0:51	1/1:220,24,0:8:0:21	chr1
chr1	9060375	.	A	C	999	PASS	DP=141;VDB=0.0225;AF1=0.5003;G3=0.5,2.799e-09,0.5;HWE=0.0002;AC1=10;DP4=32,27,39,42;MQ=59;FQ=999;PV4=0.5,0.051,1,1	GT:PL:DP:SP:GQ	0/0:0,42,255:14:0:39	0/0:0,24,237:8:0:21	0/0:0,33,255:11:0:30	0/0:0,39,255:13:0:36	0/0:0,39,255:13:0:36	1/1:255,54,0:18:0:51	1/1:255,75,0:25:0:72	1/1:255,51,0:17:0:48	1/1:255,36,0:12:0:33	1/1:237,27,0:9:0:24	chr1
chr1	9062300	.	T	C	999	PASS	DP=181;VDB=0.0248;AF1=0.5001;G3=0.5,1.456e-11,0.5;HWE=0.000197;AC1=10;DP4=44,48,38,50;MQ=59;FQ=999;PV4=0.55,1,1,1	GT:PL:DP:SP:GQ	1/1:255,42,0:14:0:39	1/1:255,39,0:13:0:36	1/1:255,66,0:22:0:63	1/1:255,66,0:22:0:63	1/1:255,51,0:17:0:48	0/0:0,66,255:22:0:63	0/0:0,81,255:27:0:78	0/0:0,51,255:17:0:48	0/0:0,30,255:10:0:27	0/0:0,48,255:16:0:45	chr1
chr1	9064176	.	T	C	999	PASS	DP=145;VDB=0.0251;AF1=0.501;G3=0.5,8.353e-09,0.5;HWE=0.000201;AC1=10;DP4=31,35,39,37;MQ=59;FQ=999;PV4=0.62,1,1,1	GT:PL:DP:SP:GQ	0/0:0,27,235:9:0:24	0/0:0,51,255:17:0:48	0/0:0,21,203:7:0:18	0/0:0,45,255:15:0:42	0/0:0,54,255:18:0:51	1/1:255,51,0:17:0:48	1/1:255,45,0:15:0:42	1/1:255,42,0:14:0:39	1/1:255,48,0:16:0:45	1/1:255,42,0:14:0:39	chr1
chr1	9064392	.	A	G	999	PASS	DP=175;VDB=0.0219;AF1=0.5025;G3=0.5,1.419e-09,0.5;HWE=0.00021;AC1=10;DP4=48,52,39,33;MQ=60;FQ=999;PV4=0.44,0.0062,1,1	GT:PL:DP:SP:GQ	1/1:250,33,0:11:0:30	1/1:227,27,0:9:0:24	1/1:255,36,0:12:0:33	1/1:255,51,0:17:0:48	1/1:255,63,0:21:0:60	0/0:0,17,255:27:0:14	0/0:0,105,255:35:0:99	0/0:0,39,255:13:0:36	0/0:0,60,255:20:0:57	0/0:0,21,189:7:0:18	chr1
chr1	9065385	.	T	TAATGAAC	999	PASS	INDEL;DP=96;VDB=0.0148;AF1=0.4787;G3=0.5,5.341e-07,0.5;HWE=0.000347;AC1=10;DP4=34,35,8,18;MQ=53;FQ=999;PV4=0.16,1,0,1	GT:PL:DP:SP:GQ	0/0:0,21,255:7:0:18	0/0:0,18,255:6:0:16	0/0:0,66,255:22:0:63	0/0:0,51,255:17:0:48	0/0:0,51,255:17:0:48	1/1:102,12,0:4:0:9	1/1:189,27,0:9:0:24	1/1:100,15,0:5:0:12	1/1:72,9,0:3:0:7	1/1:126,15,0:5:0:12	chr1
chr1	9068036	.	T	C	999	PASS	DP=160;VDB=0.0222;AF1=0.4986;G3=0.5,1.949e-10,0.5;HWE=0.000205;AC1=10;DP4=35,41,49,27;MQ=59;FQ=999;PV4=0.034,0.16,0.034,0.44	GT:PL:DP:SP:GQ	0/0:0,27,243:9:0:24	0/0:0,36,255:12:0:33	0/0:0,48,255:16:0:45	0/0:0,51,255:17:0:48	0/0:0,66,255:22:0:63	1/1:255,48,0:16:0:45	1/1:255,90,0:30:0:87	1/1:174,18,0:6:0:15	1/1:255,33,0:11:0:30	1/1:255,39,0:13:0:36	chr1
chr1	9068601	.	G	A	999	PASS	DP=196;VDB=0.0238;AF1=0.4997;G3=0.5,7.275e-10,0.5;HWE=0.000199;AC1=10;DP4=53,53,39,47;MQ=59;FQ=999;PV4=0.56,0.24,0.41,0.31	GT:PL:DP:SP:GQ	0/0:0,63,255:21:0:60	0/0:0,33,255:11:0:30	0/0:0,72,255:24:0:69	0/0:0,81,255:27:0:78	0/0:0,69,255:23:0:66	1/1:255,60,0:20:0:57	1/1:255,72,0:24:0:69	1/1:255,48,0:16:0:45	1/1:217,24,0:8:0:21	1/1:255,54,0:18:0:51	chr1
chr1	9068621	.	T	C	999	PASS	DP=200;VDB=0.026;AF1=0.4992;G3=0.5,4.382e-09,0.5;HWE=0.0002;AC1=10;DP4=50,53,42,47;MQ=58;FQ=999;PV4=0.89,1,1,0.5	GT:PL:DP:SP:GQ	0/0:0,66,255:22:0:63	0/0:0,36,255:12:0:33	0/0:0,63,255:21:0:60	0/0:0,78,255:26:0:75	0/0:0,66,255:22:0:63	1/1:255,51,0:17:0:48	1/1:255,78,0:26:0:75	1/1:255,63,0:21:0:60	1/1:194,21,0:7:0:18	1/1:255,54,0:18:0:51	chr1
chr1	9068704	.	G	A	999	PASS	DP=160;VDB=0.0258;AF1=0.5008;G3=0.5,4.965e-09,0.5;HWE=0.0002;AC1=10;DP4=26,40,48,40;MQ=56;FQ=999;PV4=0.074,0.25,0.41,0.12	GT:PL:DP:SP:GQ	0/0:0,39,255:13:0:36	0/0:0,21,196:7:0:18	0/0:0,39,255:13:0:36	0/0:0,45,255:15:0:42	0/0:0,54,255:18:0:51	1/1:255,51,0:17:0:48	1/1:255,78,0:26:0:75	1/1:255,57,0:19:0:54	1/1:255,36,0:12:0:33	1/1:255,42,0:14:0:39	chr1
chr1	9068710	.	ATTTTT	ATTTTTT	999	PASS	INDEL;DP=157;VDB=0.0239;AF1=0.5029;G3=0.5,1.905e-09,0.5;HWE=0.000211;AC1=10;DP4=25,38,46,36;MQ=56;FQ=999;PV4=0.065,1,0.48,1	GT:PL:DP:SP:GQ	0/0:0,39,160:13:0:36	0/0:0,15,87:5:0:12	0/0:0,36,152:12:0:33	0/0:0,42,161:14:0:39	0/0:0,57,186:19:0:54	1/1:170,48,0:16:0:45	1/1:187,75,0:25:0:72	1/1:186,57,0:19:0:54	1/1:153,36,0:12:0:33	1/1:127,30,0:10:0:27	chr1
chr1	9068985	.	G	A	999	PASS	DP=93;VDB=0.018;AF1=0.5168;G3=0.5,1.228e-07,0.5;HWE=0.000387;AC1=10;DP4=25,8,34,22;MQ=54;FQ=999;PV4=0.17,0.42,0.0045,1	GT:PL:DP:SP:GQ	0/0:0,15,150:5:0:12	0/0:0,21,184:7:0:18	0/0:0,36,249:12:0:33	0/0:0,6,72:2:0:5	0/0:0,21,176:7:0:18	1/1:249,36,0:12:0:33	1/1:255,60,0:20:0:57	1/1:216,27,0:9:0:24	1/1:225,33,0:11:0:30	1/1:143,12,0:4:0:10	chr1
chr1	9069029	.	C	A	999	PASS	DP=121;VDB=0.0259;AF1=0.5125;G3=0.5,2.554e-08,0.5;HWE=0.000267;AC1=10;DP4=32,11,42,32;MQ=56;FQ=999;PV4=0.074,1,0.0014,0.086	GT:PL:DP:SP:GQ	0/0:0,18,155:6:0:15	0/0:0,21,183:7:0:18	0/0:0,48,255:16:0:45	0/0:0,9,87:3:0:7	0/0:0,33,246:11:0:30	1/1:255,42,0:14:0:39	1/1:255,78,0:26:0:75	1/1:255,39,0:13:0:36	1/1:255,39,0:13:0:36	1/1:215,24,0:8:0:21	chr1
chr1	9069279	.	C	T	999	PASS	DP=149;VDB=0.0232;AF1=0.5002;G3=0.5,8.677e-09,0.5;HWE=0.000201;AC1=10;DP4=39,36,43,28;MQ=59;FQ=999;PV4=0.32,1,1,1	GT:PL:DP:SP:GQ	1/1:211,24,0:8:0:21	1/1:255,39,0:13:0:36	1/1:255,48,0:16:0:45	1/1:255,45,0:15:0:42	1/1:255,57,0:19:0:54	0/0:0,90,255:30:0:87	0/0:0,39,255:13:0:36	0/0:0,45,255:15:0:42	0/0:0,27,234:9:0:24	0/0:0,24,205:8:0:21	chr1
chr1	9069284	.	T	G	999	PASS	DP=153;VDB=0.0237;AF1=0.4998;G3=0.5,8.526e-09,0.5;HWE=0.000201;AC1=10;DP4=45,31,39,36;MQ=59;FQ=999;PV4=0.41,0.12,0.21,1	GT:PL:DP:SP:GQ	0/0:0,24,209:8:0:21	0/0:0,48,255:16:0:45	0/0:0,54,255:18:0:51	0/0:0,42,255:14:0:39	0/0:0,60,255:20:0:57	1/1:255,93,0:31:0:90	1/1:255,39,0:13:0:36	1/1:255,42,0:14:0:39	1/1:232,27,0:9:0:24	1/1:197,24,0:8:0:21	chr1
chr1	9069521	.	T	C	999	PASS	DP=174;VDB=0.0241;AF1=0.4986;G3=0.5,1.471e-10,0.5;HWE=0.000204;AC1=10;DP4=38,45,41,42;MQ=59;FQ=999;PV4=0.76,1,1,0.41	GT:PL:DP:SP:GQ	0/0:0,63,255:21:0:60	0/0:0,51,255:17:0:48	0/0:0,30,251:10:0:27	0/0:0,72,255:24:0:69	0/0:0,33,255:11:0:30	1/1:255,78,0:26:0:75	1/1:255,63,0:21:0:60	1/1:255,51,0:17:0:48	1/1:255,39,0:13:0:36	1/1:181,18,0:6:0:15	chr1
chr1	9069623	.	T	A	999	PASS	DP=158;VDB=0.0229;AF1=0.4999;G3=0.5,1.134e-09,0.5;HWE=0.000199;AC1=10;DP4=35,40,33,41;MQ=58;FQ=999;PV4=0.87,0.25,1,1	GT:PL:DP:SP:GQ	0/0:0,45,255:15:0:42	0/0:0,27,251:9:0:24	0/0:0,39,255:13:0:36	0/0:0,60,255:20:0:57	0/0:0,54,255:18:0:51	1/1:255,60,0:20:0:57	1/1:255,63,0:21:0:60	1/1:239,30,0:10:0:27	1/1:255,42,0:14:0:39	1/1:235,27,0:9:0:24	chr1
chr1	9069819	.	A	G	999	PASS	DP=112;VDB=0.0199;AF1=0.5058;G3=0.5,3.507e-08,0.5;HWE=0.000227;AC1=10;DP4=20,16,37,28;MQ=58;FQ=999;PV4=1,1,1,0.29	GT:PL:DP:SP:GQ	0/0:0,21,209:7:0:18	0/0:0,21,180:7:0:18	0/0:0,18,170:6:0:15	0/0:0,15,150:5:0:12	0/0:0,33,255:11:0:30	1/1:233,27,0:9:0:24	1/1:255,54,0:18:0:51	1/1:255,54,0:18:0:51	1/1:255,33,0:11:0:30	1/1:221,27,0:9:0:24	chr1
chr1	9070173	.	T	C	999	PASS	DP=198;VDB=0.0255;AF1=0.5;G3=0.5,2.678e-12,0.5;HWE=0.000197;AC1=10;DP4=48,45,52,43;MQ=57;FQ=999;PV4=0.77,1,0.2,1	GT:PL:DP:SP:GQ	1/1:255,57,0:19:0:54	1/1:255,45,0:15:0:42	1/1:255,69,0:23:0:66	1/1:248,33,0:11:0:30	1/1:255,81,0:27:0:78	0/0:0,60,255:20:0:57	0/0:0,75,255:25:0:72	0/0:0,45,255:15:0:42	0/0:0,60,255:20:0:57	0/0:0,39,255:13:0:36	chr1
chr1	9070433	.	A	G	999	PASS	DP=138;VDB=0.0217;AF1=0.4955;G3=0.5,1.022e-07,0.5;HWE=0.000237;AC1=10;DP4=47,43,27,17;MQ=46;FQ=999;PV4=0.36,1,7.5e-18,0.13	GT:PL:DP:SP:GQ	1/1:195,27,0:9:0:24	1/1:198,30,0:10:0:27	1/1:106,12,0:4:0:9	1/1:215,36,0:12:0:33	1/1:159,24,0:8:0:21	0/0:0,66,255:22:0:63	0/0:0,72,255:24:0:69	0/0:0,33,238:11:0:30	0/0:0,17,255:17:0:14	0/0:0,51,255:17:0:48	chr1
chr1	9070572	.	A	G	999	PASS	DP=176;VDB=0.023;AF1=0.5008;G3=0.5,4.292e-09,0.5;HWE=0.0002;AC1=10;DP4=43,52,37,39;MQ=55;FQ=999;PV4=0.76,1,0.00017,1	GT:PL:DP:SP:GQ	1/1:255,48,0:16:0:45	1/1:255,48,0:16:0:45	1/1:255,45,0:15:0:42	1/1:255,48,0:16:0:45	1/1:255,39,0:13:0:36	0/0:0,81,255:27:0:78	0/0:0,66,255:22:0:63	0/0:0,21,152:7:0:18	0/0:0,57,255:19:0:54	0/0:0,60,255:20:0:57	chr1
chr1	9071940	.	T	C	999	PASS	DP=167;VDB=0.0248;AF1=0.5;G3=0.5,5.374e-12,0.5;HWE=0.000197;AC1=10;DP4=41,40,42,39;MQ=59;FQ=999;PV4=1,1,1,1	GT:PL:DP:SP:GQ	1/1:255,36,0:12:0:33	1/1:255,42,0:14:0:39	1/1:255,63,0:21:0:60	1/1:255,48,0:16:0:45	1/1:255,54,0:18:0:51	0/0:0,48,255:16:0:45	0/0:0,63,255:21:0:60	0/0:0,51,255:17:0:48	0/0:0,33,255:11:0:30	0/0:0,48,255:16:0:45	chr1
chr1	9072188	.	C	A	999	PASS	DP=154;VDB=0.0241;AF1=0.5;G3=0.5,9.588e-12,0.5;HWE=0.000197;AC1=10;DP4=38,40,32,41;MQ=59;FQ=999;PV4=0.62,1,1,1	GT:PL:DP:SP:GQ	0/0:0,36,255:12:0:33	0/0:0,39,255:13:0:36	0/0:0,36,255:12:0:33	0/0:0,60,255:20:0:57	0/0:0,63,255:21:0:60	1/1:255,51,0:17:0:48	1/1:255,48,0:16:0:45	1/1:255,45,0:15:0:42	1/1:255,36,0:12:0:33	1/1:255,39,0:13:0:36	chr1
chr1	9072347	.	G	T	999	PASS	DP=191;VDB=0.0236;AF1=0.4998;G3=0.5,8.167e-11,0.5;HWE=0.000198;AC1=10;DP4=53,54,41,38;MQ=59;FQ=999;PV4=0.77,1,1,1	GT:PL:DP:SP:GQ	1/1:255,54,0:18:0:51	1/1:247,27,0:9:0:24	1/1:255,45,0:15:0:42	1/1:255,51,0:17:0:48	1/1:255,60,0:20:0:57	0/0:0,54,255:18:0:51	0/0:0,102,255:34:0:99	0/0:0,66,255:22:0:63	0/0:0,60,255:20:0:57	0/0:0,39,255:13:0:36	chr1
chr1	9073077	.	GTTTTTTTTT	GTTTTTTTTTT	999	PASS	INDEL;DP=86;VDB=0.0135;AF1=0.4937;G3=0.5,1.85e-07,0.5;HWE=0.000312;AC1=10;DP4=20,19,19,16;MQ=47;FQ=209;PV4=0.82,1,1,1	GT:PL:DP:SP:GQ	1/1:40,19,7:5:0:9	1/1:40,12,0:4:0:9	1/1:62,24,0:8:0:21	1/1:51,18,0:6:0:15	1/1:78,36,0:12:0:33	0/0:0,12,37:4:0:10	0/0:0,36,78:12:0:33	0/0:0,27,69:9:0:24	0/0:0,21,59:7:0:18	0/0:0,21,61:7:0:18	chr1
chr1	9073190	.	T	A	999	PASS	DP=160;VDB=0.0242;AF1=0.4969;G3=0.5,3.549e-09,0.5;HWE=0.000213;AC1=10;DP4=37,34,45,35;MQ=57;FQ=999;PV4=0.63,0.28,1,0.016	GT:PL:DP:SP:GQ	1/1:212,24,0:8:0:21	1/1:142,15,0:5:0:12	1/1:255,63,0:21:0:60	1/1:255,54,0:18:0:51	1/1:255,84,0:28:0:81	0/0:0,48,255:16:0:45	0/0:0,72,255:24:0:69	0/0:0,36,255:12:0:33	0/0:0,30,232:10:0:27	0/0:0,27,224:9:0:24	chr1
chr1	9073745	.	T	A	999	PASS	DP=163;VDB=0.0259;AF1=0.5007;G3=0.5,3.001e-09,0.5;HWE=0.0002;AC1=10;DP4=36,20,47,59;MQ=59;FQ=999;PV4=0.021,0.45,1,0.42	GT:PL:DP:SP:GQ	0/0:0,24,217:8:0:21	0/0:0,30,237:10:0:27	0/0:0,27,222:9:0:24	0/0:0,45,255:15:0:42	0/0:0,42,255:14:0:39	1/1:255,66,0:22:0:63	1/1:255,72,0:24:0:69	1/1:255,93,0:31:0:90	1/1:255,48,0:16:0:45	1/1:255,39,0:13:0:36	chr1
chr1	9073794	.	G	C	999	PASS	DP=164;VDB=0.026;AF1=0.5015;G3=0.5,1.109e-10,0.5;HWE=0.000203;AC1=10;DP4=37,35,37,55;MQ=59;FQ=999;PV4=0.16,1,0.49,1	GT:PL:DP:SP:GQ	0/0:0,18,182:6:0:15	0/0:0,45,255:15:0:42	0/0:0,39,255:13:0:36	0/0:0,54,255:18:0:51	0/0:0,60,255:20:0:57	1/1:255,66,0:22:0:63	1/1:255,51,0:17:0:48	1/1:255,78,0:26:0:75	1/1:255,36,0:12:0:33	1/1:255,45,0:15:0:42	chr1
chr1	9073961	.	T	A	999	PASS	DP=168;VDB=0.0217;AF1=0.5105;G3=0.5,1.016e-08,0.5;HWE=0.000253;AC1=10;DP4=43,38,42,41;MQ=59;FQ=999;PV4=0.76,0.0033,1,0.033	GT:PL:DP:SP:GQ	0/0:0,27,226:9:0:24	0/0:0,60,255:20:0:57	0/0:0,48,255:16:0:45	0/0:0,36,255:12:0:33	0/0:0,9,255:26:0:7	1/1:255,51,0:17:0:48	1/1:255,87,0:29:0:84	1/1:255,42,0:14:0:39	1/1:255,33,0:11:0:30	1/1:250,30,0:10:0:27	chr1
chr1	9074116	.	T	C	999	PASS	DP=178;VDB=0.0265;AF1=0.5;G3=0.5,4.285e-09,0.5;HWE=0.0002;AC1=10;DP4=34,51,43,43;MQ=59;FQ=999;PV4=0.22,0.27,0.0021,0.23	GT:PL:DP:SP:GQ	0/0:0,39,255:13:0:36	0/0:0,54,255:18:0:51	0/0:0,51,255:17:0:48	0/0:0,24,218:8:0:21	0/0:0,87,255:29:0:84	1/1:255,57,0:19:0:54	1/1:255,78,0:26:0:75	1/1:255,54,0:18:0:51	1/1:224,24,0:8:0:21	1/1:255,45,0:15:0:42	chr1
chr1	9074266	.	C	G	999	PASS	DP=97;VDB=0.0201;AF1=0.4982;G3=0.5,3.629e-08,0.5;HWE=0.000275;AC1=10;DP4=24,19,20,21;MQ=54;FQ=999;PV4=0.66,1,0.15,1	GT:PL:DP:SP:GQ	0/0:0,21,171:7:0:18	0/0:0,12,108:4:0:10	0/0:0,33,232:11:0:30	0/0:0,27,217:9:0:24	0/0:0,36,244:12:0:33	1/1:217,24,0:8:0:21	1/1:255,48,0:16:0:45	1/1:196,21,0:7:0:18	1/1:160,18,0:6:0:15	1/1:108,12,0:4:0:9	chr1
chr1	9074556	.	ATTTTTTTT	ATTTTTTTTT	999	PASS	INDEL;DP=136;VDB=0.0205;AF1=0.4908;G3=0.5,1.431e-07,0.5;HWE=0.000241;AC1=10;DP4=37,40,17,26;MQ=58;FQ=999;PV4=0.45,1,1,0.087	GT:PL:DP:SP:GQ	1/1:52,15,0:5:0:12	1/1:49,15,0:5:0:12	1/1:87,33,0:11:0:30	1/1:46,15,0:5:0:12	1/1:97,40,0:18:0:37	0/0:0,45,96:15:0:42	0/0:0,63,106:21:0:60	0/0:0,30,83:10:0:27	0/0:0,57,109:19:0:54	0/0:0,33,87:11:0:30	chr1
chr1	9074927	.	G	T	999	PASS	DP=180;VDB=0.0265;AF1=0.4998;G3=0.5,1.201e-10,0.5;HWE=0.000198;AC1=10;DP4=48,43,40,43;MQ=59;FQ=999;PV4=0.65,0.41,1,0.31	GT:PL:DP:SP:GQ	1/1:255,45,0:15:0:42	1/1:222,27,0:9:0:24	1/1:255,39,0:13:0:36	1/1:255,66,0:22:0:63	1/1:255,72,0:24:0:69	0/0:0,42,255:14:0:39	0/0:0,108,255:36:0:99	0/0:0,42,255:14:0:39	0/0:0,39,255:13:0:36	0/0:0,42,255:14:0:39	chr1
chr1	9075340	.	G	A	999	PASS	DP=159;VDB=0.0257;AF1=0.4993;G3=0.5,5.822e-09,0.5;HWE=0.0002;AC1=10;DP4=35,43,40,40;MQ=60;FQ=999;PV4=0.53,0.39,1,0.071	GT:PL:DP:SP:GQ	0/0:0,54,255:18:0:51	0/0:0,33,255:11:0:30	0/0:0,33,255:11:0:30	0/0:0,63,255:21:0:60	0/0:0,51,255:17:0:48	1/1:255,45,0:15:0:42	1/1:255,66,0:22:0:63	1/1:255,45,0:15:0:42	1/1:255,63,0:21:0:60	1/1:212,21,0:7:0:18	chr1
chr1	9075344	.	G	T	999	PASS	DP=161;VDB=0.0257;AF1=0.4993;G3=0.5,5.818e-09,0.5;HWE=0.0002;AC1=10;DP4=36,44,39,40;MQ=60;FQ=999;PV4=0.63,1,1,0.15	GT:PL:DP:SP:GQ	0/0:0,57,255:19:0:54	0/0:0,33,255:11:0:30	0/0:0,33,255:11:0:30	0/0:0,66,255:22:0:63	0/0:0,51,255:17:0:48	1/1:255,45,0:15:0:42	1/1:255,63,0:21:0:60	1/1:255,45,0:15:0:42	1/1:255,63,0:21:0:60	1/1:214,21,0:7:0:18	chr1
chr1	9075637	.	A	C	999	PASS	DP=181;VDB=0.0254;AF1=0.4999;G3=0.5,6.547e-09,0.5;HWE=0.000201;AC1=10;DP4=41,55,40,43;MQ=59;FQ=999;PV4=0.55,1,0.015,1	GT:PL:DP:SP:GQ	0/0:0,66,255:22:0:63	0/0:0,24,224:8:0:21	0/0:0,66,255:22:0:63	0/0:0,72,255:24:0:69	0/0:0,57,255:19:0:54	1/1:255,23,0:16:0:20	1/1:255,72,0:24:0:69	1/1:255,57,0:19:0:54	1/1:255,39,0:13:0:36	1/1:255,36,0:12:0:33	chr1
chr1	9075667	.	T	A	999	PASS	DP=183;VDB=0.0246;AF1=0.4992;G3=0.5,4.427e-09,0.5;HWE=0.0002;AC1=10;DP4=40,53,47,40;MQ=59;FQ=999;PV4=0.18,0.0045,0.25,1	GT:PL:DP:SP:GQ	0/0:0,57,255:19:0:54	0/0:0,36,255:12:0:33	0/0:0,60,255:20:0:57	0/0:0,69,255:23:0:66	0/0:0,57,255:19:0:54	1/1:255,45,0:15:0:42	1/1:255,75,0:25:0:72	1/1:255,66,0:22:0:63	1/1:255,54,0:18:0:51	1/1:190,21,0:7:0:18	chr1
chr1	9076149	.	G	C	999	PASS	DP=180;VDB=0.0246;AF1=0.5;G3=0.5,2.089e-12,0.5;HWE=0.000197;AC1=10;DP4=42,35,58,43;MQ=57;FQ=999;PV4=0.76,0.46,0.095,1	GT:PL:DP:SP:GQ	1/1:255,57,0:19:0:54	1/1:250,36,0:12:0:33	1/1:255,51,0:17:0:48	1/1:255,81,0:27:0:78	1/1:255,78,0:26:0:75	0/0:0,42,255:14:0:39	0/0:0,69,255:23:0:66	0/0:0,42,255:14:0:39	0/0:0,39,255:13:0:36	0/0:0,39,255:13:0:36	chr1
chr1	9076364	.	T	C	999	PASS	DP=198;VDB=0.0261;AF1=0.4998;G3=0.5,6.731e-11,0.5;HWE=0.000197;AC1=10;DP4=44,55,46,48;MQ=56;FQ=999;PV4=0.57,0.42,0.46,0.4	GT:PL:DP:SP:GQ	0/0:0,54,255:18:0:51	0/0:0,57,255:19:0:54	0/0:0,51,255:17:0:48	0/0:0,57,255:19:0:54	0/0:0,78,255:26:0:75	1/1:255,93,0:31:0:90	1/1:255,51,0:17:0:48	1/1:255,48,0:16:0:45	1/1:255,63,0:21:0:60	1/1:233,27,0:9:0:24	chr1
chr1	9076383	.	G	C	999	PASS	DP=193;VDB=0.0265;AF1=0.4998;G3=0.5,7.253e-11,0.5;HWE=0.000198;AC1=10;DP4=37,53,43,55;MQ=56;FQ=999;PV4=0.77,0.3,1,0.019	GT:PL:DP:SP:GQ	0/0:0,45,255:15:0:42	0/0:0,51,255:18:0:48	0/0:0,48,255:16:0:45	0/0:0,54,255:18:0:51	0/0:0,72,255:24:0:69	1/1:255,84,0:28:0:81	1/1:255,45,0:15:0:42	1/1:255,69,0:23:0:66	1/1:255,66,0:22:0:63	1/1:204,27,0:9:0:24	chr1
chr1	9076776	.	A	C	999	PASS	DP=182;VDB=0.0258;AF1=0.4996;G3=0.5,5.18e-10,0.5;HWE=0.000198;AC1=10;DP4=53,41,52,34;MQ=57;FQ=999;PV4=0.65,0.23,0.0066,0.059	GT:PL:DP:SP:GQ	0/0:0,57,255:19:0:54	0/0:0,57,255:19:0:54	0/0:0,60,255:20:0:57	0/0:0,54,255:18:0:51	0/0:0,54,255:18:0:51	1/1:255,54,0:18:0:51	1/1:255,81,0:27:0:78	1/1:255,48,0:16:0:45	1/1:209,24,0:8:0:21	1/1:255,51,0:17:0:48	chr1
chr1	9076870	.	C	T	999	PASS	DP=207;VDB=0.0252;AF1=0.5;G3=0.5,2.707e-13,0.5;HWE=0.000197;AC1=10;DP4=48,49,54,55;MQ=50;FQ=999;PV4=1,0.31,0.034,1	GT:PL:DP:SP:GQ	0/0:0,57,255:19:0:54	0/0:0,54,255:18:0:51	0/0:0,45,255:15:0:42	0/0:0,57,255:19:0:54	0/0:0,78,255:26:0:75	1/1:255,60,0:20:0:57	1/1:255,114,0:38:0:99	1/1:255,72,0:24:0:69	1/1:255,45,0:15:0:42	1/1:255,36,0:12:0:33	chr1
chr1	9077311	.	G	A	999	PASS	DP=179;VDB=0.0245;AF1=0.5002;G3=0.5,5.172e-10,0.5;HWE=0.000198;AC1=10;DP4=49,46,39,42;MQ=58;FQ=999;PV4=0.76,1,0.053,1	GT:PL:DP:SP:GQ	0/0:0,51,255:17:0:48	0/0:0,42,255:14:0:39	0/0:0,66,255:22:0:63	0/0:0,63,255:21:0:60	0/0:0,25,255:22:0:22	1/1:255,75,0:25:0:72	1/1:255,48,0:16:0:45	1/1:255,33,0:11:0:30	1/1:255,36,0:12:0:33	1/1:255,48,0:16:0:45	chr1
chr1	9078288	.	C	T	999	PASS	DP=188;VDB=0.0226;AF1=0.5;G3=0.5,2.328e-12,0.5;HWE=0.000197;AC1=10;DP4=42,49,46,45;MQ=59;FQ=999;PV4=0.66,1,1,1	GT:PL:DP:SP:GQ	0/0:0,51,255:17:0:48	0/0:0,48,255:16:0:45	0/0:0,51,255:17:0:48	0/0:0,57,255:19:0:54	0/0:0,36,255:23:0:33	1/1:255,39,0:13:0:36	1/1:255,81,0:27:0:78	1/1:255,72,0:24:0:69	1/1:255,39,0:13:0:36	1/1:255,39,0:13:0:36	chr1
chr1	9078687	.	C	T	999	PASS	DP=163;VDB=0.0257;AF1=0.5134;G3=0.5,3.019e-08,0.5;HWE=0.00027;AC1=10;DP4=39,39,46,32;MQ=59;FQ=999;PV4=0.33,0.22,1,0.15	GT:PL:DP:SP:GQ	1/1:255,42,0:14:0:39	1/1:238,30,0:10:0:27	1/1:255,57,0:19:0:54	1/1:246,30,0:10:0:27	1/1:255,75,0:25:0:72	0/0:0,63,255:21:0:60	0/0:0,99,255:33:0:96	0/0:0,48,255:16:0:45	0/0:0,15,150:5:0:12	0/0:0,9,98:3:0:7	chr1
chr1	9078708	.	T	C	999	PASS	DP=156;VDB=0.0217;AF1=0.4935;G3=0.5,4.146e-08,0.5;HWE=0.000228;AC1=10;DP4=47,33,29,42;MQ=59;FQ=999;PV4=0.034,1,0.34,0.2	GT:PL:DP:SP:GQ	0/0:0,48,255:16:0:45	0/0:0,42,255:14:0:39	0/0:0,54,255:18:0:51	0/0:0,30,254:10:0:27	0/0:0,66,255:22:0:63	1/1:255,60,0:20:0:57	1/1:255,84,0:28:0:81	1/1:255,36,0:12:0:33	1/1:128,12,0:4:0:9	1/1:201,21,0:7:0:18	chr1
chr1	9078932	.	G	A	999	PASS	DP=161;VDB=0.0235;AF1=0.5;G3=0.5,4.589e-09,0.5;HWE=0.0002;AC1=10;DP4=39,42,37,37;MQ=59;FQ=999;PV4=0.87,1,0.11,0.11	GT:PL:DP:SP:GQ	0/0:0,60,255:20:0:57	0/0:0,42,255:14:0:39	0/0:0,24,199:8:0:21	0/0:0,51,255:17:0:48	0/0:0,66,255:22:0:63	1/1:255,51,0:17:0:48	1/1:255,66,0:22:0:63	1/1:255,45,0:15:0:42	1/1:235,24,0:8:0:21	1/1:255,36,0:12:0:33	chr1
chr1	9078999	.	G	T	999	PASS	DP=144;VDB=0.0233;AF1=0.4994;G3=0.5,4.855e-09,0.5;HWE=0.000215;AC1=10;DP4=25,41,38,34;MQ=59;FQ=999;PV4=0.089,1,0.026,0.47	GT:PL:DP:SP:GQ	0/0:0,51,255:17:0:48	0/0:0,27,230:9:0:24	0/0:0,18,137:6:0:15	0/0:0,36,255:12:0:33	0/0:0,66,255:22:0:63	1/1:255,45,0:15:0:42	1/1:255,63,0:21:0:60	1/1:255,69,0:23:0:66	1/1:191,21,0:7:0:18	1/1:152,18,0:6:0:15	chr1
chr1	9079250	.	A	G	999	PASS	DP=176;VDB=0.0243;AF1=0.4999;G3=0.5,6.117e-12,0.5;HWE=0.000197;AC1=10;DP4=43,51,35,42;MQ=57;FQ=999;PV4=1,0.2,0.00011,0.16	GT:PL:DP:SP:GQ	0/0:0,75,255:25:0:72	0/0:0,45,255:15:0:42	0/0:0,63,255:21:0:60	0/0:0,39,255:13:0:36	0/0:0,60,255:20:0:57	1/1:255,57,0:19:0:54	1/1:255,63,0:21:0:60	1/1:255,39,0:13:0:36	1/1:255,39,0:13:0:36	1/1:236,33,0:11:0:30	chr1
chr1	9079748	.	AT	A	999	PASS	INDEL;DP=163;VDB=0.0235;AF1=0.5001;G3=0.5,1.246e-09,0.5;HWE=0.000199;AC1=10;DP4=24,37,49,42;MQ=58;FQ=999;PV4=0.098,2e-26,0.46,1	GT:PL:DP:SP:GQ	0/0:0,30,255:10:0:27	0/0:0,39,255:13:0:36	0/0:0,27,255:9:0:24	0/0:0,48,255:16:0:45	0/0:0,39,255:13:0:36	1/1:255,63,0:21:0:60	1/1:255,78,0:26:0:75	1/1:236,39,0:13:0:36	1/1:255,66,0:22:0:63	1/1:227,27,0:9:0:24	chr1
chr1	9079754	.	G	A	999	PASS	DP=167;VDB=0.0212;AF1=0.5002;G3=0.5,6.737e-10,0.5;HWE=0.000198;AC1=10;DP4=28,33,53,46;MQ=58;FQ=999;PV4=0.42,1,1,0.41	GT:PL:DP:SP:GQ	0/0:0,27,236:9:0:24	0/0:0,39,255:13:0:36	0/0:0,30,255:10:0:27	0/0:0,51,255:17:0:48	0/0:0,36,255:12:0:33	1/1:255,66,0:22:0:63	1/1:255,81,0:27:0:78	1/1:255,54,0:18:0:51	1/1:255,66,0:22:0:63	1/1:240,30,0:10:0:27	chr1
chr1	9079897	.	A	G	999	PASS	DP=153;VDB=0.0237;AF1=0.5005;G3=0.5,2.011e-09,0.5;HWE=0.000199;AC1=10;DP4=33,30,38,44;MQ=56;FQ=999;PV4=0.51,1,0.47,1	GT:PL:DP:SP:GQ	0/0:0,33,255:11:0:30	0/0:0,42,255:14:0:39	0/0:0,30,244:10:0:27	0/0:0,60,255:20:0:57	0/0:0,24,209:8:0:21	1/1:255,48,0:16:0:45	1/1:255,69,0:23:0:66	1/1:255,60,0:20:0:57	1/1:255,36,0:12:0:33	1/1:245,33,0:11:0:30	chr1
chr1	9081021	.	TAAAAAAAA	TAAAAAAAAA	999	PASS	INDEL;DP=135;VDB=0.0262;AF1=0.5011;G3=0.5,1.157e-09,0.5;HWE=0.000209;AC1=10;DP4=30,29,30,37;MQ=60;FQ=999;PV4=0.59,1,1,1	GT:PL:DP:SP:GQ	1/1:64,21,0:7:0:18	1/1:81,30,0:10:0:27	1/1:100,45,0:15:0:42	1/1:95,39,0:13:0:36	1/1:109,63,0:21:0:60	0/0:0,36,89:12:0:33	0/0:0,43,99:19:0:40	0/0:0,24,71:8:0:21	0/0:0,45,96:15:0:42	0/0:0,18,56:6:0:15	chr1
chr1	9081192	.	T	C	999	PASS	DP=188;VDB=0.0225;AF1=0.4999;G3=0.5,2.599e-11,0.5;HWE=0.000197;AC1=10;DP4=52,52,47,35;MQ=59;FQ=999;PV4=0.38,0.38,0.0033,1	GT:PL:DP:SP:GQ	0/0:0,51,255:17:0:48	0/0:0,45,255:15:0:42	0/0:0,42,255:14:0:39	0/0:0,72,255:24:0:69	0/0:0,99,255:33:0:96	1/1:255,48,0:16:0:45	1/1:255,31,0:24:0:28	1/1:255,33,0:11:0:30	1/1:255,42,0:14:0:39	1/1:255,54,0:18:0:51	chr1
chr1	9082574	.	A	G	999	PASS	DP=161;VDB=0.0221;AF1=0.5002;G3=0.5,3.58e-10,0.5;HWE=0.000198;AC1=10;DP4=29,36,43,45;MQ=59;FQ=999;PV4=0.63,1,0.096,1	GT:PL:DP:SP:GQ	0/0:0,54,255:18:0:51	0/0:0,33,253:11:0:30	0/0:0,36,255:12:0:33	0/0:0,45,255:15:0:42	0/0:0,27,239:9:0:24	1/1:255,69,0:23:0:66	1/1:255,78,0:26:0:75	1/1:255,36,0:12:0:33	1/1:255,33,0:11:0:30	1/1:255,48,0:16:0:45	chr1
chr1	9083787	.	G	A	999	PASS	DP=129;VDB=0.0252;AF1=0.4956;G3=0.5,5.631e-09,0.5;HWE=0.000248;AC1=10;DP4=33,27,31,19;MQ=59;FQ=999;PV4=0.56,1,0.013,0.31	GT:PL:DP:SP:GQ	0/0:0,45,255:15:0:42	0/0:0,18,163:6:0:15	0/0:0,36,255:12:0:33	0/0:0,18,178:6:0:15	0/0:0,63,255:21:0:60	1/1:177,18,0:6:0:15	1/1:255,54,0:18:0:51	1/1:255,39,0:13:0:36	1/1:133,12,0:4:0:9	1/1:218,27,0:9:0:24	chr1
chr1	9085302	.	C	T	999	PASS	DP=146;VDB=0.0261;AF1=0.4986;G3=0.5,2.097e-10,0.5;HWE=0.000205;AC1=10;DP4=44,35,36,30;MQ=58;FQ=999;PV4=1,0.31,0.0046,1	GT:PL:DP:SP:GQ	0/0:0,72,255:24:0:69	0/0:0,39,255:13:0:36	0/0:0,60,255:20:0:57	0/0:0,27,242:9:0:24	0/0:0,39,255:13:0:36	1/1:255,33,0:11:0:30	1/1:255,60,0:20:0:57	1/1:255,33,0:11:0:30	1/1:179,18,0:6:0:15	1/1:255,54,0:18:0:51	chr1
chr1	9085869	.	A	T	999	PASS	DP=156;VDB=0.0219;AF1=0.504;G3=0.5,1.343e-08,0.5;HWE=0.00022;AC1=10;DP4=42,35,40,31;MQ=59;FQ=999;PV4=0.87,1,1,0.44	GT:PL:DP:SP:GQ	0/0:0,14,255:17:0:11	0/0:0,33,238:11:0:30	0/0:0,21,191:7:0:18	0/0:0,69,255:23:0:66	0/0:0,60,255:20:0:57	1/1:255,54,0:18:0:51	1/1:255,72,0:24:0:69	1/1:255,30,0:10:0:27	1/1:253,30,0:10:0:27	1/1:212,24,0:8:0:21	chr1
chr1	9086246	.	T	C	999	PASS	DP=181;VDB=0.0254;AF1=0.4998;G3=0.5,1.288e-10,0.5;HWE=0.000198;AC1=10;DP4=44,51,38,45;MQ=60;FQ=999;PV4=1,0.47,0.16,1	GT:PL:DP:SP:GQ	0/0:0,48,255:16:0:45	0/0:0,54,255:18:0:51	0/0:0,60,255:20:0:57	0/0:0,69,255:23:0:66	0/0:0,54,255:18:0:51	1/1:255,33,0:11:0:30	1/1:255,72,0:24:0:69	1/1:255,63,0:21:0:60	1/1:255,54,0:18:0:51	1/1:220,27,0:9:0:24	chr1
chr1	9087018	.	A	G	999	PASS	DP=150;VDB=0.0184;AF1=0.5014;G3=0.5,1.38e-10,0.5;HWE=0.000204;AC1=10;DP4=30,46,28,44;MQ=59;FQ=999;PV4=1,1,0.36,1	GT:PL:DP:SP:GQ	0/0:0,45,255:15:0:42	0/0:0,39,255:13:0:36	0/0:0,18,173:6:0:15	0/0:0,57,255:19:0:54	0/0:0,69,255:23:0:66	1/1:255,39,0:13:0:36	1/1:255,57,0:19:0:54	1/1:255,42,0:14:0:39	1/1:255,48,0:16:0:45	1/1:255,30,0:10:0:27	chr1
chr1	9087040	.	C	T	999	PASS	DP=150;VDB=0.0255;AF1=0.5006;G3=0.5,8.672e-09,0.5;HWE=0.000201;AC1=10;DP4=34,40,28,44;MQ=59;FQ=999;PV4=0.41,1,1,1	GT:PL:DP:SP:GQ	0/0:0,39,255:13:0:36	0/0:0,48,255:16:0:45	0/0:0,21,195:7:0:18	0/0:0,48,255:16:0:45	0/0:0,66,255:22:0:63	1/1:255,48,0:16:0:45	1/1:255,57,0:19:0:54	1/1:255,39,0:13:0:36	1/1:255,42,0:14:0:39	1/1:237,27,0:10:0:24	chr1
chr1	9087720	.	G	C	999	PASS	DP=157;VDB=0.0259;AF1=0.4969;G3=0.5,1.683e-09,0.5;HWE=0.00021;AC1=10;DP4=44,49,27,34;MQ=60;FQ=999;PV4=0.74,1,0.04,1	GT:PL:DP:SP:GQ	0/0:0,39,255:13:0:36	0/0:0,42,255:14:0:39	0/0:0,78,255:26:0:75	0/0:0,60,255:20:0:57	0/0:0,60,255:20:0:57	1/1:255,39,0:13:0:36	1/1:255,66,0:22:0:63	1/1:255,42,0:14:0:39	1/1:168,18,0:6:0:15	1/1:146,18,0:6:0:15	chr1
chr1	9087922	.	CAT	C	999	PASS	INDEL;DP=105;VDB=0.022;AF1=0.4994;G3=0.5,9.098e-09,0.5;HWE=0.000254;AC1=10;DP4=27,26,27,24;MQ=59;FQ=999;PV4=0.85,1.7e-20,0.0097,1	GT:PL:DP:SP:GQ	0/0:0,18,255:6:0:15	0/0:0,27,255:9:0:24	0/0:0,30,255:10:0:27	0/0:0,14,255:17:0:11	0/0:0,36,255:12:0:33	1/1:245,15,0:5:0:12	1/1:255,60,0:20:0:57	1/1:255,30,0:10:0:27	1/1:255,30,0:10:0:27	1/1:203,15,0:5:0:12	chr1
chr1	9090661	.	C	G	999	PASS	DP=198;VDB=0.0241;AF1=0.5001;G3=0.5,1.678e-11,0.5;HWE=0.000197;AC1=10;DP4=44,41,54,53;MQ=59;FQ=999;PV4=0.89,1,1,1	GT:PL:DP:SP:GQ	0/0:0,51,255:17:0:48	0/0:0,30,248:10:0:27	0/0:0,39,255:13:0:36	0/0:0,63,255:21:0:60	0/0:0,72,255:24:0:69	1/1:255,48,0:16:0:45	1/1:255,114,0:38:0:99	1/1:255,66,0:22:0:63	1/1:255,39,0:13:0:36	1/1:255,54,0:18:0:51	chr1
chr1	9090715	.	A	T	999	PASS	DP=195;VDB=0.0223;AF1=0.5;G3=0.5,7.823e-13,0.5;HWE=0.000197;AC1=10;DP4=50,52,46,46;MQ=59;FQ=999;PV4=1,0.26,1,0.46	GT:PL:DP:SP:GQ	1/1:255,45,0:15:0:42	1/1:255,36,0:12:0:33	1/1:255,39,0:13:0:36	1/1:255,72,0:24:0:69	1/1:255,84,0:28:0:81	0/0:0,45,255:15:0:42	0/0:0,96,255:32:0:93	0/0:0,63,255:21:0:60	0/0:0,48,255:16:0:45	0/0:0,54,255:18:0:51	chr1
chr1	9090823	.	C	T	999	PASS	DP=175;VDB=0.0263;AF1=0.5001;G3=0.5,2.165e-11,0.5;HWE=0.000197;AC1=10;DP4=38,39,45,46;MQ=59;FQ=999;PV4=1,1,1,0.4	GT:PL:DP:SP:GQ	1/1:255,66,0:22:0:63	1/1:255,39,0:13:0:36	1/1:255,36,0:12:0:33	1/1:255,60,0:20:0:57	1/1:255,72,0:24:0:69	0/0:0,51,255:17:0:48	0/0:0,54,255:18:0:51	0/0:0,33,255:11:0:30	0/0:0,60,255:20:0:57	0/0:0,33,255:11:0:30	chr1
chr1	9090916	.	T	C	999	PASS	DP=200;VDB=0.0259;AF1=0.5;G3=0.5,3.108e-13,0.5;HWE=0.000197;AC1=10;DP4=49,54,46,46;MQ=59;FQ=999;PV4=0.78,1,0.0045,0.034	GT:PL:DP:SP:GQ	0/0:0,54,255:18:0:51	0/0:0,51,255:17:0:48	0/0:0,54,255:18:0:51	0/0:0,72,255:24:0:69	0/0:0,78,255:26:0:75	1/1:255,63,0:21:0:60	1/1:255,51,0:17:0:48	1/1:255,36,0:12:0:33	1/1:255,84,0:28:0:81	1/1:255,42,0:14:0:39	chr1
chr1	9091161	.	G	T	999	PASS	DP=182;VDB=0.0261;AF1=0.4999;G3=0.5,5.453e-11,0.5;HWE=0.000197;AC1=10;DP4=45,46,41,38;MQ=60;FQ=999;PV4=0.76,0.11,1,0.2	GT:PL:DP:SP:GQ	1/1:255,66,0:22:0:63	1/1:243,30,0:10:0:27	1/1:245,33,0:11:0:30	1/1:255,54,0:18:0:51	1/1:255,54,0:18:0:51	0/0:0,57,255:19:0:54	0/0:0,90,255:30:0:87	0/0:0,36,255:12:0:33	0/0:0,51,255:17:0:48	0/0:0,39,255:13:0:36	chr1
chr1	9092161	.	C	A	999	PASS	DP=142;VDB=0.0214;AF1=0.4987;G3=0.5,1.797e-10,0.5;HWE=0.000204;AC1=10;DP4=35,31,37,37;MQ=58;FQ=999;PV4=0.74,0.36,0.16,0.16	GT:PL:DP:SP:GQ	0/0:0,33,255:11:0:30	0/0:0,30,217:10:0:27	0/0:0,33,251:11:0:30	0/0:0,36,255:12:0:33	0/0:0,66,255:22:0:63	1/1:255,57,0:19:0:54	1/1:255,66,0:22:0:63	1/1:255,36,0:12:0:33	1/1:255,45,0:15:0:42	1/1:149,18,0:6:0:15	chr1
chr1	9093281	.	T	C	999	PASS	DP=122;VDB=0.0242;AF1=0.5016;G3=0.5,8.88e-09,0.5;HWE=0.000218;AC1=10;DP4=21,38,21,38;MQ=58;FQ=999;PV4=1,0.43,0.17,0.14	GT:PL:DP:SP:GQ	0/0:0,36,255:12:0:33	0/0:0,39,255:13:0:36	0/0:0,15,134:5:0:12	0/0:0,30,250:10:0:27	0/0:0,57,255:19:0:54	1/1:255,51,0:17:0:48	1/1:255,57,0:19:0:54	1/1:212,24,0:8:0:21	1/1:223,24,0:8:0:21	1/1:156,21,0:7:0:18	chr1
chr1	9094248	.	T	C	999	PASS	DP=143;VDB=0.0227;AF1=0.5007;G3=0.5,3.53e-09,0.5;HWE=0.0002;AC1=10;DP4=29,24,37,45;MQ=60;FQ=999;PV4=0.3,0.43,1,1	GT:PL:DP:SP:GQ	0/0:0,30,240:10:0:27	0/0:0,27,232:9:0:24	0/0:0,36,255:12:0:33	0/0:0,24,208:8:0:21	0/0:0,42,255:14:0:39	1/1:255,42,0:14:0:39	1/1:255,75,0:25:0:72	1/1:255,51,0:17:0:48	1/1:255,39,0:13:0:36	1/1:255,39,0:13:0:36	chr1
chr1	9094524	.	T	C	999	PASS	DP=159;VDB=0.0255;AF1=0.5005;G3=0.5,3.021e-09,0.5;HWE=0.0002;AC1=10;DP4=53,32,38,34;MQ=59;FQ=999;PV4=0.26,0.28,0.27,1	GT:PL:DP:SP:GQ	0/0:0,24,210:8:0:21	0/0:0,60,255:20:0:57	0/0:0,57,255:19:0:54	0/0:0,27,247:9:0:24	0/0:0,87,255:29:0:84	1/1:255,33,0:11:0:30	1/1:255,72,0:24:0:69	1/1:255,39,0:13:0:36	1/1:255,33,0:11:0:30	1/1:255,39,0:13:0:36	chr1
chr1	9094668	.	T	C	999	PASS	DP=177;VDB=0.0252;AF1=0.499;G3=0.5,1.613e-08,0.5;HWE=0.000202;AC1=10;DP4=37,51,43,42;MQ=60;FQ=999;PV4=0.29,0.38,1,0.3	GT:PL:DP:SP:GQ	0/0:0,45,255:15:0:42	0/0:0,30,255:10:0:27	0/0:0,60,255:20:0:57	0/0:0,51,255:17:0:48	0/0:0,75,255:25:0:72	1/1:255,36,0:12:0:33	1/1:255,117,0:39:0:99	1/1:206,21,0:7:0:18	1/1:255,25,0:16:0:22	1/1:255,36,0:12:0:33	chr1
chr1	9095058	.	G	A	999	PASS	DP=158;VDB=0.0216;AF1=0.5003;G3=0.5,1.745e-08,0.5;HWE=0.000202;AC1=10;DP4=43,46,33,31;MQ=59;FQ=999;PV4=0.74,1,0.0033,1	GT:PL:DP:SP:GQ	0/0:0,63,255:21:0:60	0/0:0,48,255:16:0:45	0/0:0,21,181:7:0:18	0/0:0,66,255:22:0:63	0/0:0,69,255:23:0:66	1/1:255,60,0:20:0:57	1/1:255,42,0:14:0:39	1/1:226,24,0:8:0:21	1/1:255,33,0:11:0:30	1/1:255,33,0:11:0:30	chr1
chr1	9095522	.	A	G	999	PASS	DP=151;VDB=0.0233;AF1=0.4988;G3=0.5,2.723e-10,0.5;HWE=0.000205;AC1=10;DP4=45,30,30,43;MQ=59;FQ=999;PV4=0.032,0.14,0.0055,0.42	GT:PL:DP:SP:GQ	0/0:0,42,255:14:0:39	0/0:0,24,226:8:0:21	0/0:0,42,255:14:0:39	0/0:0,45,255:15:0:42	0/0:0,53,255:25:0:50	1/1:255,39,0:13:0:36	1/1:255,78,0:26:0:75	1/1:176,18,0:6:0:15	1/1:255,36,0:12:0:33	1/1:255,45,0:15:0:42	chr1
chr1	9095536	.	T	G	999	PASS	DP=151;VDB=0.0248;AF1=0.4986;G3=0.5,1.834e-10,0.5;HWE=0.000204;AC1=10;DP4=45,32,31,39;MQ=59;FQ=999;PV4=0.1,0.052,0.0011,0.25	GT:PL:DP:SP:GQ	0/0:0,45,255:15:0:42	0/0:0,27,242:9:0:24	0/0:0,45,255:15:0:42	0/0:0,42,255:14:0:39	0/0:0,72,255:24:0:69	1/1:255,36,0:12:0:33	1/1:255,69,0:23:0:66	1/1:167,18,0:6:0:15	1/1:255,36,0:12:0:33	1/1:255,51,0:17:0:48	chr1
chr1	9095689	.	TAAAAAA	TAAAAAAA	999	PASS	INDEL;DP=186;VDB=0.0232;AF1=0.4943;G3=0.5,2.407e-08,0.5;HWE=0.000224;AC1=10;DP4=47,58,39,34;MQ=59;FQ=999;PV4=0.29,1,0.016,1	GT:PL:DP:SP:GQ	0/0:0,69,160:23:0:66	0/0:0,39,135:13:0:36	0/0:0,75,166:25:0:72	0/0:0,42,138:14:0:39	0/0:0,87,174:29:0:84	1/1:141,45,0:15:0:42	1/1:147,45,0:21:0:42	1/1:135,39,0:13:0:36	1/1:153,63,0:21:0:60	1/1:58,12,0:4:0:9	chr1
chr1	9095809	.	G	C	999	PASS	DP=178;VDB=0.0254;AF1=0.4996;G3=0.5,5.864e-10,0.5;HWE=0.000198;AC1=10;DP4=47,40,45,41;MQ=59;FQ=999;PV4=0.88,0.18,0.2,0.33	GT:PL:DP:SP:GQ	0/0:0,57,255:19:0:54	0/0:0,42,255:14:0:39	0/0:0,60,255:20:0:57	0/0:0,57,255:19:0:54	0/0:0,42,255:14:0:39	1/1:255,54,0:18:0:51	1/1:255,54,0:30:0:51	1/1:216,24,0:8:0:21	1/1:255,51,0:17:0:48	1/1:255,42,0:14:0:39	chr1
chr1	9095869	.	T	C	999	PASS	DP=176;VDB=0.0218;AF1=0.4995;G3=0.5,1.831e-09,0.5;HWE=0.000199;AC1=10;DP4=49,43,36,43;MQ=60;FQ=999;PV4=0.36,1,0.063,1	GT:PL:DP:SP:GQ	0/0:0,75,255:25:0:72	0/0:0,33,255:11:0:30	0/0:0,54,255:18:0:51	0/0:0,75,255:25:0:72	0/0:0,39,255:13:0:36	1/1:255,51,0:17:0:48	1/1:255,99,0:33:0:96	1/1:211,24,0:8:0:21	1/1:255,30,0:10:0:27	1/1:255,33,0:11:0:30	chr1
chr1	9096196	.	C	T	999	PASS	DP=193;VDB=0.0244;AF1=0.5001;G3=0.5,6.864e-12,0.5;HWE=0.000197;AC1=10;DP4=46,47,48,47;MQ=58;FQ=999;PV4=1,1,0.04,0.31	GT:PL:DP:SP:GQ	0/0:0,39,255:13:0:36	0/0:0,33,241:11:0:30	0/0:0,39,255:13:0:36	0/0:0,66,255:22:0:63	0/0:0,102,255:34:0:99	1/1:255,51,0:17:0:48	1/1:255,105,0:35:0:99	1/1:255,45,0:15:0:42	1/1:255,39,0:13:0:36	1/1:255,45,0:15:0:42	chr1
chr1	9096359	.	C	T	999	PASS	DP=168;VDB=0.0264;AF1=0.5;G3=0.5,7.271e-10,0.5;HWE=0.000199;AC1=10;DP4=45,42,27,48;MQ=54;FQ=999;PV4=0.057,0.034,0.0011,0.35	GT:PL:DP:SP:GQ	0/0:0,27,232:9:0:24	0/0:0,42,255:14:0:39	0/0:0,39,255:13:0:36	0/0:0,66,255:22:0:63	0/0:0,87,255:29:0:84	1/1:238,36,0:12:0:33	1/1:255,87,0:29:0:84	1/1:255,42,0:14:0:39	1/1:242,30,0:10:0:27	1/1:238,30,0:10:0:27	chr1
chr1	9096535	.	G	GCCC	999	PASS	INDEL;DP=160;VDB=0.0199;AF1=0.5001;G3=0.5,2.665e-09,0.5;HWE=0.0002;AC1=10;DP4=48,44,31,31;MQ=57;FQ=999;PV4=0.87,1,1.4e-07,1	GT:PL:DP:SP:GQ	0/0:0,24,255:8:0:21	0/0:0,60,255:20:0:57	0/0:0,42,255:14:0:39	0/0:0,48,255:16:0:45	0/0:0,102,255:34:0:99	1/1:255,39,0:13:0:36	1/1:255,51,0:17:0:48	1/1:255,36,0:12:0:33	1/1:255,27,0:9:0:24	1/1:255,33,0:11:0:30	chr1
chr1	9096648	.	A	G	999	PASS	DP=171;VDB=0.0225;AF1=0.4997;G3=0.5,5.622e-10,0.5;HWE=0.000198;AC1=10;DP4=43,42,36,45;MQ=57;FQ=999;PV4=0.44,0.44,0.001,1	GT:PL:DP:SP:GQ	0/0:0,33,255:11:0:30	0/0:0,57,255:19:0:54	0/0:0,42,255:14:0:39	0/0:0,60,255:20:0:57	0/0:0,63,255:21:0:60	1/1:255,33,0:11:0:30	1/1:255,111,0:37:0:99	1/1:255,42,0:14:0:39	1/1:245,30,0:10:0:27	1/1:239,27,0:9:0:24	chr1
chr1	9096701	.	A	G	999	PASS	DP=163;VDB=0.0239;AF1=0.4995;G3=0.5,1.213e-09,0.5;HWE=0.000199;AC1=10;DP4=37,39,37,44;MQ=58;FQ=999;PV4=0.75,1,0.015,0.12	GT:PL:DP:SP:GQ	0/0:0,45,255:15:0:42	0/0:0,36,255:12:0:33	0/0:0,48,255:16:0:45	0/0:0,45,255:15:0:42	0/0:0,54,255:18:0:51	1/1:235,30,0:10:0:27	1/1:255,108,0:36:0:99	1/1:255,51,0:17:0:48	1/1:220,27,0:9:0:24	1/1:236,27,0:9:0:24	chr1
chr1	9096747	.	G	A	999	PASS	DP=147;VDB=0.0233;AF1=0.499;G3=0.5,7.189e-10,0.5;HWE=0.000208;AC1=10;DP4=33,36,32,40;MQ=59;FQ=999;PV4=0.74,0.1,0.095,1	GT:PL:DP:SP:GQ	0/0:0,42,255:14:0:39	0/0:0,21,204:7:0:18	0/0:0,54,255:18:0:51	0/0:0,42,255:14:0:39	0/0:0,48,255:16:0:45	1/1:255,42,0:14:0:39	1/1:255,75,0:25:0:72	1/1:255,54,0:18:0:51	1/1:180,18,0:6:0:15	1/1:235,27,0:9:0:24	chr1
chr1	9097346	.	A	C	999	PASS	DP=100;VDB=0.0246;AF1=0.4982;G3=0.5,8.986e-09,0.5;HWE=0.000218;AC1=10;DP4=24,19,27,22;MQ=58;FQ=999;PV4=1,0.37,0.12,0.025	GT:PL:DP:SP:GQ	0/0:0,30,235:10:0:27	0/0:0,24,209:8:0:21	0/0:0,27,222:9:0:24	0/0:0,24,215:8:0:21	0/0:0,24,183:8:0:21	1/1:255,45,0:15:0:42	1/1:255,39,0:13:0:36	1/1:187,18,0:6:0:15	1/1:237,27,0:9:0:24	1/1:178,18,0:6:0:15	chr1
chr1	9097413	.	G	A	999	PASS	DP=112;VDB=0.0237;AF1=0.4999;G3=0.5,1.807e-09,0.5;HWE=0.000211;AC1=10;DP4=31,22,27,25;MQ=58;FQ=999;PV4=0.56,1,1,1	GT:PL:DP:SP:GQ	1/1:255,45,0:15:0:42	1/1:183,21,0:7:0:18	1/1:187,21,0:7:0:18	1/1:255,33,0:11:0:30	1/1:252,36,0:12:0:33	0/0:0,42,255:14:0:39	0/0:0,48,255:16:0:45	0/0:0,24,189:8:0:21	0/0:0,21,179:7:0:18	0/0:0,24,164:8:0:21	chr1
chr1	9097516	.	C	T	999	PASS	DP=133;VDB=0.0249;AF1=0.4891;G3=0.5,3.209e-08,0.5;HWE=0.000271;AC1=10;DP4=30,24,22,35;MQ=57;FQ=999;PV4=0.088,0.0017,0.0016,0.24	GT:PL:DP:SP:GQ	0/0:0,42,255:14:0:39	0/0:0,21,189:7:0:18	0/0:0,21,187:7:0:18	0/0:0,42,255:14:0:39	0/0:0,36,255:12:0:33	1/1:255,54,0:18:0:51	1/1:255,66,0:22:0:63	1/1:198,24,0:8:0:21	1/1:157,18,0:6:0:15	1/1:91,9,0:3:0:7	chr1
chr1	9097665	.	G	T	999	PASS	DP=108;VDB=0.022;AF1=0.4717;G3=0.5,5.052e-08,0.5;HWE=0.000368;AC1=10;DP4=45,40,2,20;MQ=56;FQ=999;PV4=0.00019,0.43,3e-34,1	GT:PL:DP:SP:GQ	0/0:0,30,255:10:0:28	0/0:0,36,255:12:0:34	0/0:0,66,255:22:0:64	0/0:0,57,255:19:0:55	0/0:0,66,255:22:0:64	1/1:120,18,0:6:0:15	1/1:131,15,0:5:0:12	1/1:96,12,0:4:0:9	1/1:77,9,0:3:0:7	1/1:99,12,0:4:0:9	chr1
chr1	9099203	.	C	T	999	PASS	DP=171;VDB=0.0257;AF1=0.5001;G3=0.5,1.079e-11,0.5;HWE=0.000197;AC1=10;DP4=33,42,45,42;MQ=58;FQ=999;PV4=0.35,1,1,0.1	GT:PL:DP:SP:GQ	0/0:0,39,255:13:0:36	0/0:0,36,255:12:0:33	0/0:0,33,250:11:0:30	0/0:0,45,255:15:0:42	0/0:0,72,255:24:0:69	1/1:255,57,0:19:0:54	1/1:255,69,0:23:0:66	1/1:255,39,0:13:0:36	1/1:255,54,0:18:0:51	1/1:255,42,0:14:0:39	chr1
chr1	9099524	.	C	T	999	PASS	DP=172;VDB=0.021;AF1=0.4968;G3=0.5,1.872e-09,0.5;HWE=0.000211;AC1=10;DP4=54,47,29,31;MQ=59;FQ=999;PV4=0.62,1,1,1	GT:PL:DP:SP:GQ	0/0:0,54,255:18:0:51	0/0:0,51,255:17:0:48	0/0:0,63,255:21:0:60	0/0:0,69,255:23:0:66	0/0:0,66,255:22:0:63	1/1:255,57,0:19:0:54	1/1:242,30,0:10:0:27	1/1:255,45,0:15:0:42	1/1:150,15,0:5:0:12	1/1:255,33,0:11:0:30	chr1
chr1	9100248	.	C	T	999	PASS	DP=168;VDB=0.0238;AF1=0.4997;G3=0.5,7.966e-10,0.5;HWE=0.000199;AC1=10;DP4=35,44,39,43;MQ=59;FQ=999;PV4=0.75,0.41,0.085,1	GT:PL:DP:SP:GQ	0/0:0,48,255:16:0:45	0/0:0,33,255:11:0:30	0/0:0,63,255:21:0:60	0/0:0,42,255:14:0:39	0/0:0,51,255:17:0:48	1/1:255,69,0:23:0:66	1/1:255,60,0:20:0:57	1/1:255,51,0:17:0:48	1/1:231,24,0:8:0:21	1/1:255,42,0:14:0:39	chr1
chr1	9100807	.	G	A	999	PASS	DP=168;VDB=0.0243;AF1=0.5062;G3=0.5,3.389e-08,0.5;HWE=0.000226;AC1=10;DP4=32,44,41,48;MQ=58;FQ=999;PV4=0.64,1,0.21,0.071	GT:PL:DP:SP:GQ	0/0:0,54,255:18:0:51	0/0:0,12,140:4:0:9	0/0:0,42,255:14:0:39	0/0:0,23,255:20:0:20	0/0:0,63,255:21:0:60	1/1:245,33,0:12:0:30	1/1:255,105,0:35:0:99	1/1:255,42,0:14:0:39	1/1:255,39,0:13:0:36	1/1:255,42,0:14:0:39	chr1
chr1	9100810	.	T	C	999	PASS	DP=170;VDB=0.0217;AF1=0.4938;G3=0.5,3.316e-08,0.5;HWE=0.000226;AC1=10;DP4=42,48,32,44;MQ=58;FQ=999;PV4=0.64,0.00065,1,1	GT:PL:DP:SP:GQ	1/1:255,54,0:18:0:51	1/1:135,12,0:4:0:9	1/1:255,42,0:14:0:39	1/1:255,23,0:20:0:20	1/1:255,63,0:21:0:60	0/0:0,39,255:13:0:36	0/0:0,105,255:35:0:99	0/0:0,42,255:14:0:39	0/0:0,39,255:13:0:36	0/0:0,42,255:14:0:39	chr1
chr1	9101337	.	G	A	999	PASS	DP=150;VDB=0.0247;AF1=0.4993;G3=0.5,1.545e-08,0.5;HWE=0.000202;AC1=10;DP4=32,36,46,30;MQ=59;FQ=999;PV4=0.13,0.073,0.017,0.45	GT:PL:DP:SP:GQ	0/0:0,45,255:15:0:42	0/0:0,27,251:9:0:24	0/0:0,60,255:20:0:57	0/0:0,36,255:12:0:33	0/0:0,36,255:12:0:33	1/1:255,72,0:24:0:69	1/1:255,57,0:19:0:54	1/1:234,27,0:9:0:24	1/1:200,21,0:7:0:18	1/1:255,51,0:17:0:48	chr1
chr1	9101441	.	T	G	999	PASS	DP=143;VDB=0.0258;AF1=0.4985;G3=0.5,2.803e-10,0.5;HWE=0.000205;AC1=10;DP4=33,30,31,35;MQ=59;FQ=999;PV4=0.6,0.25,0.069,0.48	GT:PL:DP:SP:GQ	0/0:0,45,255:15:0:42	0/0:0,36,255:12:0:33	0/0:0,27,220:9:0:24	0/0:0,36,255:12:0:33	0/0:0,45,255:15:0:42	1/1:255,69,0:23:0:66	1/1:255,42,0:14:0:39	1/1:164,18,0:6:0:15	1/1:233,27,0:9:0:24	1/1:255,42,0:14:0:39	chr1
chr1	9101533	.	A	G	999	PASS	DP=146;VDB=0.0209;AF1=0.4936;G3=0.5,1.025e-07,0.5;HWE=0.000294;AC1=10;DP4=46,38,25,31;MQ=59;FQ=999;PV4=0.3,0.44,0.49,1	GT:PL:DP:SP:GQ	0/0:0,48,255:16:0:45	0/0:0,48,255:16:0:45	0/0:0,12,141:4:0:10	0/0:0,57,255:19:0:54	0/0:0,87,255:29:0:84	1/1:255,48,0:16:0:45	1/1:255,60,0:20:0:57	1/1:99,9,0:3:0:7	1/1:255,33,0:11:0:30	1/1:177,18,0:6:0:15	chr1
chr1	9101593	.	A	C	999	PASS	DP=154;VDB=0.0206;AF1=0.4879;G3=0.5,1.683e-08,0.5;HWE=0.00026;AC1=10;DP4=51,45,28,25;MQ=59;FQ=999;PV4=1,0.14,0.41,0.15	GT:PL:DP:SP:GQ	0/0:0,60,255:20:0:57	0/0:0,36,255:12:0:33	0/0:0,39,255:13:0:36	0/0:0,63,255:21:0:60	0/0:0,90,255:30:0:87	1/1:255,36,0:12:0:33	1/1:255,60,0:20:0:57	1/1:102,9,0:3:0:7	1/1:255,36,0:12:0:33	1/1:153,18,0:6:0:15	chr1
chr1	9101667	.	T	A	999	PASS	DP=156;VDB=0.0196;AF1=0.4958;G3=0.5,1.119e-08,0.5;HWE=0.000219;AC1=10;DP4=47,40,36,28;MQ=59;FQ=999;PV4=0.87,1,1,0.3	GT:PL:DP:SP:GQ	0/0:0,42,255:14:0:39	0/0:0,24,208:8:0:21	0/0:0,66,255:22:0:63	0/0:0,60,255:20:0:57	0/0:0,69,255:23:0:66	1/1:255,57,0:19:0:54	1/1:255,63,0:21:0:60	1/1:167,18,0:6:0:15	1/1:255,39,0:13:0:36	1/1:146,15,0:5:0:12	chr1
chr1	9101824	.	C	T	999	PASS	DP=185;VDB=0.0266;AF1=0.5003;G3=0.5,1.733e-08,0.5;HWE=0.000202;AC1=10;DP4=38,54,41,48;MQ=59;FQ=999;PV4=0.55,0.44,0.073,0.44	GT:PL:DP:SP:GQ	0/0:0,51,255:17:0:48	0/0:0,69,255:23:0:66	0/0:0,21,179:7:0:18	0/0:0,45,255:15:0:42	0/0:0,90,255:30:0:87	1/1:255,63,0:21:0:60	1/1:255,102,0:34:0:99	1/1:255,30,0:10:0:27	1/1:255,48,0:16:0:45	1/1:216,24,0:8:0:21	chr1
chr1	9101923	.	G	A	999	PASS	DP=176;VDB=0.0243;AF1=0.5002;G3=0.5,1.964e-09,0.5;HWE=0.000199;AC1=10;DP4=45,42,44,42;MQ=59;FQ=999;PV4=1,0.13,0.48,0.22	GT:PL:DP:SP:GQ	0/0:0,66,255:22:0:63	0/0:0,54,255:18:0:51	0/0:0,24,224:8:0:21	0/0:0,45,255:15:0:42	0/0:0,72,255:24:0:69	1/1:255,51,0:17:0:48	1/1:255,75,0:25:0:72	1/1:237,27,0:9:0:24	1/1:255,69,0:23:0:66	1/1:255,36,0:12:0:33	chr1
chr1	9101942	.	T	G	999	PASS	DP=165;VDB=0.0249;AF1=0.499;G3=0.5,9.911e-09,0.5;HWE=0.000201;AC1=10;DP4=44,46,40,31;MQ=59;FQ=999;PV4=0.43,1.4e-05,0.36,1	GT:PL:DP:SP:GQ	0/0:0,69,255:23:0:66	0/0:0,54,255:18:0:51	0/0:0,33,255:11:0:30	0/0:0,42,255:14:0:39	0/0:0,72,255:24:0:69	1/1:255,36,0:12:0:33	1/1:255,66,0:22:0:63	1/1:198,21,0:7:0:18	1/1:255,63,0:21:0:60	1/1:214,27,0:9:0:24	chr1
chr1	9102355	.	G	A	999	PASS	DP=92;VDB=0.0228;AF1=0.4989;G3=0.5,1.155e-07,0.5;HWE=0.000239;AC1=10;DP4=19,32,14,27;MQ=58;FQ=999;PV4=0.83,0.28,1,0.21	GT:PL:DP:SP:GQ	0/0:0,30,255:10:0:27	0/0:0,15,140:5:0:12	0/0:0,33,253:11:0:30	0/0:0,21,188:7:0:18	0/0:0,54,255:18:0:51	1/1:205,24,0:8:0:21	1/1:255,45,0:15:0:42	1/1:183,18,0:6:0:15	1/1:178,18,0:6:0:15	1/1:167,18,0:6:0:15	chr1
chr1	9102859	.	C	T	999	PASS	DP=168;VDB=0.0249;AF1=0.5072;G3=0.5,6.734e-08,0.5;HWE=0.000232;AC1=10;DP4=37,32,44,47;MQ=59;FQ=999;PV4=0.53,1,0.019,0.12	GT:PL:DP:SP:GQ	0/0:0,18,187:6:0:15	0/0:0,12,132:4:0:9	0/0:0,60,255:20:0:57	0/0:0,33,255:11:0:30	0/0:0,84,255:28:0:81	1/1:255,63,0:21:0:60	1/1:255,75,0:25:0:72	1/1:255,57,0:19:0:54	1/1:255,51,0:17:0:48	1/1:225,27,0:9:0:24	chr1
chr1	9103019	.	AATTATTATT	AATTATT	999	PASS	INDEL;DP=108;VDB=0.021;AF1=0.5104;G3=0.5,7.795e-08,0.5;HWE=0.000289;AC1=10;DP4=21,23,23,31;MQ=56;FQ=999;PV4=0.68,3e-15,1.3e-05,1	GT:PL:DP:SP:GQ	0/0:0,18,255:6:0:15	0/0:0,9,169:3:0:7	0/0:0,18,255:6:0:15	0/0:0,36,255:12:0:33	0/0:0,51,255:17:0:48	1/1:255,33,0:11:0:30	1/1:255,57,0:19:0:54	1/1:255,15,0:5:0:12	1/1:255,30,0:10:0:27	1/1:255,27,0:9:0:24	chr1
chr1	9103451	.	T	G	999	PASS	DP=157;VDB=0.0238;AF1=0.4758;G3=0.5,1.864e-07,0.5;HWE=0.000383;AC1=10;DP4=43,40,42,32;MQ=60;FQ=999;PV4=0.63,1,1,0.47	GT:PL:DP:SP:GQ	0/0:0,33,255:11:0:30	0/0:0,39,255:13:0:36	0/0:0,54,255:18:0:51	0/0:0,57,255:19:0:54	0/0:0,63,255:21:0:60	1/1:255,72,0:24:0:69	1/1:255,54,0:18:0:51	1/1:255,33,0:11:0:30	1/1:255,4,0:15:0:3	1/1:186,21,0:7:0:18	chr1
chr1	9103609	.	A	G	999	PASS	DP=161;VDB=0.0258;AF1=0.5;G3=0.5,6.996e-12,0.5;HWE=0.000197;AC1=10;DP4=41,39,41,40;MQ=59;FQ=999;PV4=1,1,0.04,1	GT:PL:DP:SP:GQ	0/0:0,36,255:12:0:33	0/0:0,39,255:13:0:36	0/0:0,51,255:17:0:48	0/0:0,60,255:20:0:57	0/0:0,54,255:18:0:51	1/1:255,45,0:15:0:42	1/1:255,60,0:20:0:57	1/1:255,60,0:20:0:57	1/1:255,33,0:11:0:30	1/1:255,45,0:15:0:42	chr1
chr1	9104228	.	G	A	999	PASS	DP=186;VDB=0.0227;AF1=0.4962;G3=0.5,3.867e-09,0.5;HWE=0.000214;AC1=10;DP4=50,46,39,43;MQ=59;FQ=999;PV4=0.65,0.34,0.0074,1	GT:PL:DP:SP:GQ	0/0:0,42,255:14:0:39	0/0:0,51,255:17:0:48	0/0:0,54,255:18:0:51	0/0:0,69,255:23:0:66	0/0:0,72,255:24:0:69	1/1:255,57,0:19:0:54	1/1:255,102,0:34:0:99	1/1:255,51,0:17:0:48	1/1:201,21,0:7:0:18	1/1:165,15,0:5:0:12	chr1
chr1	9105727	.	T	C	999	PASS	DP=198;VDB=0.0247;AF1=0.5;G3=0.5,3.716e-12,0.5;HWE=0.000197;AC1=10;DP4=53,46,42,52;MQ=59;FQ=999;PV4=0.25,1,0.38,1	GT:PL:DP:SP:GQ	0/0:0,36,255:12:0:33	0/0:0,57,255:19:0:54	0/0:0,69,255:23:0:66	0/0:0,57,255:19:0:54	0/0:0,78,255:26:0:75	1/1:255,66,0:22:0:63	1/1:255,78,0:26:0:75	1/1:255,57,0:19:0:54	1/1:255,48,0:16:0:45	1/1:255,33,0:11:0:30	chr1
chr1	9106196	.	A	G	999	PASS	DP=132;VDB=0.0245;AF1=0.4998;G3=0.5,3.898e-10,0.5;HWE=0.000198;AC1=10;DP4=41,29,30,31;MQ=60;FQ=999;PV4=0.3,0.37,0.067,0.33	GT:PL:DP:SP:GQ	0/0:0,36,255:12:0:33	0/0:0,51,255:17:0:48	0/0:0,42,255:14:0:39	0/0:0,36,255:12:0:33	0/0:0,45,255:15:0:42	1/1:255,45,0:15:0:42	1/1:255,48,0:16:0:45	1/1:248,30,0:10:0:27	1/1:255,30,0:10:0:27	1/1:255,30,0:10:0:27	chr1
chr1	9106199	.	C	T	999	PASS	DP=132;VDB=0.0253;AF1=0.4994;G3=0.5,2.531e-09,0.5;HWE=0.0002;AC1=10;DP4=42,31,30,29;MQ=60;FQ=999;PV4=0.48,0.45,0.059,0.47	GT:PL:DP:SP:GQ	0/0:0,39,255:13:0:36	0/0:0,51,255:17:0:48	0/0:0,45,255:15:0:42	0/0:0,42,255:14:0:39	0/0:0,42,255:14:0:39	1/1:255,45,0:15:0:42	1/1:255,48,0:16:0:45	1/1:255,33,0:11:0:30	1/1:243,27,0:9:0:24	1/1:227,24,0:8:0:21	chr1
chr1	9106654	.	C	T	999	PASS	DP=173;VDB=0.0244;AF1=0.4934;G3=0.5,4.179e-08,0.5;HWE=0.000228;AC1=10;DP4=57,48,32,32;MQ=59;FQ=999;PV4=0.64,1,0.42,1	GT:PL:DP:SP:GQ	0/0:0,51,255:17:0:48	0/0:0,87,255:29:0:84	0/0:0,36,255:12:0:33	0/0:0,69,255:23:0:66	0/0:0,39,255:25:0:36	1/1:204,21,0:7:0:18	1/1:255,84,0:28:0:81	1/1:255,30,0:10:0:27	1/1:255,42,0:14:0:39	1/1:128,12,0:4:0:9	chr1
chr1	9106952	.	C	T	999	PASS	DP=195;VDB=0.0245;AF1=0.4999;G3=0.5,1.47e-11,0.5;HWE=0.000197;AC1=10;DP4=46,58,41,45;MQ=59;FQ=999;PV4=0.66,0.031,1,0.34	GT:PL:DP:SP:GQ	0/0:0,39,255:13:0:36	0/0:0,72,255:24:0:69	0/0:0,54,255:18:0:51	0/0:0,84,255:28:0:81	0/0:0,63,255:21:0:60	1/1:255,48,0:16:0:45	1/1:255,90,0:30:0:87	1/1:255,30,0:10:0:27	1/1:255,48,0:16:0:45	1/1:255,42,0:14:0:39	chr1
chr1	9106954	.	G	A	999	PASS	DP=195;VDB=0.0253;AF1=0.4766;G3=0.5,1.62e-07,0.5;HWE=0.000376;AC1=10;DP4=50,58,39,46;MQ=59;FQ=999;PV4=1,1,1,1	GT:PL:DP:SP:GQ	0/0:0,45,255:15:0:42	0/0:0,75,255:25:0:72	0/0:0,54,255:18:0:51	0/0:0,84,255:28:0:81	0/0:0,63,255:21:0:60	1/1:255,48,0:16:0:45	1/1:255,93,0:31:0:90	1/1:255,30,0:10:0:27	1/1:255,48,0:16:0:45	1/1:252,4,0:13:0:3	chr1
chr1	9107560	.	ATTTTTTTTTTT	ATTTTTTTTTT	158	PASS	INDEL;DP=91;VDB=0.0223;AF1=0.5002;G3=0.5,4.105e-08,0.5;HWE=0.000277;AC1=10;DP4=17,21,21,21;MQ=59;FQ=161;PV4=0.66,1,0.05,1	GT:PL:DP:SP:GQ	0/0:0,18,41:6:0:15	0/0:0,12,32:4:0:10	0/0:0,27,55:9:0:24	0/0:0,24,54:8:0:21	0/0:0,33,63:11:0:30	1/1:53,24,0:8:0:21	1/1:66,36,0:12:0:33	1/1:62,36,0:12:0:33	1/1:32,12,0:4:0:9	1/1:44,18,0:6:0:15	chr1
chr1	9111685	.	A	G	999	PASS	DP=172;VDB=0.0262;AF1=0.5008;G3=0.5,4.787e-09,0.5;HWE=0.0002;AC1=10;DP4=44,40,40,43;MQ=59;FQ=999;PV4=0.64,1,1,0.05	GT:PL:DP:SP:GQ	0/0:0,45,255:15:0:42	0/0:0,21,209:7:0:18	0/0:0,84,255:28:0:81	0/0:0,36,255:12:0:33	0/0:0,66,255:22:0:63	1/1:255,39,0:13:0:36	1/1:255,69,0:23:0:66	1/1:255,54,0:18:0:51	1/1:255,42,0:14:0:39	1/1:255,45,0:15:0:42	chr1
chr1	9111798	.	T	C	999	PASS	DP=134;VDB=0.02;AF1=0.5001;G3=0.5,2.762e-09,0.5;HWE=0.0002;AC1=10;DP4=28,35,32,35;MQ=59;FQ=999;PV4=0.73,1,1,1	GT:PL:DP:SP:GQ	0/0:0,30,227:10:0:27	0/0:0,30,251:10:0:27	0/0:0,51,255:17:0:48	0/0:0,27,237:9:0:24	0/0:0,51,255:17:0:48	1/1:255,51,0:17:0:48	1/1:255,57,0:19:0:54	1/1:255,33,0:11:0:30	1/1:255,33,0:11:0:30	1/1:245,27,0:9:0:24	chr1
chr1	9113891	.	T	C	999	PASS	DP=167;VDB=0.0254;AF1=0.4954;G3=0.5,1.038e-08,0.5;HWE=0.000218;AC1=10;DP4=34,45,35,41;MQ=59;FQ=999;PV4=0.75,0.087,1,1	GT:PL:DP:SP:GQ	1/1:255,54,0:18:0:51	1/1:255,33,0:11:0:30	1/1:255,48,0:16:0:45	1/1:255,51,0:17:0:48	1/1:255,13,0:15:0:10	0/0:0,48,255:16:0:45	0/0:0,60,255:20:0:57	0/0:0,48,255:16:0:45	0/0:0,45,255:15:0:42	0/0:0,33,255:11:0:30	chr1
chr1	9114487	.	A	G	999	PASS	DP=189;VDB=0.0259;AF1=0.5;G3=0.5,2.926e-12,0.5;HWE=0.000197;AC1=10;DP4=48,47,46,46;MQ=59;FQ=999;PV4=1,0.24,0.2,0.48	GT:PL:DP:SP:GQ	1/1:255,33,0:11:0:30	1/1:255,51,0:17:0:48	1/1:255,66,0:22:0:63	1/1:255,51,0:17:0:48	1/1:255,75,0:25:0:72	0/0:0,60,255:20:0:57	0/0:0,93,255:31:0:90	0/0:0,42,255:14:0:39	0/0:0,51,255:17:0:48	0/0:0,39,255:13:0:36	chr1
chr1	9114545	.	G	C	999	PASS	DP=217;VDB=0.0233;AF1=0.5;G3=0.5,1.184e-12,0.5;HWE=0.000197;AC1=10;DP4=58,51,50,56;MQ=59;FQ=999;PV4=0.41,0.47,0.48,0.11	GT:PL:DP:SP:GQ	0/0:0,57,255:19:0:54	0/0:0,33,255:11:0:30	0/0:0,84,255:28:0:81	0/0:0,57,255:19:0:54	0/0:0,96,255:32:0:93	1/1:255,78,0:26:0:75	1/1:255,87,0:29:0:84	1/1:255,51,0:17:0:48	1/1:255,51,0:17:0:48	1/1:255,51,0:17:0:48	chr1
chr1	9115320	.	T	A	999	PASS	DP=167;VDB=0.0259;AF1=0.5;G3=0.5,6.291e-10,0.5;HWE=0.000198;AC1=10;DP4=37,37,49,41;MQ=58;FQ=999;PV4=0.64,1,0.011,1	GT:PL:DP:SP:GQ	0/0:0,51,255:17:0:48	0/0:0,30,255:10:0:27	0/0:0,66,255:22:0:63	0/0:0,30,255:10:0:27	0/0:0,45,255:15:0:42	1/1:255,66,0:22:0:63	1/1:255,78,0:26:0:75	1/1:228,27,0:9:0:24	1/1:255,36,0:12:0:33	1/1:255,63,0:21:0:60	chr1
chr1	9115409	.	A	G	999	PASS	DP=167;VDB=0.0259;AF1=0.4985;G3=0.5,1.129e-10,0.5;HWE=0.000204;AC1=10;DP4=43,45,41,36;MQ=59;FQ=999;PV4=0.64,0.44,1,0.06	GT:PL:DP:SP:GQ	0/0:0,51,255:17:0:48	0/0:0,57,255:19:0:54	0/0:0,36,255:12:0:33	0/0:0,60,255:20:0:57	0/0:0,60,255:20:0:57	1/1:255,60,0:20:0:57	1/1:255,66,0:22:0:63	1/1:184,18,0:6:0:15	1/1:255,36,0:12:0:33	1/1:255,51,0:17:0:48	chr1
chr1	9115955	.	G	A	999	PASS	DP=178;VDB=0.0259;AF1=0.499;G3=0.5,3.247e-10,0.5;HWE=0.000206;AC1=10;DP4=40,43,40,51;MQ=59;FQ=999;PV4=0.65,0.42,1,0.074	GT:PL:DP:SP:GQ	0/0:0,36,255:12:0:33	0/0:0,63,255:21:0:60	0/0:0,23,255:17:0:20	0/0:0,42,255:14:0:39	0/0:0,60,255:20:0:57	1/1:255,48,0:16:0:45	1/1:255,111,0:37:0:99	1/1:255,39,0:13:0:36	1/1:255,54,0:18:0:51	1/1:176,18,0:6:0:15	chr1
chr1	9116000	.	T	A	999	PASS	DP=149;VDB=0.0234;AF1=0.5007;G3=0.5,4.213e-08,0.5;HWE=0.000228;AC1=10;DP4=34,38,31,39;MQ=60;FQ=999;PV4=0.74,0.5,1,0.049	GT:PL:DP:SP:GQ	0/0:0,42,255:14:0:39	0/0:0,39,255:13:0:36	0/0:0,14,255:16:0:11	0/0:0,39,255:13:0:36	0/0:0,51,255:17:0:48	1/1:255,39,0:13:0:36	1/1:255,84,0:28:0:81	1/1:255,33,0:11:0:30	1/1:255,36,0:12:0:33	1/1:150,15,0:5:0:12	chr1
chr1	9116967	.	T	C	999	PASS	DP=124;VDB=0.0237;AF1=0.5085;G3=0.5,1.479e-07,0.5;HWE=0.000241;AC1=10;DP4=29,33,32,27;MQ=58;FQ=999;PV4=0.47,1,0.17,1	GT:PL:DP:SP:GQ	0/0:0,15,157:5:0:12	0/0:0,12,131:4:0:9	0/0:0,33,255:11:0:30	0/0:0,51,255:17:0:48	0/0:0,75,255:25:0:72	1/1:255,48,0:16:0:45	1/1:240,27,0:9:0:24	1/1:255,33,0:11:0:30	1/1:244,30,0:10:0:27	1/1:255,39,0:13:0:36	chr1
chr1	9117276	.	T	C	999	PASS	DP=154;VDB=0.0228;AF1=0.5004;G3=0.5,5.345e-09,0.5;HWE=0.0002;AC1=10;DP4=35,42,40,34;MQ=58;FQ=999;PV4=0.33,0.12,1,1	GT:PL:DP:SP:GQ	0/0:0,27,243:9:0:24	0/0:0,24,223:8:0:21	0/0:0,57,255:19:0:54	0/0:0,36,255:12:0:33	0/0:0,87,255:29:0:84	1/1:255,48,0:16:0:45	1/1:255,51,0:17:0:48	1/1:255,63,0:21:0:60	1/1:255,33,0:11:0:30	1/1:239,27,0:9:0:24	chr1
chr1	9117525	.	C	T	999	PASS	DP=183;VDB=0.0262;AF1=0.5003;G3=0.5,1.155e-09,0.5;HWE=0.000199;AC1=10;DP4=49,41,54,34;MQ=60;FQ=999;PV4=0.37,0.39,1,1	GT:PL:DP:SP:GQ	1/1:255,66,0:22:0:63	1/1:228,30,0:10:0:27	1/1:255,36,0:12:0:33	1/1:255,66,0:22:0:63	1/1:255,66,0:22:0:63	0/0:0,72,255:24:0:69	0/0:0,111,255:37:0:99	0/0:0,30,248:10:0:27	0/0:0,27,246:9:0:24	0/0:0,30,243:10:0:27	chr1
chr1	9117657	.	C	T	999	PASS	DP=176;VDB=0.0254;AF1=0.5001;G3=0.5,3.064e-11,0.5;HWE=0.000197;AC1=10;DP4=28,43,47,53;MQ=59;FQ=999;PV4=0.35,0.44,0.062,1	GT:PL:DP:SP:GQ	0/0:0,33,255:11:0:30	0/0:0,30,246:10:0:27	0/0:0,51,255:17:0:48	0/0:0,51,255:17:0:48	0/0:0,48,255:16:0:45	1/1:255,72,0:24:0:69	1/1:255,78,0:26:0:75	1/1:255,51,0:17:0:48	1/1:255,48,0:16:0:45	1/1:255,51,0:17:0:48	chr1
chr1	9117716	.	C	T	999	PASS	DP=148;VDB=0.0241;AF1=0.4994;G3=0.5,4.427e-09,0.5;HWE=0.0002;AC1=10;DP4=40,46,22,36;MQ=59;FQ=999;PV4=0.39,1,1,0.47	GT:PL:DP:SP:GQ	1/1:255,30,0:10:0:27	1/1:236,24,0:8:0:21	1/1:255,45,0:15:0:42	1/1:231,27,0:9:0:24	1/1:255,48,0:16:0:45	0/0:0,63,255:21:0:60	0/0:0,84,255:28:0:81	0/0:0,39,255:13:0:36	0/0:0,42,255:14:0:39	0/0:0,30,237:10:0:27	chr1
chr1	9117898	.	C	T	999	PASS	DP=142;VDB=0.0204;AF1=0.4993;G3=0.5,6.48e-10,0.5;HWE=0.000207;AC1=10;DP4=32,33,30,44;MQ=55;FQ=999;PV4=0.31,1,1,1	GT:PL:DP:SP:GQ	0/0:0,24,204:8:0:21	0/0:0,27,223:9:0:24	0/0:0,69,255:23:0:66	0/0:0,27,237:9:0:24	0/0:0,30,255:17:0:27	1/1:174,18,0:6:0:15	1/1:255,66,0:22:0:63	1/1:255,63,0:21:0:60	1/1:255,36,0:12:0:33	1/1:255,36,0:12:0:33	chr1
chr1	9120908	.	G	T	999	PASS	DP=140;VDB=0.0216;AF1=0.4998;G3=0.5,2.92e-09,0.5;HWE=0.0002;AC1=10;DP4=37,32,30,37;MQ=59;FQ=999;PV4=0.31,0.14,0.11,0.31	GT:PL:DP:SP:GQ	0/0:0,27,226:9:0:24	0/0:0,36,255:12:0:33	0/0:0,33,255:11:0:30	0/0:0,48,255:16:0:45	0/0:0,63,255:21:0:60	1/1:255,39,0:13:0:36	1/1:255,57,0:19:0:54	1/1:255,36,0:12:0:33	1/1:223,24,0:8:0:21	1/1:255,45,0:15:0:42	chr1
chr1	9121368	.	A	G	999	PASS	DP=127;VDB=0.024;AF1=0.4897;G3=0.5,1.252e-08,0.5;HWE=0.000256;AC1=10;DP4=29,37,22,35;MQ=59;FQ=999;PV4=0.59,1,0.014,0.44	GT:PL:DP:SP:GQ	0/0:0,36,255:12:0:33	0/0:0,24,221:8:0:21	0/0:0,36,255:12:0:33	0/0:0,36,255:12:0:33	0/0:0,35,255:23:0:32	1/1:255,51,0:17:0:48	1/1:255,39,0:13:0:36	1/1:233,24,0:8:0:21	1/1:255,45,0:15:0:42	1/1:92,9,0:3:0:7	chr1
chr1	9122217	.	C	A	999	PASS	DP=171;VDB=0.0205;AF1=0.5015;G3=0.5,1.351e-10,0.5;HWE=0.000204;AC1=10;DP4=37,39,52,29;MQ=57;FQ=999;PV4=0.055,1,1,1	GT:PL:DP:SP:GQ	1/1:255,51,0:17:0:48	1/1:202,30,0:10:0:27	1/1:255,42,0:14:0:39	1/1:255,51,0:17:0:48	1/1:255,69,0:23:0:66	0/0:0,42,255:14:0:39	0/0:0,78,255:26:0:75	0/0:0,51,255:17:0:48	0/0:0,39,255:13:0:36	0/0:0,18,180:6:0:15	chr1
chr1	9122741	.	G	A	999	PASS	DP=141;VDB=0.0245;AF1=0.5176;G3=0.5,2.53e-07,0.5;HWE=0.000309;AC1=10;DP4=34,27,35,40;MQ=60;FQ=999;PV4=0.31,1,1,0.39	GT:PL:DP:SP:GQ	1/1:255,42,0:14:0:39	1/1:255,57,0:19:0:54	1/1:255,30,0:10:0:27	1/1:255,42,0:14:0:39	1/1:255,54,0:18:0:51	0/0:0,48,255:16:0:45	0/0:0,48,255:16:0:45	0/0:0,54,255:18:0:51	0/0:0,27,236:9:0:24	0/0:0,6,58:2:0:5	chr1
chr1	9123879	.	G	A	999	PASS	DP=164;VDB=0.0231;AF1=0.4997;G3=0.5,1.328e-09,0.5;HWE=0.000199;AC1=10;DP4=32,40,35,49;MQ=60;FQ=999;PV4=0.75,0.42,0.095,0.39	GT:PL:DP:SP:GQ	0/0:0,39,255:13:0:36	0/0:0,33,255:11:0:30	0/0:0,48,255:16:0:45	0/0:0,33,255:11:0:30	0/0:0,63,255:21:0:60	1/1:255,87,0:29:0:84	1/1:255,66,0:22:0:63	1/1:255,36,0:12:0:33	1/1:218,24,0:8:0:21	1/1:255,39,0:13:0:36	chr1
chr1	9124763	.	G	C	999	PASS	DP=111;VDB=0.0233;AF1=0.4958;G3=0.5,9.422e-08,0.5;HWE=0.000236;AC1=10;DP4=22,34,24,30;MQ=59;FQ=999;PV4=0.7,0.21,1,0.017	GT:PL:DP:SP:GQ	0/0:0,24,227:8:0:21	0/0:0,18,168:6:0:15	0/0:0,45,255:15:0:42	0/0:0,30,244:10:0:27	0/0:0,51,255:17:0:48	1/1:255,48,0:16:0:45	1/1:255,48,0:16:0:45	1/1:216,24,0:8:0:21	1/1:246,30,0:10:0:27	1/1:136,12,0:4:0:9	chr1
chr1	9124782	.	T	C	999	PASS	DP=105;VDB=0.0247;AF1=0.5031;G3=0.5,3.81e-08,0.5;HWE=0.000276;AC1=10;DP4=21,25,23,36;MQ=59;FQ=999;PV4=0.55,0.34,0.27,0.11	GT:PL:DP:SP:GQ	1/1:213,24,0:8:0:21	1/1:127,12,0:4:0:10	1/1:255,51,0:17:0:48	1/1:254,33,0:11:0:30	1/1:255,57,0:19:0:54	0/0:0,48,255:16:0:45	0/0:0,39,255:13:0:36	0/0:0,15,155:5:0:12	0/0:0,24,233:8:0:21	0/0:0,12,134:4:0:9	chr1
chr1	9124980	.	A	G	999	PASS	DP=107;VDB=0.0226;AF1=0.4995;G3=0.5,2.243e-09,0.5;HWE=0.000211;AC1=10;DP4=27,19,35,26;MQ=58;FQ=999;PV4=1,0.021,1,0.32	GT:PL:DP:SP:GQ	1/1:218,24,0:8:0:21	1/1:255,36,0:12:0:33	1/1:179,18,0:6:0:15	1/1:255,51,0:17:0:48	1/1:255,54,0:18:0:51	0/0:0,21,211:7:0:18	0/0:0,33,255:11:0:30	0/0:0,24,224:8:0:21	0/0:0,30,255:10:0:27	0/0:0,30,231:10:0:27	chr1
chr1	9125102	.	G	A	999	PASS	DP=141;VDB=0.0245;AF1=0.4989;G3=0.5,3.447e-10,0.5;HWE=0.000206;AC1=10;DP4=35,36,42,27;MQ=57;FQ=999;PV4=0.18,0.018,0.015,0.013	GT:PL:DP:SP:GQ	0/0:0,30,255:10:0:27	0/0:0,24,223:8:0:21	0/0:0,42,255:14:0:39	0/0:0,69,255:23:0:66	0/0:0,48,255:16:0:45	1/1:209,33,0:11:0:30	1/1:255,93,0:31:0:90	1/1:194,21,0:7:0:18	1/1:255,39,0:13:0:36	1/1:203,21,0:7:0:18	chr1
chr1	9126051	.	T	C	999	PASS	DP=138;VDB=0.024;AF1=0.5005;G3=0.5,7.424e-09,0.5;HWE=0.000201;AC1=10;DP4=26,35,35,40;MQ=59;FQ=999;PV4=0.73,0.16,1,1	GT:PL:DP:SP:GQ	1/1:255,33,0:11:0:30	1/1:232,27,0:9:0:24	1/1:255,54,0:18:0:51	1/1:255,66,0:22:0:63	1/1:255,45,0:15:0:42	0/0:0,36,255:12:0:33	0/0:0,66,255:22:0:63	0/0:0,27,231:9:0:24	0/0:0,30,250:10:0:27	0/0:0,24,223:8:0:21	chr1
chr1	9126441	.	T	C	999	PASS	DP=142;VDB=0.0228;AF1=0.4993;G3=0.5,2.807e-08,0.5;HWE=0.000203;AC1=10;DP4=44,32,36,28;MQ=59;FQ=999;PV4=0.87,1,0.15,1	GT:PL:DP:SP:GQ	0/0:0,51,255:17:0:48	0/0:0,24,165:8:0:21	0/0:0,45,255:15:0:42	0/0:0,36,255:12:0:33	0/0:0,72,255:24:0:69	1/1:255,48,0:16:0:45	1/1:255,66,0:22:0:63	1/1:255,30,0:10:0:27	1/1:240,27,0:9:0:24	1/1:209,21,0:7:0:18	chr1
chr1	9126460	.	A	G	999	PASS	DP=149;VDB=0.0244;AF1=0.4995;G3=0.5,3.24e-09,0.5;HWE=0.0002;AC1=10;DP4=41,37,39,30;MQ=59;FQ=999;PV4=0.74,0.28,0.052,1	GT:PL:DP:SP:GQ	0/0:0,45,255:15:0:42	0/0:0,30,212:10:0:27	0/0:0,57,255:19:0:54	0/0:0,39,255:13:0:36	0/0:0,63,255:21:0:60	1/1:255,48,0:16:0:45	1/1:255,72,0:24:0:69	1/1:255,36,0:12:0:33	1/1:231,27,0:9:0:24	1/1:222,24,0:8:0:21	chr1
chr1	9126859	.	T	C	999	PASS	DP=89;VDB=0.0193;AF1=0.4998;G3=0.5,1.599e-07,0.5;HWE=0.000242;AC1=10;DP4=25,19,27,17;MQ=57;FQ=999;PV4=0.83,1,1,0.19	GT:PL:DP:SP:GQ	0/0:0,33,255:11:0:30	0/0:0,15,157:5:0:12	0/0:0,18,159:6:0:15	0/0:0,36,255:12:0:33	0/0:0,30,245:10:0:27	1/1:255,45,0:15:0:42	1/1:223,27,0:9:0:24	1/1:162,15,0:5:0:12	1/1:182,18,0:6:0:15	1/1:242,27,0:9:0:24	chr1
chr1	9126940	.	A	G	999	PASS	DP=109;VDB=0.0194;AF1=0.4973;G3=0.5,3.884e-08,0.5;HWE=0.000228;AC1=10;DP4=23,29,27,27;MQ=56;FQ=999;PV4=0.57,0.15,1,0.25	GT:PL:DP:SP:GQ	1/1:235,27,0:9:0:24	1/1:148,15,0:5:0:12	1/1:182,18,0:6:0:15	1/1:255,54,0:18:0:51	1/1:255,48,0:16:0:45	0/0:0,30,251:10:0:27	0/0:0,48,255:16:0:45	0/0:0,18,187:6:0:15	0/0:0,24,192:8:0:21	0/0:0,36,255:12:0:33	chr1
chr1	9128031	.	A	G	999	PASS	DP=161;VDB=0.0244;AF1=0.5001;G3=0.5,6.038e-11,0.5;HWE=0.000197;AC1=10;DP4=42,27,47,37;MQ=59;FQ=999;PV4=0.62,0.0059,0.0043,1	GT:PL:DP:SP:GQ	0/0:0,51,255:17:0:48	0/0:0,33,255:11:0:30	0/0:0,30,244:10:0:27	0/0:0,51,255:17:0:48	0/0:0,42,255:14:0:39	1/1:255,81,0:27:0:78	1/1:255,39,0:13:0:36	1/1:255,54,0:18:0:51	1/1:255,39,0:13:0:36	1/1:255,39,0:13:0:36	chr1
chr1	9128191	.	C	T	999	PASS	DP=157;VDB=0.0222;AF1=0.4984;G3=0.5,1.551e-10,0.5;HWE=0.000204;AC1=10;DP4=44,46,26,36;MQ=59;FQ=999;PV4=0.41,0.016,1,1	GT:PL:DP:SP:GQ	1/1:229,30,0:10:0:27	1/1:188,18,0:6:0:15	1/1:255,45,0:15:0:42	1/1:255,57,0:19:0:54	1/1:255,36,0:12:0:33	0/0:0,63,255:21:0:60	0/0:0,84,255:28:0:81	0/0:0,42,255:14:0:39	0/0:0,33,255:11:0:30	0/0:0,48,255:16:0:45	chr1
chr1	9129663	.	GAAAAAAAAAAAAAA	GAAAAAAAAAAAA	999	PASS	INDEL;DP=132;VDB=0.0218;AF1=0.5126;G3=0.4989,4.215e-08,0.5011;HWE=0.000276;AC1=10;DP4=12,22,34,35;MQ=58;FQ=71.4;PV4=0.21,1,0.15,1	GT:PL:DP:SP:GQ	0/0:0,21,32:8:0:18	0/0:0,9,20:3:0:7	0/0:0,18,34:6:0:15	0/0:0,27,43:9:0:24	0/0:0,27,38:10:0:24	1/1:129,63,0:21:0:60	1/1:130,60,0:20:0:57	1/1:92,30,0:10:0:27	1/1:96,30,0:10:0:27	1/1:65,18,0:6:0:15	chr1
chr1	9130916	.	T	A	999	PASS	DP=170;VDB=0.0229;AF1=0.5;G3=0.5,1.328e-11,0.5;HWE=0.000197;AC1=10;DP4=37,41,43,48;MQ=59;FQ=999;PV4=1,1,0.48,0.36	GT:PL:DP:SP:GQ	0/0:0,42,255:14:0:39	0/0:0,42,255:14:0:39	0/0:0,33,255:11:0:30	0/0:0,51,255:17:0:48	0/0:0,66,255:22:0:63	1/1:255,72,0:24:0:69	1/1:255,75,0:25:0:72	1/1:255,48,0:16:0:45	1/1:255,45,0:15:0:42	1/1:255,33,0:11:0:30	chr1
chr1	9131326	.	CAAAA	CAAAAA	999	PASS	INDEL;DP=186;VDB=0.0252;AF1=0.5007;G3=0.5,5.802e-09,0.5;HWE=0.0002;AC1=10;DP4=35,37,50,50;MQ=59;FQ=999;PV4=0.88,1,1,0.24	GT:PL:DP:SP:GQ	0/0:0,24,152:8:0:21	0/0:0,24,152:8:0:21	0/0:0,48,209:16:0:45	0/0:0,54,220:18:0:51	0/0:0,66,237:22:0:63	1/1:232,54,0:18:0:51	1/1:255,102,0:34:0:99	1/1:240,60,0:20:0:57	1/1:202,54,0:18:0:51	1/1:175,30,0:10:0:27	chr1
chr1	9131443	.	A	G	999	PASS	DP=173;VDB=0.0225;AF1=0.5007;G3=0.5,5.186e-09,0.5;HWE=0.0002;AC1=10;DP4=48,48,34,36;MQ=59;FQ=999;PV4=0.88,1,1,1	GT:PL:DP:SP:GQ	1/1:255,42,0:14:0:39	1/1:246,39,0:13:0:36	1/1:255,33,0:11:0:30	1/1:255,48,0:16:0:45	1/1:255,48,0:16:0:45	0/0:0,72,255:24:0:69	0/0:0,81,255:27:0:78	0/0:0,48,255:16:0:45	0/0:0,66,255:22:0:63	0/0:0,21,184:7:0:18	chr1
chr1	9132377	.	CTTTTTTTTTTTTT	CTTTTTTTTTTTT	88.1	PASS	INDEL;DP=93;VDB=0.0247;AF1=0.5358;G3=0.4952,9.947e-07,0.5048;HWE=0.000526;AC1=10;DP4=15,10,24,13;MQ=59;FQ=53.4;PV4=0.79,0.24,0.12,0.33	GT:PL:DP:SP:GQ	1/1:36,18,0:6:0:16	1/1:30,18,0:7:0:16	1/1:42,21,0:7:0:19	1/1:38,21,0:7:0:19	1/1:38,19,0:10:0:17	0/0:0,6,14:2:0:4	0/0:0,24,44:8:0:20	0/0:0,21,42:7:0:17	0/0:0,12,23:5:0:9	0/0:0,9,23:3:0:6	chr1
chr1	9132974	.	G	A	999	PASS	DP=146;VDB=0.0251;AF1=0.5004;G3=0.5,3.517e-09,0.5;HWE=0.0002;AC1=10;DP4=30,30,38,38;MQ=58;FQ=999;PV4=1,1,0.39,0.1	GT:PL:DP:SP:GQ	0/0:0,48,255:16:0:45	0/0:0,30,255:10:0:27	0/0:0,24,205:8:0:21	0/0:0,30,239:10:0:27	0/0:0,48,255:16:0:45	1/1:235,33,0:11:0:30	1/1:255,78,0:26:0:75	1/1:255,45,0:15:0:42	1/1:255,42,0:14:0:39	1/1:233,30,0:10:0:27	chr1
chr1	9134265	.	A	C	999	PASS	DP=135;VDB=0.024;AF1=0.5014;G3=0.5,1.846e-10,0.5;HWE=0.000204;AC1=10;DP4=36,23,40,34;MQ=55;FQ=999;PV4=0.48,1,0.21,0.16	GT:PL:DP:SP:GQ	0/0:0,39,255:13:0:36	0/0:0,18,184:6:0:15	0/0:0,42,255:14:0:39	0/0:0,36,255:12:0:33	0/0:0,42,255:14:0:39	1/1:255,54,0:18:0:51	1/1:255,57,0:19:0:54	1/1:255,45,0:15:0:42	1/1:255,39,0:13:0:36	1/1:229,27,0:9:0:24	chr1
chr1	9134268	.	A	C	999	PASS	DP=136;VDB=0.0239;AF1=0.5012;G3=0.5,2.724e-10,0.5;HWE=0.000205;AC1=10;DP4=37,24,38,35;MQ=55;FQ=999;PV4=0.38,1,0.17,0.5	GT:PL:DP:SP:GQ	0/0:0,45,255:15:0:42	0/0:0,18,183:6:0:15	0/0:0,42,255:14:0:39	0/0:0,36,255:12:0:33	0/0:0,42,255:14:0:39	1/1:255,54,0:18:0:51	1/1:255,57,0:19:0:54	1/1:255,45,0:15:0:42	1/1:255,39,0:13:0:36	1/1:203,24,0:8:0:21	chr1
chr1	9134286	.	CAAAAAAAAAA	CAAAAAAAAA	124	PASS	INDEL;DP=140;VDB=0.0237;AF1=0.4792;G3=0.5016,7.657e-08,0.4984;HWE=0.000369;AC1=10;DP4=30,19,13,16;MQ=59;FQ=127;PV4=0.24,9.7e-06,0.055,0.43	GT:PL:DP:SP:GQ	0/0:0,48,74:16:0:45	0/0:0,15,43:5:0:13	0/0:0,30,59:10:0:27	0/0:0,27,58:9:0:24	0/0:0,27,62:9:0:24	1/1:60,24,0:8:0:21	1/1:53,21,0:7:0:18	1/1:42,15,0:5:0:12	1/1:48,21,0:7:0:18	1/1:18,6,0:2:0:4	chr1
chr1	9134447	.	A	T	999	PASS	DP=171;VDB=0.0255;AF1=0.5007;G3=0.5,4.992e-09,0.5;HWE=0.0002;AC1=10;DP4=40,41,42,47;MQ=59;FQ=999;PV4=0.88,0.47,1,1	GT:PL:DP:SP:GQ	1/1:255,45,0:15:0:42	1/1:255,33,0:11:0:30	1/1:255,66,0:22:0:63	1/1:255,51,0:17:0:48	1/1:255,72,0:24:0:69	0/0:0,42,255:14:0:39	0/0:0,81,255:27:0:78	0/0:0,21,171:7:0:18	0/0:0,51,255:17:0:48	0/0:0,48,255:16:0:45	chr1
chr1	9136264	.	C	T	999	PASS	DP=175;VDB=0.0221;AF1=0.5001;G3=0.5,2.835e-09,0.5;HWE=0.0002;AC1=10;DP4=56,37,41,36;MQ=60;FQ=999;PV4=0.44,0.21,1,1	GT:PL:DP:SP:GQ	1/1:244,27,0:9:0:24	1/1:255,30,0:10:0:27	1/1:255,42,0:14:0:39	1/1:255,84,0:28:0:81	1/1:255,48,0:16:0:45	0/0:0,48,255:16:0:45	0/0:0,84,255:28:0:81	0/0:0,75,255:25:0:72	0/0:0,48,255:16:0:45	0/0:0,24,207:8:0:21	chr1
chr1	9137126	.	A	G	999	PASS	DP=152;VDB=0.0247;AF1=0.5001;G3=0.5,6.468e-11,0.5;HWE=0.000197;AC1=10;DP4=39,41,33,35;MQ=59;FQ=999;PV4=1,1,1,0.19	GT:PL:DP:SP:GQ	1/1:255,39,0:13:0:36	1/1:255,33,0:11:0:30	1/1:255,45,0:15:0:42	1/1:255,45,0:15:0:42	1/1:255,42,0:14:0:39	0/0:0,66,255:22:0:63	0/0:0,72,255:24:0:69	0/0:0,33,255:11:0:30	0/0:0,36,255:12:0:33	0/0:0,33,255:11:0:30	chr1
chr1	9137267	.	A	T	999	PASS	DP=183;VDB=0.0231;AF1=0.4996;G3=0.5,1.371e-08,0.5;HWE=0.000202;AC1=10;DP4=47,40,45,50;MQ=59;FQ=999;PV4=0.38,1,0.033,1	GT:PL:DP:SP:GQ	0/0:0,48,255:16:0:45	0/0:0,48,255:16:0:45	0/0:0,24,190:8:0:21	0/0:0,75,255:25:0:72	0/0:0,66,255:22:0:63	1/1:255,45,0:15:0:42	1/1:255,117,0:39:0:99	1/1:255,48,0:16:0:45	1/1:255,54,0:18:0:51	1/1:197,21,0:7:0:18	chr1
chr1	9138151	.	C	G	999	PASS	DP=169;VDB=0.0244;AF1=0.4997;G3=0.5,1.17e-09,0.5;HWE=0.000199;AC1=10;DP4=40,45,33,48;MQ=59;FQ=999;PV4=0.44,1,1,0.48	GT:PL:DP:SP:GQ	1/1:255,60,0:20:0:57	1/1:255,36,0:12:0:33	1/1:232,24,0:8:0:21	1/1:255,45,0:15:0:42	1/1:255,78,0:26:0:75	0/0:0,66,255:22:0:63	0/0:0,72,255:24:0:69	0/0:0,33,255:11:0:30	0/0:0,33,255:11:0:30	0/0:0,51,255:17:0:48	chr1
chr1	9138404	.	A	G	999	PASS	DP=132;VDB=0.0236;AF1=0.4959;G3=0.5,9.742e-08,0.5;HWE=0.000236;AC1=10;DP4=37,35,29,23;MQ=60;FQ=999;PV4=0.72,0.16,1,0.12	GT:PL:DP:SP:GQ	1/1:255,51,0:17:0:48	1/1:214,24,0:8:0:21	1/1:121,12,0:4:0:9	1/1:255,36,0:12:0:33	1/1:255,33,0:11:0:30	0/0:0,18,183:6:0:15	0/0:0,105,255:35:0:99	0/0:0,24,239:8:0:21	0/0:0,42,255:14:0:39	0/0:0,27,226:9:0:24	chr1
chr1	9138580	.	T	C	999	PASS	DP=161;VDB=0.0265;AF1=0.5035;G3=0.5,3.583e-09,0.5;HWE=0.000213;AC1=10;DP4=29,36,53,39;MQ=59;FQ=999;PV4=0.14,0.0086,1,0.4	GT:PL:DP:SP:GQ	1/1:255,42,0:14:0:39	1/1:252,30,0:10:0:27	1/1:255,54,0:18:0:51	1/1:255,63,0:21:0:60	1/1:255,87,0:29:0:84	0/0:0,27,238:9:0:24	0/0:0,93,255:31:0:90	0/0:0,36,249:12:0:33	0/0:0,15,153:5:0:12	0/0:0,24,222:8:0:21	chr1
chr1	9138711	.	T	C	999	PASS	DP=158;VDB=0.0231;AF1=0.4943;G3=0.5,2.47e-08,0.5;HWE=0.000224;AC1=10;DP4=36,46,36,35;MQ=59;FQ=999;PV4=0.42,1,0.016,1	GT:PL:DP:SP:GQ	0/0:0,42,255:14:0:39	0/0:0,33,255:11:0:30	0/0:0,39,255:13:0:36	0/0:0,60,255:20:0:57	0/0:0,72,255:24:0:69	1/1:255,42,0:14:0:39	1/1:255,54,0:18:0:51	1/1:255,60,0:20:0:57	1/1:255,45,0:15:0:42	1/1:130,12,0:4:0:9	chr1
chr1	9141641	.	T	C	999	PASS	DP=78;VDB=0.0214;AF1=0.5151;G3=0.5,1.427e-07,0.5;HWE=0.000394;AC1=10;DP4=12,17,21,26;MQ=60;FQ=999;PV4=0.82,1,1,0.38	GT:PL:DP:SP:GQ	0/0:0,18,164:6:0:15	0/0:0,21,209:7:0:18	0/0:0,6,71:2:0:5	0/0:0,24,223:8:0:21	0/0:0,18,193:6:0:15	1/1:210,21,0:7:0:18	1/1:255,48,0:16:0:45	1/1:203,21,0:7:0:18	1/1:255,39,0:13:0:36	1/1:134,12,0:4:0:10	chr1
chr1	9144413	.	TA	T	999	PASS	INDEL;DP=187;VDB=0.0251;AF1=0.5002;G3=0.5,2.283e-10,0.5;HWE=0.000198;AC1=10;DP4=44,52,45,40;MQ=59;FQ=999;PV4=0.37,3e-25,1,0.37	GT:PL:DP:SP:GQ	1/1:255,45,0:15:0:42	1/1:255,33,0:11:0:30	1/1:255,48,0:16:0:45	1/1:255,54,0:18:0:51	1/1:255,75,0:25:0:72	0/0:0,33,255:11:0:30	0/0:0,111,255:37:0:99	0/0:0,27,255:9:0:24	0/0:0,51,255:17:0:48	0/0:0,66,255:22:0:63	chr1
chr1	9146493	.	C	T	999	PASS	DP=156;VDB=0.0208;AF1=0.4995;G3=0.5,1.209e-09,0.5;HWE=0.000199;AC1=10;DP4=44,33,39,38;MQ=60;FQ=999;PV4=0.52,1,0.078,1	GT:PL:DP:SP:GQ	0/0:0,45,255:15:0:42	0/0:0,51,255:17:0:48	0/0:0,36,255:12:0:33	0/0:0,54,255:18:0:51	0/0:0,45,255:15:0:42	1/1:255,30,0:10:0:27	1/1:255,78,0:26:0:75	1/1:255,51,0:17:0:48	1/1:227,24,0:8:0:21	1/1:255,48,0:16:0:45	chr1
chr1	9147663	.	T	C	999	PASS	DP=187;VDB=0.0252;AF1=0.4993;G3=0.5,3.822e-09,0.5;HWE=0.0002;AC1=10;DP4=49,48,45,41;MQ=59;FQ=999;PV4=0.88,1,1,1	GT:PL:DP:SP:GQ	1/1:235,27,0:9:0:24	1/1:255,28,0:21:0:25	1/1:223,24,0:8:0:21	1/1:255,72,0:24:0:69	1/1:255,75,0:25:0:72	0/0:0,63,255:21:0:60	0/0:0,54,255:18:0:51	0/0:0,66,255:22:0:63	0/0:0,69,255:23:0:66	0/0:0,36,255:12:0:33	chr1
chr1	9147813	.	A	G	999	PASS	DP=177;VDB=0.0258;AF1=0.4999;G3=0.5,2.001e-10,0.5;HWE=0.000198;AC1=10;DP4=48,53,28,43;MQ=59;FQ=999;PV4=0.35,0.32,0.1,1	GT:PL:DP:SP:GQ	0/0:0,36,255:12:0:33	0/0:0,33,255:11:0:30	0/0:0,60,255:20:0:57	0/0:0,63,255:21:0:60	0/0:0,111,255:37:0:99	1/1:255,39,0:13:0:36	1/1:255,48,0:16:0:45	1/1:255,54,0:18:0:51	1/1:215,27,0:9:0:24	1/1:255,45,0:15:0:42	chr1
chr1	9150005	.	T	A	999	PASS	DP=194;VDB=0.0233;AF1=0.4825;G3=0.5,2.376e-07,0.5;HWE=0.000307;AC1=10;DP4=53,47,48,42;MQ=60;FQ=999;PV4=1,1,1,0.3	GT:PL:DP:SP:GQ	0/0:0,36,255:12:0:33	0/0:0,45,255:15:0:42	0/0:0,78,255:26:0:75	0/0:0,78,255:26:0:75	0/0:0,60,255:20:0:57	1/1:255,63,0:21:0:60	1/1:255,72,0:24:0:69	1/1:255,48,0:16:0:45	1/1:255,54,0:18:0:51	1/1:255,6,0:12:0:5	chr1
chr1	9150162	.	T	C	999	PASS	DP=194;VDB=0.0248;AF1=0.5002;G3=0.5,7.09e-11,0.5;HWE=0.000198;AC1=10;DP4=54,46,38,49;MQ=59;FQ=999;PV4=0.19,0.072,1,0.37	GT:PL:DP:SP:GQ	1/1:255,57,0:19:0:54	1/1:255,45,0:15:0:42	1/1:255,51,0:17:0:48	1/1:255,48,0:16:0:45	1/1:255,60,0:20:0:57	0/0:0,63,255:21:0:60	0/0:0,102,255:34:0:99	0/0:0,60,255:20:0:57	0/0:0,27,251:9:0:24	0/0:0,48,255:16:0:45	chr1
chr1	9150347	.	A	G	999	PASS	DP=178;VDB=0.0246;AF1=0.501;G3=0.5,1.146e-08,0.5;HWE=0.000201;AC1=10;DP4=42,48,40,45;MQ=55;FQ=999;PV4=1,0.26,0.0066,0.49	GT:PL:DP:SP:GQ	1/1:255,57,0:19:0:54	1/1:255,36,0:12:0:33	1/1:255,45,0:15:0:42	1/1:248,33,0:11:0:30	1/1:255,81,0:27:0:78	0/0:0,20,255:14:0:17	0/0:0,99,255:33:0:96	0/0:0,33,254:11:0:30	0/0:0,48,255:16:0:45	0/0:0,51,255:17:0:48	chr1
chr1	9150659	.	C	T	999	PASS	DP=107;VDB=0.0235;AF1=0.5018;G3=0.5,1.327e-09,0.5;HWE=0.00021;AC1=10;DP4=35,17,40,15;MQ=43;FQ=999;PV4=0.67,1,0.16,1	GT:PL:DP:SP:GQ	1/1:243,33,0:11:0:30	1/1:221,30,0:10:0:27	1/1:198,24,0:8:0:21	1/1:255,42,0:14:0:39	1/1:249,36,0:12:0:33	0/0:0,39,255:13:0:36	0/0:0,18,174:6:0:15	0/0:0,45,255:15:0:42	0/0:0,33,221:11:0:30	0/0:0,21,192:7:0:18	chr1
chr1	9152308	.	C	T	999	PASS	DP=156;VDB=0.0259;AF1=0.5001;G3=0.5,3.2e-10,0.5;HWE=0.000198;AC1=10;DP4=47,39,33,36;MQ=59;FQ=999;PV4=0.42,1,1,0.092	GT:PL:DP:SP:GQ	1/1:255,45,0:15:0:42	1/1:255,42,0:14:0:39	1/1:255,42,0:14:0:39	1/1:255,30,0:10:0:27	1/1:255,48,0:16:0:45	0/0:0,60,255:20:0:57	0/0:0,75,255:25:0:72	0/0:0,60,255:20:0:57	0/0:0,36,255:12:0:33	0/0:0,27,226:9:0:24	chr1
chr1	9152486	.	C	T	999	PASS	DP=157;VDB=0.0252;AF1=0.4998;G3=0.5,2.068e-09,0.5;HWE=0.000199;AC1=10;DP4=40,39,38,39;MQ=60;FQ=999;PV4=1,1,0.076,1	GT:PL:DP:SP:GQ	1/1:255,51,0:17:0:48	1/1:223,24,0:8:0:21	1/1:255,39,0:13:0:36	1/1:255,51,0:17:0:48	1/1:255,66,0:22:0:63	0/0:0,36,255:12:0:33	0/0:0,66,255:22:0:63	0/0:0,51,255:17:0:48	0/0:0,57,255:19:0:54	0/0:0,27,244:9:0:24	chr1
chr1	9153693	.	A	T	999	PASS	DP=163;VDB=0.0257;AF1=0.5007;G3=0.5,5.318e-09,0.5;HWE=0.0002;AC1=10;DP4=42,48,36,36;MQ=59;FQ=999;PV4=0.75,0.19,1,1	GT:PL:DP:SP:GQ	1/1:255,51,0:17:0:48	1/1:255,48,0:16:0:45	1/1:255,39,0:13:0:36	1/1:255,33,0:11:0:30	1/1:255,45,0:15:0:42	0/0:0,60,255:20:0:57	0/0:0,90,255:30:0:87	0/0:0,21,214:7:0:18	0/0:0,60,255:20:0:57	0/0:0,39,255:13:0:36	chr1
chr1	9154351	.	T	C	999	PASS	DP=200;VDB=0.0244;AF1=0.5;G3=0.5,2.334e-13,0.5;HWE=0.000197;AC1=10;DP4=49,49,51,47;MQ=59;FQ=999;PV4=0.89,1,1,0.28	GT:PL:DP:SP:GQ	1/1:255,54,0:18:0:51	1/1:255,48,0:16:0:45	1/1:255,51,0:17:0:48	1/1:255,51,0:17:0:48	1/1:255,62,0:31:0:59	0/0:0,54,255:18:0:51	0/0:0,90,255:30:0:87	0/0:0,48,255:16:0:45	0/0:0,63,255:21:0:60	0/0:0,36,255:12:0:33	chr1
chr1	9154998	.	A	G	999	PASS	DP=181;VDB=0.0261;AF1=0.5;G3=0.5,7.801e-13,0.5;HWE=0.000197;AC1=10;DP4=40,41,43,53;MQ=57;FQ=999;PV4=0.55,0.055,0.27,0.11	GT:PL:DP:SP:GQ	0/0:0,39,255:13:0:36	0/0:0,45,255:15:0:42	0/0:0,36,255:12:0:33	0/0:0,72,255:24:0:69	0/0:0,51,255:17:0:48	1/1:255,57,0:19:0:54	1/1:255,78,0:26:0:75	1/1:255,57,0:19:0:54	1/1:255,51,0:17:0:48	1/1:255,45,0:15:0:42	chr1
chr1	9155953	.	T	C	999	PASS	DP=161;VDB=0.0262;AF1=0.5006;G3=0.5,8.968e-09,0.5;HWE=0.000201;AC1=10;DP4=45,39,36,37;MQ=57;FQ=999;PV4=0.63,0.27,1,1	GT:PL:DP:SP:GQ	1/1:255,36,0:12:0:33	1/1:230,27,0:9:0:24	1/1:255,42,0:14:0:39	1/1:255,45,0:15:0:42	1/1:255,69,0:23:0:66	0/0:0,78,255:26:0:75	0/0:0,63,255:21:0:60	0/0:0,39,255:13:0:36	0/0:0,51,255:17:0:48	0/0:0,21,197:7:0:18	chr1
chr1	9157239	.	A	G	999	PASS	DP=111;VDB=0.022;AF1=0.4947;G3=0.5,6.258e-08,0.5;HWE=0.000232;AC1=10;DP4=25,35,29,21;MQ=58;FQ=999;PV4=0.13,0.2,0.39,0.36	GT:PL:DP:SP:GQ	1/1:218,27,0:9:0:24	1/1:124,12,0:4:0:9	1/1:213,24,0:8:0:21	1/1:255,39,0:13:0:36	1/1:255,48,0:16:0:45	0/0:0,27,240:9:0:24	0/0:0,63,255:21:0:60	0/0:0,39,255:13:0:36	0/0:0,21,196:7:0:18	0/0:0,30,241:10:0:27	chr1
chr1	9157881	.	T	C	999	PASS	DP=166;VDB=0.0261;AF1=0.5;G3=0.5,9.852e-12,0.5;HWE=0.000197;AC1=10;DP4=42,46,38,36;MQ=59;FQ=999;PV4=0.75,0.039,1,0.34	GT:PL:DP:SP:GQ	1/1:255,39,0:13:0:36	1/1:255,63,0:21:0:60	1/1:255,39,0:13:0:36	1/1:255,48,0:16:0:45	1/1:255,33,0:11:0:30	0/0:0,54,255:18:0:51	0/0:0,81,255:27:0:78	0/0:0,36,255:12:0:33	0/0:0,45,255:15:0:42	0/0:0,48,255:16:0:45	chr1
chr1	9159415	.	T	C	999	PASS	DP=144;VDB=0.0225;AF1=0.4978;G3=0.5,4.085e-09,0.5;HWE=0.000214;AC1=10;DP4=32,42,38,30;MQ=58;FQ=999;PV4=0.18,1,0.06,1	GT:PL:DP:SP:GQ	1/1:255,48,0:16:0:45	1/1:144,15,0:5:0:12	1/1:255,42,0:14:0:39	1/1:255,42,0:14:0:39	1/1:255,57,0:19:0:54	0/0:0,39,255:13:0:36	0/0:0,54,255:18:0:51	0/0:0,75,255:25:0:72	0/0:0,33,255:11:0:30	0/0:0,21,200:7:0:18	chr1
chr1	9159424	.	A	G	999	PASS	DP=153;VDB=0.0261;AF1=0.4997;G3=0.5,1.575e-08,0.5;HWE=0.000202;AC1=10;DP4=34,41,45,31;MQ=58;FQ=999;PV4=0.1,1,0.038,1	GT:PL:DP:SP:GQ	1/1:255,54,0:18:0:51	1/1:174,21,0:7:0:18	1/1:255,45,0:15:0:42	1/1:255,45,0:15:0:42	1/1:255,63,0:21:0:60	0/0:0,42,255:14:0:39	0/0:0,48,255:16:0:45	0/0:0,78,255:26:0:75	0/0:0,33,255:11:0:30	0/0:0,24,207:8:0:21	chr1
chr1	9160268	.	A	G	999	PASS	DP=174;VDB=0.0257;AF1=0.5015;G3=0.5,1.464e-10,0.5;HWE=0.000204;AC1=10;DP4=39,36,46,47;MQ=60;FQ=999;PV4=0.76,0.22,0.1,1	GT:PL:DP:SP:GQ	1/1:255,45,0:15:0:42	1/1:250,30,0:10:0:27	1/1:255,51,0:17:0:48	1/1:255,84,0:28:0:81	1/1:255,69,0:23:0:66	0/0:0,33,255:11:0:30	0/0:0,84,255:28:0:81	0/0:0,42,255:14:0:39	0/0:0,48,255:16:0:45	0/0:0,18,177:6:0:15	chr1
chr1	9160819	.	T	G	999	PASS	DP=164;VDB=0.0249;AF1=0.5;G3=0.5,5.082e-12,0.5;HWE=0.000197;AC1=10;DP4=34,40,39,50;MQ=60;FQ=999;PV4=0.87,0.005,0.056,0.42	GT:PL:DP:SP:GQ	1/1:255,54,0:18:0:51	1/1:255,42,0:14:0:39	1/1:255,39,0:13:0:36	1/1:255,54,0:18:0:51	1/1:255,78,0:26:0:75	0/0:0,48,255:16:0:45	0/0:0,48,255:16:0:45	0/0:0,39,255:13:0:36	0/0:0,54,255:18:0:51	0/0:0,33,255:11:0:30	chr1
chr1	9161515	.	CTTTTTTTTTTTTT	CTTTTTTTTTTTTTT	61.5	PASS	INDEL;DP=117;VDB=0.0235;AF1=0.4736;G3=0.501,3.986e-07,0.499;HWE=0.000654;AC1=10;DP4=22,17,19,19;MQ=57;FQ=64.2;PV4=0.65,1,0.2,1	GT:PL:DP:SP:GQ	1/1:25,8,0:6:0:6	1/1:42,19,0:10:0:16	1/1:19,9,0:3:0:6	1/1:25,8,0:6:0:6	1/1:45,30,0:14:0:26	0/0:0,12,26:4:0:10	0/0:0,39,53:14:0:36	0/0:0,27,40:11:0:24	0/0:0,12,23:4:0:10	0/0:0,15,30:5:0:13	chr1
chr1	9161796	.	T	C	999	PASS	DP=116;VDB=0.0234;AF1=0.4891;G3=0.5,2.418e-08,0.5;HWE=0.000266;AC1=10;DP4=33,18,35,21;MQ=57;FQ=999;PV4=0.84,0.15,0.27,1	GT:PL:DP:SP:GQ	0/0:0,27,237:9:0:24	0/0:0,21,185:7:0:18	0/0:0,33,255:11:0:30	0/0:0,30,255:10:0:27	0/0:0,42,255:14:0:39	1/1:255,42,0:14:0:39	1/1:255,48,0:16:0:45	1/1:156,18,0:6:0:15	1/1:255,51,0:17:0:48	1/1:101,9,0:3:0:7	chr1
chr1	9162328	.	A	G	999	PASS	DP=160;VDB=0.0207;AF1=0.4997;G3=0.5,3.906e-10,0.5;HWE=0.000198;AC1=10;DP4=46,50,31,30;MQ=59;FQ=999;PV4=0.75,1,0.05,1	GT:PL:DP:SP:GQ	0/0:0,36,255:12:0:33	0/0:0,42,255:14:0:39	0/0:0,48,255:16:0:45	0/0:0,90,255:30:0:87	0/0:0,72,255:24:0:69	1/1:250,30,0:10:0:27	1/1:255,48,0:16:0:45	1/1:255,42,0:14:0:39	1/1:255,36,0:12:0:33	1/1:221,27,0:9:0:24	chr1
chr1	9164003	.	A	G	999	PASS	DP=115;VDB=0.0132;AF1=0.4741;G3=0.5,7.594e-08,0.5;HWE=0.000369;AC1=10;DP4=44,37,15,17;MQ=53;FQ=999;PV4=0.53,1,5.2e-27,1	GT:PL:DP:SP:GQ	0/0:0,57,255:19:0:54	0/0:0,30,251:10:0:28	0/0:0,63,255:21:0:60	0/0:0,39,255:13:0:36	0/0:0,54,255:18:0:51	1/1:221,33,0:11:0:29	1/1:145,18,0:6:0:15	1/1:53,6,0:2:0:4	1/1:199,27,0:9:0:24	1/1:108,12,0:4:0:9	chr1
chr1	9164578	.	G	A	999	PASS	DP=153;VDB=0.0219;AF1=0.4991;G3=0.5,1.052e-08,0.5;HWE=0.000201;AC1=10;DP4=32,35,39,43;MQ=60;FQ=999;PV4=1,1,0.06,1	GT:PL:DP:SP:GQ	0/0:0,42,255:14:0:39	0/0:0,33,252:11:0:30	0/0:0,45,255:15:0:42	0/0:0,36,255:12:0:33	0/0:0,45,255:15:0:42	1/1:255,39,0:13:0:36	1/1:255,114,0:38:0:99	1/1:213,21,0:7:0:18	1/1:255,45,0:15:0:42	1/1:245,27,0:9:0:24	chr1
chr1	9166275	.	A	G	999	PASS	DP=186;VDB=0.0259;AF1=0.4998;G3=0.5,8.519e-11,0.5;HWE=0.000198;AC1=10;DP4=48,50,39,47;MQ=59;FQ=999;PV4=0.66,0.43,1,0.12	GT:PL:DP:SP:GQ	1/1:255,54,0:18:0:51	1/1:255,54,0:18:0:51	1/1:237,27,0:9:0:24	1/1:255,72,0:24:0:69	1/1:255,51,0:17:0:48	0/0:0,90,255:30:0:87	0/0:0,60,255:20:0:57	0/0:0,39,255:13:0:36	0/0:0,42,255:14:0:39	0/0:0,63,255:21:0:60	chr1
chr1	9167489	.	C	A	999	PASS	DP=165;VDB=0.0255;AF1=0.5002;G3=0.5,1.198e-10,0.5;HWE=0.000198;AC1=10;DP4=25,37,37,62;MQ=59;FQ=999;PV4=0.74,1,0.038,0.49	GT:PL:DP:SP:GQ	0/0:0,39,255:13:0:36	0/0:0,36,255:12:0:33	0/0:0,30,255:10:0:27	0/0:0,51,255:17:0:48	0/0:0,30,255:10:0:27	1/1:255,63,0:21:0:60	1/1:255,96,0:32:0:93	1/1:255,45,0:15:0:42	1/1:255,45,0:15:0:42	1/1:255,48,0:16:0:45	chr1
chr1	9167894	.	T	C	999	PASS	DP=178;VDB=0.0252;AF1=0.5151;G3=0.5,8.519e-08,0.5;HWE=0.000285;AC1=10;DP4=35,40,43,50;MQ=59;FQ=999;PV4=1,0.43,1,1	GT:PL:DP:SP:GQ	1/1:255,57,0:19:0:54	1/1:255,51,0:17:0:48	1/1:255,72,0:24:0:69	1/1:255,45,0:15:0:42	1/1:255,51,0:17:0:48	0/0:0,36,255:12:0:33	0/0:0,81,255:27:0:78	0/0:0,7,255:16:0:5	0/0:0,36,248:12:0:33	0/0:0,27,227:9:0:24	chr1
chr1	9168601	.	T	A	999	PASS	DP=205;VDB=0.0261;AF1=0.5;G3=0.5,2.981e-13,0.5;HWE=0.000197;AC1=10;DP4=57,49,50,42;MQ=58;FQ=999;PV4=1,1,1,1	GT:PL:DP:SP:GQ	1/1:255,48,0:16:0:45	1/1:255,39,0:13:0:36	1/1:255,66,0:22:0:63	1/1:255,39,0:13:0:36	1/1:255,84,0:28:0:81	0/0:0,81,255:27:0:78	0/0:0,78,255:26:0:75	0/0:0,42,255:14:0:39	0/0:0,60,255:20:0:57	0/0:0,57,255:19:0:54	chr1
chr1	9168610	.	G	A	999	PASS	DP=206;VDB=0.0263;AF1=0.5;G3=0.5,8.798e-14,0.5;HWE=0.000197;AC1=10;DP4=58,51,48,43;MQ=58;FQ=999;PV4=1,1,1,1	GT:PL:DP:SP:GQ	1/1:255,48,0:16:0:45	1/1:255,42,0:14:0:39	1/1:255,69,0:23:0:66	1/1:255,39,0:13:0:36	1/1:255,75,0:25:0:72	0/0:0,81,255:27:0:78	0/0:0,75,255:25:0:72	0/0:0,48,255:16:0:45	0/0:0,60,255:20:0:57	0/0:0,63,255:21:0:60	chr1
chr1	9169089	.	A	G	999	PASS	DP=173;VDB=0.0228;AF1=0.4984;G3=0.5,1.176e-10,0.5;HWE=0.000204;AC1=10;DP4=47,48,33,41;MQ=60;FQ=999;PV4=0.54,0.18,1,0.26	GT:PL:DP:SP:GQ	0/0:0,45,255:15:0:42	0/0:0,57,255:19:0:54	0/0:0,51,255:17:0:48	0/0:0,48,255:16:0:45	0/0:0,84,255:28:0:81	1/1:255,78,0:26:0:75	1/1:255,54,0:18:0:51	1/1:255,33,0:11:0:30	1/1:255,39,0:13:0:36	1/1:174,18,0:6:0:15	chr1
chr1	9170057	.	A	G	999	PASS	DP=149;VDB=0.0231;AF1=0.4895;G3=0.5,9.309e-09,0.5;HWE=0.000252;AC1=10;DP4=39,41,37,30;MQ=58;FQ=999;PV4=0.51,0.16,0.11,1	GT:PL:DP:SP:GQ	0/0:0,48,255:16:0:45	0/0:0,36,255:12:0:33	0/0:0,51,255:17:0:48	0/0:0,69,255:23:0:66	0/0:0,36,255:12:0:33	1/1:255,39,0:13:0:36	1/1:255,78,0:26:0:75	1/1:255,45,0:15:0:42	1/1:245,30,0:10:0:27	1/1:81,9,0:3:0:7	chr1
chr1	9170168	.	T	C	999	PASS	DP=156;VDB=0.0246;AF1=0.4992;G3=0.5,5.53e-09,0.5;HWE=0.0002;AC1=10;DP4=44,43,30,39;MQ=58;FQ=999;PV4=0.42,0.11,0.058,0.15	GT:PL:DP:SP:GQ	0/0:0,66,255:22:0:63	0/0:0,57,255:20:0:54	0/0:0,45,255:15:0:42	0/0:0,54,255:18:0:51	0/0:0,39,255:13:0:36	1/1:255,54,0:18:0:51	1/1:255,60,0:20:0:57	1/1:255,33,0:11:0:30	1/1:255,36,0:12:0:33	1/1:180,21,0:7:0:18	chr1
chr1	9170387	.	A	G	999	PASS	DP=87;VDB=0.0062;AF1=0.4716;G3=0.5,1.751e-07,0.5;HWE=0.000408;AC1=10;DP4=18,30,8,17;MQ=51;FQ=999;PV4=0.8,0.17,0.0001,0.11	GT:PL:DP:SP:GQ	0/0:0,21,203:7:0:19	0/0:0,24,193:8:0:22	0/0:0,39,255:13:0:37	0/0:0,27,216:9:0:25	0/0:0,33,255:11:0:31	1/1:148,18,0:6:0:15	1/1:147,15,0:5:0:12	1/1:201,24,0:8:0:20	1/1:52,6,0:2:0:4	1/1:113,12,0:4:0:9	chr1
chr1	9170425	.	C	A	999	PASS	DP=101;VDB=0.0143;AF1=0.4954;G3=0.5,1.726e-08,0.5;HWE=0.000222;AC1=10;DP4=25,30,17,20;MQ=53;FQ=999;PV4=1,0.23,0.041,1	GT:PL:DP:SP:GQ	0/0:0,30,232:10:0:27	0/0:0,27,211:9:0:24	0/0:0,39,255:13:0:36	0/0:0,27,206:9:0:24	0/0:0,42,255:14:0:39	1/1:166,18,0:6:0:15	1/1:255,33,0:11:0:30	1/1:192,24,0:8:0:21	1/1:185,18,0:6:0:15	1/1:169,18,0:6:0:15	chr1
chr1	9170454	.	C	A	999	PASS	DP=111;VDB=0.0182;AF1=0.4984;G3=0.5,2.855e-09,0.5;HWE=0.000212;AC1=10;DP4=28,27,25,23;MQ=53;FQ=999;PV4=1,0.24,0.13,1	GT:PL:DP:SP:GQ	0/0:0,39,255:13:0:36	0/0:0,27,239:9:0:24	0/0:0,39,255:13:0:36	0/0:0,21,181:7:0:18	0/0:0,39,255:13:0:36	1/1:255,33,0:11:0:30	1/1:255,45,0:15:0:42	1/1:200,27,0:9:0:24	1/1:215,21,0:7:0:18	1/1:159,18,0:6:0:15	chr1
chr1	9170831	.	C	T	999	PASS	DP=103;VDB=0.0181;AF1=0.4985;G3=0.5,1.85e-07,0.5;HWE=0.000244;AC1=10;DP4=22,20,17,22;MQ=58;FQ=999;PV4=0.51,1,0.38,0.46	GT:PL:DP:SP:GQ	0/0:0,24,222:8:0:21	0/0:0,21,204:7:0:18	0/0:0,15,129:5:0:12	0/0:0,30,241:10:0:27	0/0:0,36,255:12:0:33	1/1:193,21,0:7:0:18	1/1:255,39,0:13:0:36	1/1:153,15,0:5:0:12	1/1:184,18,0:6:0:15	1/1:207,24,0:8:0:21	chr1
chr1	9170865	.	A	G	999	PASS	DP=111;VDB=0.0192;AF1=0.4973;G3=0.5,1.436e-08,0.5;HWE=0.000221;AC1=10;DP4=32,21,24,23;MQ=58;FQ=999;PV4=0.42,1,0.35,1	GT:PL:DP:SP:GQ	0/0:0,24,220:8:0:21	0/0:0,30,230:10:0:27	0/0:0,21,167:7:0:18	0/0:0,33,255:11:0:30	0/0:0,51,255:17:0:48	1/1:240,27,0:9:0:24	1/1:255,51,0:17:0:48	1/1:157,15,0:5:0:12	1/1:212,24,0:8:0:21	1/1:203,24,0:8:0:21	chr1
chr1	9172591	.	T	C	999	PASS	DP=161;VDB=0.0234;AF1=0.4994;G3=0.5,2.276e-08,0.5;HWE=0.000203;AC1=10;DP4=42,43,39,35;MQ=60;FQ=999;PV4=0.75,0.48,0.064,1	GT:PL:DP:SP:GQ	0/0:0,60,255:20:0:57	0/0:0,24,222:8:0:21	0/0:0,48,255:16:0:45	0/0:0,51,255:17:0:48	0/0:0,72,255:24:0:69	1/1:255,36,0:12:0:33	1/1:255,87,0:29:0:84	1/1:255,51,0:17:0:48	1/1:228,27,0:9:0:24	1/1:215,21,0:7:0:18	chr1
chr1	9172626	.	A	G	999	PASS	DP=164;VDB=0.0233;AF1=0.4994;G3=0.5,2.168e-08,0.5;HWE=0.000203;AC1=10;DP4=37,48,39,38;MQ=60;FQ=999;PV4=0.43,0.39,0.068,1	GT:PL:DP:SP:GQ	0/0:0,60,255:20:0:57	0/0:0,24,225:8:0:21	0/0:0,51,255:17:0:48	0/0:0,45,255:15:0:42	0/0:0,75,255:25:0:72	1/1:255,48,0:16:0:45	1/1:255,75,0:25:0:72	1/1:255,60,0:20:0:57	1/1:238,27,0:9:0:24	1/1:201,21,0:7:0:18	chr1
chr1	9173075	.	G	A	999	PASS	DP=190;VDB=0.0256;AF1=0.5;G3=0.5,3.091e-12,0.5;HWE=0.000197;AC1=10;DP4=44,51,44,47;MQ=60;FQ=999;PV4=0.88,0.4,0.039,0.2	GT:PL:DP:SP:GQ	0/0:0,63,255:21:0:60	0/0:0,42,255:14:0:39	0/0:0,39,255:13:0:36	0/0:0,72,255:24:0:69	0/0:0,69,255:23:0:66	1/1:255,45,0:15:0:42	1/1:255,84,0:28:0:81	1/1:255,33,0:11:0:30	1/1:255,57,0:19:0:54	1/1:255,54,0:18:0:51	chr1
chr1	9173079	.	T	C	999	PASS	DP=185;VDB=0.0258;AF1=0.5;G3=0.5,8.957e-13,0.5;HWE=0.000197;AC1=10;DP4=40,51,45,46;MQ=60;FQ=999;PV4=0.55,0.24,0.023,0.011	GT:PL:DP:SP:GQ	0/0:0,54,255:18:0:51	0/0:0,42,255:14:0:39	0/0:0,39,255:13:0:36	0/0:0,69,255:23:0:66	0/0:0,69,255:23:0:66	1/1:255,45,0:15:0:42	1/1:255,81,0:27:0:78	1/1:255,36,0:12:0:33	1/1:255,57,0:19:0:54	1/1:255,54,0:18:0:51	chr1
chr1	9173157	.	G	A	999	PASS	DP=157;VDB=0.026;AF1=0.5001;G3=0.5,3.362e-09,0.5;HWE=0.0002;AC1=10;DP4=32,42,34,48;MQ=59;FQ=999;PV4=0.87,0.45,0.0054,0.44	GT:PL:DP:SP:GQ	0/0:0,54,255:18:0:51	0/0:0,24,194:8:0:21	0/0:0,33,255:11:0:30	0/0:0,63,255:21:0:60	0/0:0,48,255:16:0:45	1/1:255,60,0:20:0:57	1/1:255,60,0:20:0:57	1/1:255,30,0:10:0:27	1/1:255,69,0:23:0:66	1/1:228,27,0:9:0:24	chr1
chr1	9173485	.	T	C	999	PASS	DP=185;VDB=0.0249;AF1=0.5;G3=0.5,2.398e-12,0.5;HWE=0.000197;AC1=10;DP4=44,33,52,51;MQ=59;FQ=999;PV4=0.45,0.00081,0.13,0.29	GT:PL:DP:SP:GQ	0/0:0,51,255:17:0:48	0/0:0,36,255:12:0:33	0/0:0,42,255:14:0:39	0/0:0,39,255:13:0:36	0/0:0,63,255:21:0:60	1/1:255,78,0:26:0:75	1/1:255,105,0:35:0:99	1/1:255,42,0:14:0:39	1/1:255,45,0:15:0:42	1/1:255,39,0:13:0:36	chr1
chr1	9173588	.	A	C	999	PASS	DP=177;VDB=0.0257;AF1=0.5;G3=0.5,8.523e-12,0.5;HWE=0.000197;AC1=10;DP4=47,40,43,46;MQ=59;FQ=999;PV4=0.46,0.1,0.082,0.055	GT:PL:DP:SP:GQ	0/0:0,36,255:12:0:33	0/0:0,39,255:13:0:36	0/0:0,60,255:20:0:57	0/0:0,45,255:15:0:42	0/0:0,81,255:27:0:78	1/1:255,42,0:14:0:39	1/1:255,99,0:33:0:96	1/1:255,45,0:15:0:42	1/1:255,48,0:16:0:45	1/1:255,33,0:11:0:30	chr1
chr1	9173905	.	T	G	999	PASS	DP=186;VDB=0.0246;AF1=0.5001;G3=0.5,9.914e-12,0.5;HWE=0.000197;AC1=10;DP4=48,41,57,37;MQ=60;FQ=999;PV4=0.37,1,0.084,1	GT:PL:DP:SP:GQ	0/0:0,45,255:15:0:42	0/0:0,66,255:22:0:63	0/0:0,30,251:10:0:27	0/0:0,63,255:21:0:60	0/0:0,63,255:21:0:60	1/1:255,54,0:18:0:51	1/1:255,72,0:24:0:69	1/1:255,54,0:18:0:51	1/1:255,45,0:15:0:42	1/1:255,57,0:19:0:54	chr1
chr1	9173925	.	T	A	999	PASS	DP=190;VDB=0.0245;AF1=0.5001;G3=0.5,1.414e-12,0.5;HWE=0.000197;AC1=10;DP4=47,42,58,41;MQ=60;FQ=999;PV4=0.46,1,0.09,1	GT:PL:DP:SP:GQ	0/0:0,45,255:15:0:42	0/0:0,63,255:21:0:60	0/0:0,33,255:11:0:30	0/0:0,60,255:20:0:57	0/0:0,66,255:22:0:63	1/1:255,60,0:20:0:57	1/1:255,81,0:27:0:78	1/1:255,51,0:17:0:48	1/1:255,48,0:16:0:45	1/1:255,57,0:19:0:54	chr1
chr1	9174035	.	C	T	999	PASS	DP=171;VDB=0.0252;AF1=0.5;G3=0.5,2.148e-11,0.5;HWE=0.000197;AC1=10;DP4=41,43,33,50;MQ=60;FQ=999;PV4=0.28,1,0.14,1	GT:PL:DP:SP:GQ	0/0:0,57,255:19:0:54	0/0:0,33,255:11:0:30	0/0:0,42,255:14:0:39	0/0:0,69,255:23:0:66	0/0:0,51,255:17:0:48	1/1:255,69,0:23:0:66	1/1:255,69,0:23:0:66	1/1:255,33,0:11:0:30	1/1:255,36,0:12:0:33	1/1:255,42,0:14:0:39	chr1
chr1	9174151	.	A	G	999	PASS	DP=172;VDB=0.0261;AF1=0.5004;G3=0.5,8.584e-10,0.5;HWE=0.000199;AC1=10;DP4=31,35,53,50;MQ=58;FQ=999;PV4=0.64,1,0.025,1	GT:PL:DP:SP:GQ	0/0:0,54,255:18:0:51	0/0:0,36,255:12:0:33	0/0:0,36,255:12:0:33	0/0:0,48,255:16:0:45	0/0:0,24,228:8:0:21	1/1:255,60,0:20:0:57	1/1:255,81,0:27:0:78	1/1:255,36,0:12:0:33	1/1:255,75,0:25:0:72	1/1:255,57,0:19:0:54	chr1
chr1	9174322	.	TTGT	TT	999	PASS	INDEL;DP=140;VDB=0.0217;AF1=0.4984;G3=0.5,2.201e-10,0.5;HWE=0.000205;AC1=10;DP4=33,31,36,29;MQ=59;FQ=999;PV4=0.73,7.6e-06,1,1	GT:PL:DP:SP:GQ	0/0:0,36,188:12:0:33	0/0:0,33,185:11:0:30	0/0:0,39,199:13:0:36	0/0:0,51,224:17:0:48	0/0:0,33,185:11:0:30	1/1:216,45,0:15:0:42	1/1:229,63,0:21:0:60	1/1:204,42,0:14:0:39	1/1:123,18,0:6:0:15	1/1:154,27,0:9:0:24	chr1
chr1	9174627	.	C	T	999	PASS	DP=178;VDB=0.0261;AF1=0.4993;G3=0.5,5.13e-09,0.5;HWE=0.0002;AC1=10;DP4=37,46,46,48;MQ=58;FQ=999;PV4=0.65,1,0.015,0.07	GT:PL:DP:SP:GQ	0/0:0,51,255:17:0:48	0/0:0,42,255:14:0:39	0/0:0,33,246:11:0:30	0/0:0,54,255:18:0:51	0/0:0,69,255:23:0:66	1/1:255,75,0:25:0:72	1/1:255,93,0:31:0:90	1/1:255,39,0:13:0:36	1/1:255,54,0:18:0:51	1/1:187,21,0:7:0:18	chr1
chr1	9174757	.	GAAAAAAA	GAAAAAA	999	PASS	INDEL;DP=122;VDB=0.0188;AF1=0.4939;G3=0.5,3.121e-08,0.5;HWE=0.000226;AC1=10;DP4=33,33,12,30;MQ=59;FQ=999;PV4=0.03,1e-21,0.00026,1	GT:PL:DP:SP:GQ	0/0:0,30,97:10:0:27	0/0:0,42,114:14:0:39	0/0:0,33,99:11:0:30	0/0:0,60,118:20:0:57	0/0:0,33,102:11:0:30	1/1:97,30,0:10:0:27	1/1:114,45,0:15:0:42	1/1:69,18,0:6:0:15	1/1:46,15,0:5:0:12	1/1:69,18,0:6:0:15	chr1
chr1	9174795	.	C	T	999	PASS	DP=111;VDB=0.023;AF1=0.4943;G3=0.5,2.246e-08,0.5;HWE=0.000224;AC1=10;DP4=36,37,20,17;MQ=56;FQ=999;PV4=0.69,1,1.9e-10,0.37	GT:PL:DP:SP:GQ	0/0:0,30,255:10:0:27	0/0:0,39,255:13:0:36	0/0:0,39,255:13:0:36	0/0:0,66,255:22:0:63	0/0:0,45,255:15:0:42	1/1:215,24,0:8:0:21	1/1:234,33,0:11:0:30	1/1:167,18,0:6:0:15	1/1:197,21,0:7:0:18	1/1:131,15,0:5:0:12	chr1
chr1	9174833	.	C	T	999	PASS	DP=109;VDB=0.0193;AF1=0.4689;G3=0.5,2.152e-07,0.5;HWE=0.000419;AC1=10;DP4=44,34,16,11;MQ=55;FQ=999;PV4=0.83,1,1.1e-19,0.086	GT:PL:DP:SP:GQ	0/0:0,24,230:8:0:22	0/0:0,27,230:9:0:25	0/0:0,42,255:14:0:40	0/0:0,87,255:29:0:85	0/0:0,54,255:18:0:52	1/1:106,12,0:4:0:9	1/1:206,30,0:10:0:26	1/1:100,12,0:4:0:9	1/1:181,21,0:7:0:17	1/1:53,6,0:2:0:4	chr1
chr1	9174838	.	CTGTGGTT	CT	999	PASS	INDEL;DP=106;VDB=0.0215;AF1=0.434;G3=0.5,7.135e-07,0.5;HWE=0.00102;AC1=9;DP4=44,37,11,6;MQ=56;FQ=999;PV4=0.59,1.1e-26,7.7e-24,0.29	GT:PL:DP:SP:GQ	0/0:0,24,255:8:0:22	0/0:0,18,255:6:0:16	0/0:0,45,255:15:0:43	0/0:0,90,255:30:0:88	0/0:0,66,255:22:0:64	1/1:56,6,0:2:0:4	1/1:163,21,0:7:0:17	1/1:99,12,0:4:0:8	1/1:50,6,0:2:0:4	1/1:53,6,0:2:0:4	chr1
chr1	9174860	.	A	G	999	PASS	DP=116;VDB=0.0151;AF1=0.4878;G3=0.5,1.442e-08,0.5;HWE=0.000261;AC1=10;DP4=42,44,15,14;MQ=54;FQ=999;PV4=0.83,1,3.8e-26,0.019	GT:PL:DP:SP:GQ	0/0:0,36,255:12:0:33	0/0:0,24,218:8:0:21	0/0:0,39,255:13:0:36	0/0:0,90,255:30:0:87	0/0:0,69,255:23:0:66	1/1:148,15,0:5:0:12	1/1:176,24,0:8:0:21	1/1:146,18,0:6:0:15	1/1:100,12,0:4:0:9	1/1:149,18,0:6:0:15	chr1
chr1	9174868	.	T	C	999	PASS	DP=120;VDB=0.0116;AF1=0.4889;G3=0.5,8.753e-09,0.5;HWE=0.000254;AC1=10;DP4=37,44,16,17;MQ=54;FQ=999;PV4=0.84,1,1e-19,0.002	GT:PL:DP:SP:GQ	0/0:0,30,235:10:0:27	0/0:0,27,234:9:0:24	0/0:0,36,255:12:0:33	0/0:0,78,255:26:0:75	0/0:0,72,255:24:0:69	1/1:148,15,0:5:0:12	1/1:219,33,0:11:0:30	1/1:153,18,0:6:0:15	1/1:100,12,0:4:0:9	1/1:168,21,0:7:0:18	chr1
chr1	9175044	.	T	C	999	PASS	DP=111;VDB=0.0228;AF1=0.4912;G3=0.5,5.431e-08,0.5;HWE=0.000281;AC1=10;DP4=23,26,28,23;MQ=55;FQ=999;PV4=0.55,0.00016,0.094,1	GT:PL:DP:SP:GQ	0/0:0,33,253:11:0:30	0/0:0,15,154:5:0:12	0/0:0,36,255:12:0:33	0/0:0,24,219:8:0:21	0/0:0,39,255:13:0:36	1/1:223,27,0:9:0:24	1/1:255,48,0:16:0:45	1/1:85,9,0:3:0:7	1/1:255,51,0:17:0:48	1/1:167,18,0:6:0:15	chr1
chr1	9175387	.	C	T	999	PASS	DP=156;VDB=0.0228;AF1=0.4998;G3=0.5,3.733e-10,0.5;HWE=0.000198;AC1=10;DP4=34,39,38,42;MQ=59;FQ=999;PV4=1,1,0.028,0.29	GT:PL:DP:SP:GQ	0/0:0,36,255:12:0:33	0/0:0,36,255:12:0:33	0/0:0,42,255:14:0:39	0/0:0,60,255:20:0:57	0/0:0,45,255:16:0:42	1/1:255,30,0:10:0:27	1/1:255,90,0:30:0:87	1/1:255,30,0:10:0:27	1/1:255,57,0:19:0:54	1/1:255,30,0:10:0:27	chr1
chr1	9175494	.	A	G	999	PASS	DP=136;VDB=0.026;AF1=0.5001;G3=0.5,2.145e-10,0.5;HWE=0.000205;AC1=10;DP4=36,30,33,33;MQ=60;FQ=999;PV4=0.73,0.17,1,1	GT:PL:DP:SP:GQ	0/0:0,54,255:18:0:51	0/0:0,21,213:7:0:18	0/0:0,27,249:9:0:24	0/0:0,51,255:17:0:48	0/0:0,45,255:15:0:42	1/1:254,36,0:12:0:33	1/1:255,57,0:19:0:54	1/1:252,30,0:10:0:27	1/1:255,54,0:18:0:51	1/1:202,21,0:7:0:18	chr1
chr1	9176053	.	TTTA	TTTAATTA	999	PASS	INDEL;DP=143;VDB=0.0212;AF1=0.5069;G3=0.5,6.055e-08,0.5;HWE=0.000231;AC1=10;DP4=38,31,32,33;MQ=58;FQ=999;PV4=0.6,1,0.023,1	GT:PL:DP:SP:GQ	0/0:0,39,255:13:0:36	0/0:0,12,210:4:0:9	0/0:0,30,255:10:0:27	0/0:0,19,255:16:0:16	0/0:0,81,255:27:0:78	1/1:255,33,0:11:0:30	1/1:255,57,0:19:0:54	1/1:255,30,0:10:0:27	1/1:255,30,0:10:0:27	1/1:255,42,0:14:0:39	chr1
chr1	9176263	.	C	T	999	PASS	DP=177;VDB=0.0248;AF1=0.4997;G3=0.5,2.392e-10,0.5;HWE=0.000198;AC1=10;DP4=47,52,40,37;MQ=59;FQ=999;PV4=0.65,0.27,1,0.25	GT:PL:DP:SP:GQ	0/0:0,54,255:18:0:51	0/0:0,63,255:21:0:60	0/0:0,45,255:15:0:42	0/0:0,42,255:14:0:39	0/0:0,93,255:31:0:90	1/1:255,57,0:19:0:54	1/1:255,66,0:22:0:63	1/1:255,51,0:17:0:48	1/1:249,30,0:10:0:27	1/1:244,27,0:9:0:24	chr1
chr1	9176322	.	A	G	999	PASS	DP=177;VDB=0.0183;AF1=0.4971;G3=0.5,1.925e-09,0.5;HWE=0.000211;AC1=10;DP4=55,43,41,33;MQ=60;FQ=999;PV4=1,0.43,1,1	GT:PL:DP:SP:GQ	0/0:0,60,255:20:0:57	0/0:0,48,255:16:0:45	0/0:0,28,255:17:0:25	0/0:0,51,255:17:0:48	0/0:0,87,255:29:0:84	1/1:255,42,0:14:0:39	1/1:255,72,0:24:0:69	1/1:255,39,0:13:0:36	1/1:255,51,0:17:0:48	1/1:161,15,0:5:0:12	chr1
chr1	9176398	.	C	A	999	PASS	DP=181;VDB=0.025;AF1=0.4999;G3=0.5,1.056e-11,0.5;HWE=0.000197;AC1=10;DP4=43,50,50,37;MQ=59;FQ=999;PV4=0.14,0.011,1,1	GT:PL:DP:SP:GQ	0/0:0,66,255:22:0:63	0/0:0,48,255:16:0:45	0/0:0,51,255:17:0:48	0/0:0,45,255:15:0:42	0/0:0,69,255:23:0:66	1/1:255,51,0:17:0:48	1/1:255,78,0:26:0:75	1/1:255,45,0:15:0:42	1/1:255,57,0:19:0:54	1/1:255,30,0:10:0:27	chr1
chr1	9176472	.	A	G	999	PASS	DP=168;VDB=0.0229;AF1=0.5001;G3=0.5,1.986e-10,0.5;HWE=0.000198;AC1=10;DP4=35,46,40,43;MQ=59;FQ=999;PV4=0.53,0.027,1,1	GT:PL:DP:SP:GQ	0/0:0,57,255:19:0:54	0/0:0,51,255:17:0:48	0/0:0,27,228:9:0:24	0/0:0,39,255:13:0:36	0/0:0,69,255:23:0:66	1/1:255,36,0:12:0:33	1/1:255,81,0:27:0:78	1/1:255,54,0:18:0:51	1/1:255,45,0:15:0:42	1/1:255,33,0:11:0:30	chr1
chr1	9176609	.	T	C	999	PASS	DP=146;VDB=0.0245;AF1=0.5007;G3=0.5,3.133e-09,0.5;HWE=0.0002;AC1=10;DP4=30,33,44,38;MQ=59;FQ=999;PV4=0.51,0.017,0.049,1	GT:PL:DP:SP:GQ	0/0:0,24,198:8:0:21	0/0:0,30,250:10:0:27	0/0:0,27,240:9:0:24	0/0:0,36,255:12:0:33	0/0:0,72,255:24:0:69	1/1:255,48,0:16:0:45	1/1:255,57,0:19:0:54	1/1:255,51,0:17:0:48	1/1:255,45,0:15:0:42	1/1:255,45,0:15:0:42	chr1
chr1	9176710	.	G	T	999	PASS	DP=160;VDB=0.0248;AF1=0.5016;G3=0.5,1.131e-10,0.5;HWE=0.000204;AC1=10;DP4=38,29,44,45;MQ=59;FQ=999;PV4=0.42,1,0.14,0.11	GT:PL:DP:SP:GQ	0/0:0,18,190:6:0:15	0/0:0,36,255:12:0:33	0/0:0,39,255:13:0:36	0/0:0,51,255:17:0:48	0/0:0,57,255:19:0:54	1/1:255,57,0:19:0:54	1/1:255,63,0:23:0:60	1/1:255,51,0:17:0:48	1/1:255,51,0:17:0:48	1/1:255,39,0:13:0:36	chr1
chr1	9176947	.	T	C	999	PASS	DP=153;VDB=0.016;AF1=0.4999;G3=0.5,1.542e-11,0.5;HWE=0.000197;AC1=10;DP4=43,40,39,30;MQ=59;FQ=999;PV4=0.63,0.051,0.014,1	GT:PL:DP:SP:GQ	0/0:0,42,255:14:0:39	0/0:0,48,255:16:0:45	0/0:0,57,255:19:0:54	0/0:0,39,255:13:0:36	0/0:0,63,255:21:0:60	1/1:255,45,0:15:0:42	1/1:255,57,0:19:0:54	1/1:255,36,0:12:0:33	1/1:255,36,0:12:0:33	1/1:241,33,0:11:0:30	chr1
chr1	9177052	.	T	C	999	PASS	DP=160;VDB=0.0223;AF1=0.497;G3=0.5,1.798e-09,0.5;HWE=0.000211;AC1=10;DP4=46,46,32,35;MQ=59;FQ=999;PV4=0.87,0.0033,1,0.12	GT:PL:DP:SP:GQ	0/0:0,45,255:15:0:42	0/0:0,33,255:11:0:30	0/0:0,39,255:13:0:36	0/0:0,60,255:20:0:57	0/0:0,99,255:33:0:96	1/1:255,51,0:17:0:48	1/1:255,60,0:20:0:57	1/1:251,33,0:11:0:30	1/1:255,42,0:14:0:39	1/1:146,15,0:5:0:12	chr1
chr1	9177136	.	CTTTTTT	CTTTTT	999	PASS	INDEL;DP=164;VDB=0.0246;AF1=0.5002;G3=0.5,5.542e-10,0.5;HWE=0.000198;AC1=10;DP4=37,44,30,45;MQ=59;FQ=999;PV4=0.52,4.9e-09,0.039,0.32	GT:PL:DP:SP:GQ	0/0:0,27,111:9:0:24	0/0:0,30,118:10:0:27	0/0:0,42,138:14:0:39	0/0:0,51,150:17:0:48	0/0:0,93,172:31:0:90	1/1:136,45,0:15:0:42	1/1:162,63,0:21:0:60	1/1:124,33,0:11:0:30	1/1:152,51,0:17:0:48	1/1:111,33,0:11:0:30	chr1
chr1	9177168	.	T	G	999	PASS	DP=165;VDB=0.0248;AF1=0.4994;G3=0.5,9.047e-09,0.5;HWE=0.000201;AC1=10;DP4=39,44,33,44;MQ=59;FQ=999;PV4=0.64,0.4,0.052,1	GT:PL:DP:SP:GQ	0/0:5,32,227:10:0:24	0/0:0,42,255:14:0:39	0/0:0,39,255:13:0:36	0/0:0,42,255:14:0:39	0/0:0,99,255:33:0:96	1/1:255,54,0:18:0:51	1/1:255,57,0:19:0:54	1/1:197,21,0:7:0:18	1/1:255,60,0:20:0:57	1/1:238,36,0:12:0:33	chr1
chr1	9177207	.	G	A	999	PASS	DP=166;VDB=0.024;AF1=0.4996;G3=0.5,6.08e-10,0.5;HWE=0.000198;AC1=10;DP4=47,40,35,40;MQ=59;FQ=999;PV4=0.43,1,0.23,0.16	GT:PL:DP:SP:GQ	0/0:0,51,255:17:0:48	0/0:0,45,255:15:0:42	0/0:0,39,255:13:0:36	0/0:0,42,255:14:0:39	0/0:0,84,255:28:0:81	1/1:255,48,0:16:0:45	1/1:255,57,0:19:0:54	1/1:251,27,0:9:0:24	1/1:255,66,0:22:0:63	1/1:198,27,0:9:0:24	chr1
chr1	9177378	.	T	C	999	PASS	DP=161;VDB=0.0257;AF1=0.5;G3=0.5,5.339e-09,0.5;HWE=0.0002;AC1=10;DP4=34,48,36,42;MQ=59;FQ=999;PV4=0.63,0.057,1,0.32	GT:PL:DP:SP:GQ	0/0:0,72,255:24:0:69	0/0:0,33,255:11:0:30	0/0:0,24,237:8:0:21	0/0:0,51,255:17:0:48	0/0:0,66,255:22:0:63	1/1:255,63,0:21:0:60	1/1:255,66,0:22:0:63	1/1:255,36,0:12:0:33	1/1:255,45,0:15:0:42	1/1:227,24,0:8:0:21	chr1
chr1	9177810	.	AATAT	AAT	999	PASS	INDEL;DP=157;VDB=0.024;AF1=0.4996;G3=0.5,4.555e-09,0.5;HWE=0.0002;AC1=10;DP4=44,34,34,38;MQ=59;FQ=999;PV4=0.33,1.3e-15,1,1	GT:PL:DP:SP:GQ	0/0:0,36,252:12:0:33	0/0:0,42,255:14:0:39	0/0:0,69,255:23:0:66	0/0:0,60,255:20:0:57	0/0:0,27,216:9:0:24	1/1:255,54,0:18:0:51	1/1:255,57,0:19:0:54	1/1:255,54,0:18:0:51	1/1:218,27,0:9:0:24	1/1:198,24,0:8:0:21	chr1
chr1	9177905	.	A	G	999	PASS	DP=199;VDB=0.0234;AF1=0.4985;G3=0.5,1.068e-10,0.5;HWE=0.000203;AC1=10;DP4=56,49,50,43;MQ=59;FQ=999;PV4=1,1,1,0.25	GT:PL:DP:SP:GQ	0/0:0,45,255:15:0:42	0/0:0,66,255:22:0:63	0/0:0,78,255:26:0:75	0/0:0,90,255:30:0:87	0/0:0,36,255:12:0:33	1/1:255,48,0:16:0:45	1/1:255,81,0:27:0:78	1/1:255,75,0:25:0:72	1/1:255,57,0:19:0:54	1/1:189,18,0:6:0:15	chr1
chr1	9177976	.	C	T	999	PASS	DP=205;VDB=0.0259;AF1=0.4996;G3=0.5,5.436e-10,0.5;HWE=0.000198;AC1=10;DP4=46,50,51,52;MQ=59;FQ=999;PV4=0.89,0.3,0.091,0.46	GT:PL:DP:SP:GQ	0/0:0,42,255:14:0:39	0/0:0,54,255:18:0:51	0/0:0,51,255:17:0:48	0/0:0,93,255:31:0:90	0/0:0,48,255:16:0:45	1/1:252,27,0:9:0:24	1/1:255,111,0:37:0:99	1/1:255,81,0:27:0:78	1/1:255,63,0:21:0:60	1/1:232,27,0:9:0:24	chr1
chr1	9178057	.	G	C	999	PASS	DP=182;VDB=0.0255;AF1=0.5;G3=0.5,1.422e-10,0.5;HWE=0.000198;AC1=10;DP4=42,49,38,49;MQ=59;FQ=999;PV4=0.76,1,0.00047,0.49	GT:PL:DP:SP:GQ	0/0:0,48,255:17:0:45	0/0:0,45,255:15:0:42	0/0:0,36,255:12:0:33	0/0:0,78,255:26:0:75	0/0:0,31,255:23:0:28	1/1:255,33,0:11:0:30	1/1:255,81,0:27:0:78	1/1:255,63,0:21:0:60	1/1:255,48,0:16:0:45	1/1:243,30,0:10:0:27	chr1
chr1	9178210	.	A	G	999	PASS	DP=174;VDB=0.0256;AF1=0.4985;G3=0.5,1.065e-10,0.5;HWE=0.000203;AC1=10;DP4=47,47,42,34;MQ=59;FQ=999;PV4=0.54,1,0.0003,1	GT:PL:DP:SP:GQ	0/0:0,45,255:15:0:42	0/0:0,45,255:15:0:42	0/0:0,51,255:17:0:48	0/0:0,66,255:22:0:63	0/0:0,43,255:26:0:40	1/1:255,45,0:15:0:42	1/1:255,72,0:24:0:69	1/1:255,39,0:13:0:36	1/1:255,51,0:17:0:48	1/1:182,18,0:6:0:15	chr1
chr1	9178222	.	T	C	999	PASS	DP=167;VDB=0.0211;AF1=0.4984;G3=0.5,1.149e-10,0.5;HWE=0.000204;AC1=10;DP4=41,46,42,34;MQ=59;FQ=999;PV4=0.35,1,0.00047,0.17	GT:PL:DP:SP:GQ	0/0:0,42,255:14:0:39	0/0:0,45,255:15:0:42	0/0:0,39,255:13:0:36	0/0:0,60,255:20:0:57	0/0:0,43,255:26:0:40	1/1:255,42,0:14:0:39	1/1:255,78,0:26:0:75	1/1:255,36,0:12:0:33	1/1:255,51,0:17:0:48	1/1:180,18,0:6:0:15	chr1
chr1	9179427	.	A	G	999	PASS	DP=185;VDB=0.0262;AF1=0.5;G3=0.5,2.764e-12,0.5;HWE=0.000197;AC1=10;DP4=39,43,50,47;MQ=60;FQ=999;PV4=0.65,0.15,1,1	GT:PL:DP:SP:GQ	0/0:0,39,255:13:0:36	0/0:0,45,255:15:0:42	0/0:0,45,255:15:0:42	0/0:0,51,255:17:0:48	0/0:0,66,255:22:0:63	1/1:255,36,0:12:0:33	1/1:255,84,0:28:0:81	1/1:255,57,0:19:0:54	1/1:255,78,0:26:0:75	1/1:255,36,0:12:0:33	chr1
chr1	9179513	.	G	A	999	PASS	DP=181;VDB=0.0252;AF1=0.5;G3=0.5,2.292e-13,0.5;HWE=0.000197;AC1=10;DP4=43,39,41,48;MQ=59;FQ=999;PV4=0.45,1,1,1	GT:PL:DP:SP:GQ	0/0:0,42,255:14:0:39	0/0:0,69,255:23:0:66	0/0:0,48,255:16:0:45	0/0:0,48,255:16:0:45	0/0:0,39,255:13:0:36	1/1:255,42,0:14:0:39	1/1:255,48,0:16:0:45	1/1:255,57,0:19:0:54	1/1:255,66,0:22:0:63	1/1:255,54,0:18:0:51	chr1
chr1	9179532	.	A	C	999	PASS	DP=182;VDB=0.0239;AF1=0.5;G3=0.5,3.699e-14,0.5;HWE=0.000197;AC1=10;DP4=44,41,39,51;MQ=59;FQ=999;PV4=0.29,1,0.31,0.2	GT:PL:DP:SP:GQ	0/0:0,45,255:15:0:42	0/0:0,63,255:21:0:60	0/0:0,51,255:17:0:48	0/0:0,54,255:18:0:51	0/0:0,42,255:14:0:39	1/1:255,51,0:17:0:48	1/1:255,45,0:15:0:42	1/1:255,54,0:18:0:51	1/1:255,72,0:24:0:69	1/1:255,48,0:16:0:45	chr1
chr1	9179565	.	T	C	999	PASS	DP=167;VDB=0.0262;AF1=0.5;G3=0.5,8.241e-13,0.5;HWE=0.000197;AC1=10;DP4=37,43,35,44;MQ=59;FQ=999;PV4=0.87,1,1,0.47	GT:PL:DP:SP:GQ	0/0:0,45,255:15:0:42	0/0:0,54,255:18:0:51	0/0:0,45,255:15:0:42	0/0:0,51,255:17:0:48	0/0:0,45,255:15:0:42	1/1:255,42,0:14:0:39	1/1:255,48,0:16:0:45	1/1:255,45,0:15:0:42	1/1:255,66,0:22:0:63	1/1:255,36,0:12:0:33	chr1
chr1	9179635	.	C	T	999	PASS	DP=160;VDB=0.0246;AF1=0.5002;G3=0.5,1.095e-08,0.5;HWE=0.000201;AC1=10;DP4=42,35,40,37;MQ=60;FQ=999;PV4=0.87,0.48,0.041,1	GT:PL:DP:SP:GQ	0/0:0,39,255:13:0:36	0/0:0,22,255:19:0:19	0/0:0,39,255:13:0:36	0/0:0,48,255:16:0:45	0/0:0,51,255:17:0:48	1/1:255,33,0:11:0:30	1/1:255,66,0:22:0:63	1/1:255,42,0:14:0:39	1/1:255,63,0:21:0:60	1/1:221,24,0:8:0:21	chr1
chr1	9179793	.	C	G	999	PASS	DP=163;VDB=0.0257;AF1=0.4998;G3=0.5,6.78e-10,0.5;HWE=0.000198;AC1=10;DP4=37,35,36,50;MQ=59;FQ=999;PV4=0.26,0.26,0.11,0.37	GT:PL:DP:SP:GQ	0/0:0,36,255:12:0:33	0/0:0,30,255:10:0:27	0/0:0,39,255:13:0:36	0/0:0,57,255:19:0:54	0/0:0,54,255:18:0:51	1/1:255,63,0:21:0:60	1/1:255,90,0:30:0:87	1/1:252,30,0:10:0:27	1/1:231,27,0:9:0:24	1/1:255,48,0:16:0:45	chr1
chr1	9179837	.	G	A	999	PASS	DP=157;VDB=0.0196;AF1=0.5001;G3=0.5,2.057e-10,0.5;HWE=0.000198;AC1=10;DP4=39,33,41,39;MQ=60;FQ=999;PV4=0.75,1,0.049,0.31	GT:PL:DP:SP:GQ	0/0:0,33,255:11:0:30	0/0:0,36,255:12:0:33	0/0:0,30,240:10:0:27	0/0:0,60,255:20:0:57	0/0:0,57,255:19:0:54	1/1:255,42,0:14:0:39	1/1:255,78,0:26:0:75	1/1:255,51,0:17:0:48	1/1:252,30,0:10:0:27	1/1:255,39,0:13:0:36	chr1
chr1	9179862	.	G	C	999	PASS	DP=166;VDB=0.0255;AF1=0.4998;G3=0.5,1.429e-09,0.5;HWE=0.000199;AC1=10;DP4=38,36,44,43;MQ=59;FQ=999;PV4=1,0.33,0.11,0.066	GT:PL:DP:SP:GQ	0/0:0,39,255:13:0:36	0/0:0,33,255:11:0:30	0/0:0,30,251:10:0:27	0/0:0,51,255:17:0:48	0/0:0,69,255:23:0:66	1/1:255,51,0:17:0:48	1/1:255,75,0:25:0:72	1/1:255,63,0:21:0:60	1/1:227,24,0:8:0:21	1/1:255,48,0:16:0:45	chr1
chr1	9180185	.	C	T	999	PASS	DP=121;VDB=0.0205;AF1=0.4822;G3=0.5,2.918e-07,0.5;HWE=0.000314;AC1=10;DP4=29,31,33,25;MQ=60;FQ=999;PV4=0.36,1,0.49,0.27	GT:PL:DP:SP:GQ	0/0:0,33,255:11:0:30	0/0:0,30,241:10:0:27	0/0:0,27,255:9:0:24	0/0:0,54,255:18:0:51	0/0:0,36,255:12:0:33	1/1:218,24,0:8:0:21	1/1:255,78,0:26:0:75	1/1:255,39,0:13:0:36	1/1:250,27,0:9:0:24	1/1:77,6,0:2:0:5	chr1
chr1	9180357	.	A	G	999	PASS	DP=163;VDB=0.0254;AF1=0.5001;G3=0.5,4.859e-11,0.5;HWE=0.000197;AC1=10;DP4=32,35,47,44;MQ=59;FQ=999;PV4=0.75,0.017,0.079,1	GT:PL:DP:SP:GQ	0/0:0,33,255:11:0:30	0/0:0,30,249:10:0:27	0/0:0,39,255:13:0:36	0/0:0,51,255:17:0:48	0/0:0,48,255:16:0:45	1/1:255,45,0:15:0:42	1/1:255,78,0:26:0:75	1/1:255,48,0:16:0:45	1/1:255,63,0:21:0:60	1/1:255,39,0:13:0:36	chr1
chr1	9180433	.	A	G	999	PASS	DP=156;VDB=0.0266;AF1=0.4998;G3=0.5,2.195e-10,0.5;HWE=0.000198;AC1=10;DP4=41,33,39,39;MQ=59;FQ=999;PV4=0.52,3e-05,0.044,0.19	GT:PL:DP:SP:GQ	0/0:0,42,255:14:0:39	0/0:0,36,255:12:0:33	0/0:0,51,255:17:0:48	0/0:0,51,255:17:0:48	0/0:0,42,255:14:0:39	1/1:202,27,0:9:0:24	1/1:255,78,0:26:0:75	1/1:255,39,0:13:0:36	1/1:255,57,0:19:0:54	1/1:255,33,0:11:0:30	chr1
chr1	9180467	.	GAAAAAAAAAAAA	GAAAAAAAAAAA	156	PASS	INDEL;DP=150;VDB=0.0242;AF1=0.5067;G3=0.5,9.371e-09,0.5;HWE=0.000253;AC1=10;DP4=31,25,33,32;MQ=59;FQ=159;PV4=0.72,0.002,0.018,0.0034	GT:PL:DP:SP:GQ	0/0:0,30,53:10:0:27	0/0:0,27,49:9:0:24	0/0:0,39,54:13:0:36	0/0:0,10,33:10:0:8	0/0:0,39,58:13:0:36	1/1:39,17,0:9:0:14	1/1:65,54,0:19:0:51	1/1:50,33,0:11:0:30	1/1:57,33,0:11:0:30	1/1:44,26,0:16:0:23	chr1
chr1	9180748	.	A	G	999	PASS	DP=180;VDB=0.02;AF1=0.4999;G3=0.5,4.347e-10,0.5;HWE=0.000198;AC1=10;DP4=32,49,44,53;MQ=58;FQ=999;PV4=0.45,0.29,0.078,1	GT:PL:DP:SP:GQ	0/0:0,30,248:10:0:27	0/0:0,36,255:12:0:33	0/0:0,45,255:15:0:42	0/0:0,63,255:21:0:60	0/0:0,69,255:23:0:66	1/1:255,57,0:19:0:54	1/1:255,123,0:41:0:99	1/1:255,51,0:17:0:48	1/1:239,27,0:9:0:24	1/1:234,33,0:11:0:30	chr1
chr1	9181169	.	G	A	999	PASS	DP=115;VDB=0.0237;AF1=0.4977;G3=0.5,9.982e-10,0.5;HWE=0.000209;AC1=10;DP4=36,25,26,25;MQ=57;FQ=999;PV4=0.45,1,1,1	GT:PL:DP:SP:GQ	0/0:0,36,255:12:0:33	0/0:0,30,244:10:0:27	0/0:0,42,255:14:0:39	0/0:0,30,255:10:0:27	0/0:0,45,255:15:0:42	1/1:251,30,0:10:0:27	1/1:255,54,0:18:0:51	1/1:255,30,0:10:0:27	1/1:200,21,0:7:0:18	1/1:170,18,0:6:0:15	chr1
chr1	9181450	.	G	A	999	PASS	DP=161;VDB=0.026;AF1=0.5016;G3=0.5,1.47e-10,0.5;HWE=0.000204;AC1=10;DP4=32,36,38,51;MQ=59;FQ=999;PV4=0.63,1,1,0.11	GT:PL:DP:SP:GQ	1/1:255,45,0:15:0:42	1/1:255,36,0:12:0:33	1/1:255,42,0:14:0:39	1/1:255,78,0:26:0:75	1/1:255,66,0:22:0:63	0/0:0,36,255:12:0:33	0/0:0,75,255:25:0:72	0/0:0,18,170:6:0:15	0/0:0,45,255:15:0:42	0/0:0,30,246:10:0:27	chr1
chr1	9181503	.	TA	T	999	PASS	INDEL;DP=152;VDB=0.0225;AF1=0.4999;G3=0.5,1.593e-10,0.5;HWE=0.000198;AC1=10;DP4=34,38,32,40;MQ=59;FQ=999;PV4=0.87,3.89981e-42,0.012,1	GT:PL:DP:SP:GQ	0/0:0,42,255:14:0:39	0/0:0,33,255:11:0:30	0/0:0,33,255:11:0:30	0/0:0,57,255:19:0:54	0/0:0,51,255:17:0:48	1/1:219,30,0:10:0:27	1/1:255,63,0:21:0:60	1/1:255,51,0:17:0:48	1/1:255,39,0:13:0:36	1/1:255,33,0:11:0:30	chr1
chr1	9181823	.	GA	GAATTTA	999	PASS	INDEL;DP=105;VDB=0.0221;AF1=0.4988;G3=0.5,1.791e-09,0.5;HWE=0.000211;AC1=10;DP4=28,23,30,21;MQ=53;FQ=999;PV4=0.84,1,9.3e-13,1	GT:PL:DP:SP:GQ	0/0:0,36,255:12:0:33	0/0:0,24,255:8:0:21	0/0:0,24,255:8:0:21	0/0:0,42,255:14:0:39	0/0:0,27,255:9:0:24	1/1:253,33,0:11:0:30	1/1:255,51,0:17:0:48	1/1:242,24,0:8:0:21	1/1:255,27,0:9:0:24	1/1:172,18,0:6:0:15	chr1
chr1	9181829	.	C	T	999	PASS	DP=107;VDB=0.0256;AF1=0.4963;G3=0.5,2.104e-08,0.5;HWE=0.000223;AC1=10;DP4=28,23,33,23;MQ=53;FQ=999;PV4=0.7,1,5.4e-13,0.35	GT:PL:DP:SP:GQ	0/0:0,30,255:10:0:27	0/0:0,21,192:7:0:18	0/0:0,30,250:10:0:27	0/0:0,42,255:14:0:39	0/0:0,30,255:10:0:27	1/1:203,32,2:11:0:27	1/1:255,63,0:22:0:60	1/1:159,28,10:7:0:15	1/1:235,30,0:10:0:27	1/1:143,26,11:6:0:12	chr1
chr1	9181911	.	CA	CATA	999	PASS	INDEL;DP=131;VDB=0.0203;AF1=0.4928;G3=0.5,6.765e-08,0.5;HWE=0.000232;AC1=10;DP4=41,32,28,24;MQ=57;FQ=999;PV4=0.86,1,1.6e-07,1	GT:PL:DP:SP:GQ	0/0:0,30,255:10:0:27	0/0:0,30,255:10:0:27	0/0:0,48,255:16:0:45	0/0:0,60,255:20:0:57	0/0:0,51,255:17:0:48	1/1:255,42,0:14:0:39	1/1:255,51,0:17:0:48	1/1:249,18,0:6:0:15	1/1:255,33,0:11:0:30	1/1:162,12,0:4:0:9	chr1
chr1	9181926	.	C	T	999	PASS	DP=140;VDB=0.018;AF1=0.4963;G3=0.5,4.406e-09,0.5;HWE=0.000214;AC1=10;DP4=42,37,33,28;MQ=56;FQ=999;PV4=1,1,3.5e-08,1	GT:PL:DP:SP:GQ	0/0:0,30,255:10:0:27	0/0:0,39,255:13:0:36	0/0:0,51,255:17:0:48	0/0:0,60,255:20:0:57	0/0:0,57,255:19:0:54	1/1:255,51,0:17:0:48	1/1:255,60,0:20:0:57	1/1:189,21,0:7:0:18	1/1:255,36,0:12:0:33	1/1:153,15,0:5:0:12	chr1
chr1	9181981	.	A	C	999	PASS	DP=142;VDB=0.0265;AF1=0.4987;G3=0.5,2.086e-10,0.5;HWE=0.000205;AC1=10;DP4=31,38,36,35;MQ=57;FQ=999;PV4=0.5,0.1,3e-05,0.13	GT:PL:DP:SP:GQ	0/0:0,27,238:9:0:24	0/0:0,30,250:10:0:27	0/0:0,45,255:15:0:42	0/0:0,51,255:17:0:48	0/0:0,54,255:18:0:51	1/1:255,51,0:17:0:48	1/1:255,63,0:21:0:60	1/1:255,42,0:14:0:39	1/1:255,39,0:13:0:36	1/1:175,18,0:6:0:15	chr1
chr1	9182279	.	A	C	999	PASS	DP=135;VDB=0.0228;AF1=0.5029;G3=0.5,3.638e-08,0.5;HWE=0.000227;AC1=10;DP4=36,34,29,34;MQ=59;FQ=999;PV4=0.6,1,1,1	GT:PL:DP:SP:GQ	0/0:0,36,255:12:0:33	0/0:0,30,246:10:0:27	0/0:0,48,255:16:0:45	0/0:0,45,255:15:0:42	0/0:0,13,255:18:0:10	1/1:255,33,0:11:0:30	1/1:255,72,0:24:0:69	1/1:255,36,0:12:0:33	1/1:226,27,0:9:0:24	1/1:179,18,0:6:0:15	chr1
chr1	9182357	.	T	C	999	PASS	DP=125;VDB=0.0238;AF1=0.4973;G3=0.5,1.2e-08,0.5;HWE=0.00022;AC1=10;DP4=28,38,24,34;MQ=59;FQ=999;PV4=1,0.17,1,0.38	GT:PL:DP:SP:GQ	0/0:0,48,255:16:0:45	0/0:0,21,203:7:0:18	0/0:0,24,207:8:0:21	0/0:0,51,255:17:0:48	0/0:0,54,255:18:0:51	1/1:255,39,0:13:0:36	1/1:255,69,0:23:0:66	1/1:251,30,0:10:0:27	1/1:216,21,0:7:0:18	1/1:155,15,0:5:0:12	chr1
chr1	9182587	.	G	A	999	PASS	DP=153;VDB=0.0188;AF1=0.4991;G3=0.5,1.838e-08,0.5;HWE=0.000202;AC1=10;DP4=36,39,41,35;MQ=59;FQ=999;PV4=0.52,0.47,0.024,0.21	GT:PL:DP:SP:GQ	0/0:0,48,255:16:0:45	0/0:0,27,229:9:0:24	0/0:0,36,255:12:0:33	0/0:0,66,255:22:0:63	0/0:0,48,255:16:0:45	1/1:255,72,0:24:0:69	1/1:255,78,0:26:0:75	1/1:188,21,0:7:0:18	1/1:255,30,0:10:0:27	1/1:231,27,0:9:0:24	chr1
chr1	9182716	.	G	C	999	PASS	DP=166;VDB=0.0203;AF1=0.4995;G3=0.5,9.447e-09,0.5;HWE=0.000201;AC1=10;DP4=43,33,38,45;MQ=59;FQ=999;PV4=0.2,1,1,0.35	GT:PL:DP:SP:GQ	0/0:0,45,255:15:0:42	0/0:0,27,230:9:0:24	0/0:0,33,255:11:0:30	0/0:0,63,255:21:0:60	0/0:0,60,255:20:0:57	1/1:255,57,0:19:0:54	1/1:255,87,0:29:0:84	1/1:255,42,0:14:0:39	1/1:255,42,0:14:0:39	1/1:203,21,0:7:0:18	chr1
chr1	9183005	.	T	C	999	PASS	DP=154;VDB=0.0264;AF1=0.4999;G3=0.5,8.688e-10,0.5;HWE=0.000199;AC1=10;DP4=33,39,29,44;MQ=59;FQ=999;PV4=0.5,0.094,0.022,1	GT:PL:DP:SP:GQ	0/0:0,30,251:10:0:27	0/0:0,30,246:10:0:27	0/0:0,51,255:17:0:48	0/0:0,51,255:17:0:48	0/0:0,54,255:18:0:51	1/1:255,30,0:10:0:27	1/1:255,90,0:30:0:87	1/1:255,33,0:11:0:30	1/1:255,36,0:12:0:33	1/1:238,30,0:10:0:27	chr1
chr1	9183132	.	T	G	999	PASS	DP=124;VDB=0.0256;AF1=0.4972;G3=0.5,7.846e-09,0.5;HWE=0.000217;AC1=10;DP4=29,34,19,28;MQ=58;FQ=999;PV4=0.57,0.069,0.011,0.12	GT:PL:DP:SP:GQ	0/0:0,36,255:12:0:33	0/0:0,21,200:7:0:18	0/0:0,33,255:11:0:30	0/0:0,33,255:11:0:30	0/0:0,66,255:22:0:63	1/1:218,27,0:9:0:24	1/1:222,24,0:8:0:21	1/1:254,33,0:11:0:30	1/1:131,15,0:5:0:12	1/1:255,42,0:14:0:39	chr1
chr1	9183467	.	GGAGAGAGAGAGAGAG	GGAGAGAGAGAGAGAGAGAG	999	PASS	INDEL;DP=115;VDB=0.0219;AF1=0.503;G3=0.5,3.749e-08,0.5;HWE=0.000352;AC1=10;DP4=18,20,26,29;MQ=59;FQ=999;PV4=1,1,0.23,1	GT:PL:DP:SP:GQ	0/0:0,9,114:3:0:7	0/0:0,15,181:5:0:12	0/0:61,82,255:9:0:18	0/0:0,27,255:9:0:24	0/0:0,42,255:15:0:39	1/1:255,34,1:12:0:30	1/1:255,99,57:16:0:39	1/1:255,97,85:6:0:10	1/1:255,42,0:14:0:39	1/1:220,12,0:4:0:10	chr1
chr1	9183791	.	A	G	999	PASS	DP=66;VDB=0.0201;AF1=0.4895;G3=0.5,9.993e-07,0.5;HWE=0.00102;AC1=10;DP4=13,20,8,20;MQ=36;FQ=999;PV4=0.43,0.48,0.32,0.42	GT:PL:DP:SP:GQ	0/0:0,6,58:2:0:5	0/0:0,12,106:4:0:10	0/0:0,12,100:4:0:10	0/0:0,27,191:9:0:24	0/0:0,42,255:14:0:39	1/1:58,6,0:2:0:5	1/1:207,30,0:10:0:27	1/1:126,15,0:5:0:12	1/1:58,6,0:2:0:5	1/1:184,27,0:9:0:24	chr1
chr1	9184086	.	C	T	999	PASS	DP=145;VDB=0.024;AF1=0.5002;G3=0.5,2.627e-09,0.5;HWE=0.0002;AC1=10;DP4=32,38,31,41;MQ=56;FQ=999;PV4=0.87,0.026,0.076,1	GT:PL:DP:SP:GQ	0/0:0,57,255:19:0:54	0/0:0,54,255:18:0:51	0/0:0,39,255:13:0:36	0/0:0,24,211:8:0:21	0/0:0,36,255:12:0:33	1/1:255,45,0:15:0:42	1/1:255,63,0:21:0:60	1/1:255,48,0:16:0:45	1/1:250,33,0:11:0:30	1/1:221,27,0:9:0:24	chr1
chr1	9185055	.	T	A	999	PASS	DP=172;VDB=0.0255;AF1=0.4999;G3=0.5,2.874e-11,0.5;HWE=0.000197;AC1=10;DP4=50,42,36,42;MQ=60;FQ=999;PV4=0.36,1,1,0.41	GT:PL:DP:SP:GQ	0/0:0,51,255:17:0:48	0/0:0,39,255:13:0:36	0/0:0,39,255:13:0:36	0/0:0,72,255:24:0:69	0/0:0,51,255:26:0:48	1/1:255,60,0:20:0:57	1/1:255,54,0:18:0:51	1/1:255,36,0:12:0:33	1/1:255,51,0:17:0:48	1/1:255,30,0:10:0:27	chr1
chr1	9185240	.	A	G	999	PASS	DP=189;VDB=0.0259;AF1=0.5;G3=0.5,6.146e-10,0.5;HWE=0.000198;AC1=10;DP4=55,46,43,42;MQ=59;FQ=999;PV4=0.66,1,1,1	GT:PL:DP:SP:GQ	1/1:255,54,0:18:0:51	1/1:242,27,0:9:0:24	1/1:255,54,0:18:0:51	1/1:255,57,0:19:0:54	1/1:255,63,0:21:0:60	0/0:0,57,255:19:0:54	0/0:0,123,255:41:0:99	0/0:0,36,255:12:0:33	0/0:0,60,255:20:0:57	0/0:0,27,231:9:0:24	chr1
chr1	9185260	.	C	A	999	PASS	DP=182;VDB=0.0266;AF1=0.5003;G3=0.5,2.754e-09,0.5;HWE=0.0002;AC1=10;DP4=49,43,43,40;MQ=59;FQ=999;PV4=0.88,0.32,1,0.17	GT:PL:DP:SP:GQ	1/1:255,48,0:16:0:45	1/1:232,27,0:9:0:24	1/1:255,60,0:20:0:57	1/1:255,48,0:16:0:45	1/1:255,66,0:22:0:63	0/0:0,51,255:17:0:48	0/0:0,105,255:35:0:99	0/0:0,30,255:10:0:27	0/0:0,66,255:22:0:63	0/0:0,24,225:8:0:21	chr1
chr1	9185681	.	GCAAAAACAAA	GCAAA	999	PASS	INDEL;DP=119;VDB=0.0237;AF1=0.4838;G3=0.5,2.693e-07,0.5;HWE=0.000322;AC1=10;DP4=43,37,14,17;MQ=51;FQ=999;PV4=0.53,5.9e-16,2.4e-31,1	GT:PL:DP:SP:GQ	0/0:0,42,255:14:0:39	0/0:0,15,201:5:0:13	0/0:0,51,255:17:0:48	0/0:0,90,255:30:0:87	0/0:0,42,255:14:0:39	1/1:162,21,0:7:0:18	1/1:145,18,0:6:0:15	1/1:82,9,0:3:0:7	1/1:214,33,0:11:0:30	1/1:100,12,0:4:0:9	chr1
chr1	9185798	.	T	C	999	PASS	DP=145;VDB=0.0237;AF1=0.5113;G3=0.5,1.239e-08,0.5;HWE=0.000256;AC1=10;DP4=14,26,52,42;MQ=55;FQ=999;PV4=0.038,1,1,0.5	GT:PL:DP:SP:GQ	1/1:255,72,0:24:0:69	1/1:255,39,0:13:0:36	1/1:255,66,0:22:0:63	1/1:255,63,0:21:0:60	1/1:255,42,0:14:0:39	0/0:0,33,211:11:0:30	0/0:0,27,196:9:0:24	0/0:0,9,72:3:0:7	0/0:0,24,158:8:0:21	0/0:0,27,194:9:0:24	chr1
chr1	9185936	.	G	A	999	PASS	DP=157;VDB=0.0206;AF1=0.4995;G3=0.5,1.235e-09,0.5;HWE=0.000199;AC1=10;DP4=42,47,35,26;MQ=58;FQ=999;PV4=0.25,0.38,0.063,1	GT:PL:DP:SP:GQ	0/0:0,60,255:20:0:57	0/0:0,39,255:13:0:36	0/0:0,51,255:17:0:48	0/0:0,42,255:14:0:39	0/0:0,75,255:25:0:72	1/1:255,45,0:15:0:42	1/1:255,45,0:15:0:42	1/1:236,30,0:10:0:27	1/1:200,24,0:8:0:21	1/1:255,39,0:13:0:36	chr1
chr1	9186207	.	C	T	999	PASS	DP=201;VDB=0.0202;AF1=0.5;G3=0.5,1.314e-11,0.5;HWE=0.000197;AC1=10;DP4=51,50,55,42;MQ=57;FQ=999;PV4=0.4,0.2,2.6e-06,1	GT:PL:DP:SP:GQ	1/1:255,45,0:15:0:42	1/1:255,33,0:11:0:30	1/1:255,72,0:24:0:69	1/1:255,48,0:16:0:45	1/1:255,93,0:31:0:90	0/0:0,33,255:11:0:30	0/0:0,111,255:37:0:99	0/0:0,54,255:18:0:51	0/0:0,66,255:22:0:63	0/0:0,39,255:13:0:36	chr1
chr1	9186276	.	A	C	999	PASS	DP=175;VDB=0.0251;AF1=0.4995;G3=0.5,1.538e-09,0.5;HWE=0.000199;AC1=10;DP4=47,50,42,29;MQ=55;FQ=999;PV4=0.21,0.042,5e-09,0.28	GT:PL:DP:SP:GQ	1/1:229,30,0:10:0:27	1/1:223,24,0:8:0:21	1/1:255,51,0:17:0:48	1/1:255,33,0:11:0:30	1/1:255,75,0:25:0:72	0/0:0,45,255:15:0:42	0/0:0,87,255:29:0:84	0/0:0,57,255:19:0:54	0/0:0,66,255:22:0:63	0/0:0,36,255:12:0:33	chr1
chr1	9186312	.	G	T	999	PASS	DP=182;VDB=0.0241;AF1=0.4998;G3=0.5,7.363e-11,0.5;HWE=0.000198;AC1=10;DP4=46,52,36,38;MQ=55;FQ=999;PV4=0.88,1,1.4e-09,0.0067	GT:PL:DP:SP:GQ	1/1:219,30,0:10:0:27	1/1:247,30,0:10:0:27	1/1:255,54,0:18:0:51	1/1:255,48,0:16:0:45	1/1:255,60,0:20:0:57	0/0:0,42,255:14:0:39	0/0:0,75,255:25:0:72	0/0:0,54,255:18:0:51	0/0:0,72,255:24:0:69	0/0:0,51,255:17:0:48	chr1
chr1	9186331	.	G	A	999	PASS	DP=173;VDB=0.0257;AF1=0.4998;G3=0.5,1.236e-10,0.5;HWE=0.000198;AC1=10;DP4=41,49,31,42;MQ=54;FQ=999;PV4=0.75,1,3.6e-11,0.11	GT:PL:DP:SP:GQ	1/1:205,27,0:9:0:24	1/1:255,36,0:12:0:33	1/1:255,63,0:21:0:60	1/1:255,48,0:16:0:45	1/1:255,45,0:15:0:42	0/0:0,42,255:14:0:39	0/0:0,78,255:26:0:75	0/0:0,51,255:17:0:48	0/0:0,60,255:20:0:57	0/0:0,39,255:13:0:36	chr1
chr1	9186341	.	AAAGAA	AAA	999	PASS	INDEL;DP=178;VDB=0.0219;AF1=0.4998;G3=0.5,1.086e-10,0.5;HWE=0.000198;AC1=10;DP4=41,54,29,41;MQ=54;FQ=999;PV4=0.87,4.1e-13,4.1e-14,1	GT:PL:DP:SP:GQ	1/1:205,27,0:9:0:24	1/1:255,36,0:12:0:33	1/1:255,54,0:18:0:51	1/1:255,45,0:15:0:42	1/1:252,48,0:16:0:45	0/0:0,42,255:14:0:39	0/0:0,87,255:29:0:84	0/0:0,51,255:17:0:48	0/0:0,57,255:19:0:54	0/0:0,48,255:16:0:45	chr1
chr1	9186415	.	G	A	999	PASS	DP=163;VDB=0.0251;AF1=0.5002;G3=0.5,9.942e-11,0.5;HWE=0.000198;AC1=10;DP4=35,40,37,48;MQ=56;FQ=999;PV4=0.75,0.033,6.3e-05,1	GT:PL:DP:SP:GQ	1/1:255,45,0:15:0:42	1/1:255,39,0:13:0:36	1/1:255,60,0:20:0:57	1/1:255,57,0:19:0:54	1/1:255,54,0:18:0:51	0/0:0,39,255:13:0:36	0/0:0,63,255:21:0:60	0/0:0,27,207:9:0:24	0/0:0,48,255:16:0:45	0/0:0,48,255:16:0:45	chr1
chr1	9186492	.	G	A	999	PASS	DP=145;VDB=0.0259;AF1=0.497;G3=0.5,2.05e-09,0.5;HWE=0.000211;AC1=10;DP4=43,42,34,26;MQ=58;FQ=999;PV4=0.5,0.24,1,0.049	GT:PL:DP:SP:GQ	0/0:0,39,255:13:0:36	0/0:0,30,255:10:0:27	0/0:0,48,255:16:0:45	0/0:0,48,255:16:0:45	0/0:0,90,255:30:0:87	1/1:255,39,0:13:0:36	1/1:255,48,0:16:0:45	1/1:170,15,0:5:0:12	1/1:255,48,0:16:0:45	1/1:238,30,0:10:0:27	chr1
chr1	9186532	.	G	A	999	PASS	DP=149;VDB=0.0237;AF1=0.5003;G3=0.5,1.696e-09,0.5;HWE=0.000199;AC1=10;DP4=37,28,42,40;MQ=59;FQ=999;PV4=0.51,0.49,0.0047,1	GT:PL:DP:SP:GQ	1/1:255,48,0:16:0:45	1/1:242,30,0:10:0:27	1/1:255,39,0:13:0:36	1/1:255,36,0:12:0:33	1/1:255,93,0:31:0:90	0/0:0,48,255:16:0:45	0/0:0,42,255:14:0:39	0/0:0,24,224:8:0:21	0/0:0,48,255:16:0:45	0/0:0,33,255:11:0:30	chr1
chr1	9186643	.	T	A	999	PASS	DP=193;VDB=0.0231;AF1=0.5;G3=0.5,4.801e-12,0.5;HWE=0.000197;AC1=10;DP4=49,48,52,41;MQ=59;FQ=999;PV4=0.47,1,1,0.055	GT:PL:DP:SP:GQ	0/0:0,69,255:23:0:66	0/0:0,42,255:14:0:39	0/0:0,48,255:16:0:45	0/0:0,36,255:12:0:33	0/0:0,96,255:32:0:93	1/1:255,75,0:25:0:72	1/1:255,66,0:22:0:63	1/1:255,33,0:11:0:30	1/1:255,54,0:18:0:51	1/1:255,51,0:17:0:48	chr1
chr1	9187204	.	G	A	999	PASS	DP=154;VDB=0.0215;AF1=0.4993;G3=0.5,1.629e-08,0.5;HWE=0.000202;AC1=10;DP4=36,41,35,41;MQ=60;FQ=999;PV4=1,1,1,1	GT:PL:DP:SP:GQ	1/1:255,57,0:19:0:54	1/1:212,21,0:7:0:18	1/1:255,51,0:17:0:48	1/1:233,27,0:9:0:24	1/1:255,72,0:24:0:69	0/0:0,36,255:12:0:33	0/0:0,81,255:27:0:78	0/0:0,54,255:18:0:51	0/0:0,27,231:9:0:24	0/0:0,33,255:11:0:30	chr1
chr1	9187335	.	G	A	999	PASS	DP=163;VDB=0.0219;AF1=0.5006;G3=0.5,2.057e-09,0.5;HWE=0.000199;AC1=10;DP4=37,24,51,44;MQ=59;FQ=999;PV4=0.41,0.001,1,1	GT:PL:DP:SP:GQ	1/1:255,42,0:14:0:39	1/1:255,36,0:12:0:33	1/1:255,69,0:23:0:66	1/1:255,60,0:20:0:57	1/1:255,75,0:25:0:72	0/0:0,24,219:8:0:21	0/0:0,57,255:20:0:54	0/0:0,30,255:10:0:27	0/0:0,30,218:10:0:27	0/0:0,42,255:14:0:39	chr1
chr1	9187339	.	C	T	999	PASS	DP=166;VDB=0.0216;AF1=0.5005;G3=0.5,1.146e-09,0.5;HWE=0.000199;AC1=10;DP4=39,25,53,46;MQ=59;FQ=999;PV4=0.42,0.27,1,1	GT:PL:DP:SP:GQ	1/1:255,42,0:14:0:39	1/1:255,39,0:13:0:36	1/1:255,75,0:25:0:72	1/1:255,63,0:21:0:60	1/1:255,78,0:26:0:75	0/0:0,24,217:8:0:21	0/0:0,60,255:20:0:57	0/0:0,33,255:11:0:30	0/0:0,33,224:11:0:30	0/0:0,42,255:14:0:39	chr1
chr1	9187951	.	C	T	999	PASS	DP=150;VDB=0.0247;AF1=0.4998;G3=0.5,6.514e-10,0.5;HWE=0.000198;AC1=10;DP4=45,35,39,28;MQ=59;FQ=999;PV4=0.87,0.19,1,0.23	GT:PL:DP:SP:GQ	1/1:239,27,0:9:0:24	1/1:255,36,0:12:0:33	1/1:255,35,0:23:0:32	1/1:255,33,0:11:0:30	1/1:255,39,0:13:0:36	0/0:0,66,255:22:0:63	0/0:0,48,255:16:0:45	0/0:0,39,255:13:0:36	0/0:0,30,253:10:0:27	0/0:0,54,255:18:0:51	chr1
chr1	9188063	.	T	C	999	PASS	DP=190;VDB=0.0231;AF1=0.5;G3=0.5,1.611e-12,0.5;HWE=0.000197;AC1=10;DP4=54,43,42,42;MQ=59;FQ=999;PV4=0.46,0.021,1,1	GT:PL:DP:SP:GQ	1/1:255,48,0:16:0:45	1/1:251,36,0:12:0:33	1/1:255,72,0:24:0:69	1/1:255,39,0:13:0:36	1/1:255,57,0:19:0:54	0/0:0,57,255:19:0:54	0/0:0,87,255:29:0:84	0/0:0,39,255:13:0:36	0/0:0,42,255:14:0:39	0/0:0,66,255:22:0:63	chr1
chr1	9188333	.	C	T	999	PASS	DP=199;VDB=0.0241;AF1=0.5;G3=0.5,1.542e-13,0.5;HWE=0.000197;AC1=10;DP4=37,46,60,50;MQ=59;FQ=999;PV4=0.19,1,0.26,1	GT:PL:DP:SP:GQ	0/0:0,45,255:15:0:42	0/0:0,54,255:18:0:51	0/0:0,42,255:14:0:39	0/0:0,54,255:18:0:51	0/0:0,54,255:18:0:51	1/1:255,54,0:18:0:51	1/1:255,102,0:34:0:99	1/1:255,39,0:13:0:36	1/1:255,45,0:15:0:42	1/1:255,90,0:30:0:87	chr1
chr1	9188392	.	G	A	999	PASS	DP=189;VDB=0.0253;AF1=0.5;G3=0.5,6.555e-13,0.5;HWE=0.000197;AC1=10;DP4=37,41,45,57;MQ=58;FQ=999;PV4=0.76,1,1,1	GT:PL:DP:SP:GQ	0/0:0,51,255:17:0:48	0/0:0,45,255:15:0:42	0/0:0,42,255:14:0:39	0/0:0,36,255:12:0:33	0/0:0,60,255:20:0:57	1/1:255,72,0:24:0:69	1/1:255,63,0:21:0:60	1/1:255,48,0:16:0:45	1/1:255,42,0:14:0:39	1/1:255,81,0:27:0:78	chr1
chr1	9188778	.	C	T	999	PASS	DP=181;VDB=0.0245;AF1=0.5001;G3=0.5,7.745e-11,0.5;HWE=0.000198;AC1=10;DP4=45,42,42,47;MQ=59;FQ=999;PV4=0.65,1,1,0.48	GT:PL:DP:SP:GQ	1/1:255,69,0:23:0:66	1/1:255,69,0:23:0:66	1/1:255,39,0:13:0:36	1/1:255,33,0:11:0:30	1/1:255,57,0:19:0:54	0/0:0,75,255:25:0:72	0/0:0,36,253:12:0:33	0/0:0,84,255:28:0:81	0/0:0,30,234:10:0:27	0/0:0,36,241:12:0:33	chr1
chr1	9188983	.	C	A	999	PASS	DP=191;VDB=0.0241;AF1=0.4984;G3=0.5,1.055e-10,0.5;HWE=0.000203;AC1=10;DP4=48,57,36,43;MQ=60;FQ=999;PV4=1,1,1,1	GT:PL:DP:SP:GQ	1/1:255,48,0:16:0:45	1/1:165,18,0:6:0:15	1/1:255,45,0:15:0:42	1/1:255,39,0:13:0:36	1/1:255,87,0:29:0:84	0/0:0,60,255:20:0:57	0/0:0,108,255:36:0:99	0/0:0,51,255:17:0:48	0/0:0,54,255:18:0:51	0/0:0,42,255:14:0:39	chr1
chr1	9188997	.	T	C	999	PASS	DP=184;VDB=0.0227;AF1=0.4996;G3=0.5,5.82e-10,0.5;HWE=0.000198;AC1=10;DP4=47,56,32,44;MQ=59;FQ=999;PV4=0.65,1,0.13,1	GT:PL:DP:SP:GQ	1/1:255,48,0:16:0:45	1/1:208,24,0:8:0:21	1/1:255,42,0:14:0:39	1/1:255,42,0:14:0:39	1/1:255,72,0:24:0:69	0/0:0,57,255:19:0:54	0/0:0,108,255:36:0:99	0/0:0,48,255:16:0:45	0/0:0,51,255:17:0:48	0/0:0,45,255:15:0:42	chr1
chr1	9189203	.	T	C	999	PASS	DP=185;VDB=0.0251;AF1=0.5002;G3=0.5,7.318e-11,0.5;HWE=0.000198;AC1=10;DP4=41,41,53,44;MQ=60;FQ=999;PV4=0.55,0.17,0.18,1	GT:PL:DP:SP:GQ	1/1:255,54,0:18:0:51	1/1:255,51,0:17:0:48	1/1:255,42,0:14:0:39	1/1:255,63,0:21:0:60	1/1:255,81,0:27:0:78	0/0:0,72,255:24:0:69	0/0:0,66,255:22:0:63	0/0:0,30,249:10:0:27	0/0:0,48,255:16:0:45	0/0:0,30,248:10:0:27	chr1
chr1	9189290	.	T	C	999	PASS	DP=185;VDB=0.0252;AF1=0.5004;G3=0.5,5.434e-10,0.5;HWE=0.000198;AC1=10;DP4=43,38,41,55;MQ=60;FQ=999;PV4=0.18,0.039,1,1	GT:PL:DP:SP:GQ	1/1:255,51,0:17:0:48	1/1:255,66,0:22:0:63	1/1:255,48,0:16:0:45	1/1:255,72,0:24:0:69	1/1:255,51,0:17:0:48	0/0:0,57,255:19:0:54	0/0:0,69,255:23:0:66	0/0:0,42,255:14:0:39	0/0:0,51,255:17:0:48	0/0:0,24,204:8:0:21	chr1
chr1	9189322	.	TCCCC	TCCC	999	PASS	INDEL;DP=179;VDB=0.0256;AF1=0.4999;G3=0.5,2.812e-11,0.5;HWE=0.000197;AC1=10;DP4=43,44,44,37;MQ=59;FQ=999;PV4=0.54,5.4e-07,0.18,0.068	GT:PL:DP:SP:GQ	0/0:0,42,208:14:0:39	0/0:0,63,242:21:0:60	0/0:0,42,196:14:0:39	0/0:0,75,241:25:0:72	0/0:0,39,201:13:0:36	1/1:241,60,0:20:0:57	1/1:241,69,0:23:0:66	1/1:216,48,0:16:0:45	1/1:180,36,0:12:0:33	1/1:170,30,0:10:0:27	chr1
chr1	9189483	.	T	C	999	PASS	DP=174;VDB=0.025;AF1=0.4999;G3=0.5,3.248e-12,0.5;HWE=0.000197;AC1=10;DP4=46,48,30,48;MQ=59;FQ=999;PV4=0.22,0.43,0.069,0.49	GT:PL:DP:SP:GQ	0/0:0,48,255:16:0:45	0/0:0,57,255:19:0:54	0/0:0,63,255:21:0:60	0/0:0,48,255:16:0:45	0/0:0,66,255:22:0:63	1/1:255,48,0:16:0:45	1/1:255,72,0:24:0:69	1/1:254,33,0:11:0:30	1/1:255,39,0:13:0:36	1/1:255,42,0:14:0:39	chr1
chr1	9189535	.	C	T	999	PASS	DP=169;VDB=0.0252;AF1=0.5;G3=0.5,6.807e-12,0.5;HWE=0.000197;AC1=10;DP4=37,41,49,41;MQ=59;FQ=999;PV4=0.44,0.36,1,1	GT:PL:DP:SP:GQ	1/1:255,48,0:16:0:45	1/1:255,36,0:12:0:33	1/1:255,57,0:19:0:54	1/1:255,54,0:18:0:51	1/1:255,75,0:25:0:72	0/0:0,45,255:15:0:42	0/0:0,69,255:23:0:66	0/0:0,48,255:16:0:45	0/0:0,39,255:13:0:36	0/0:0,33,255:11:0:30	chr1
chr1	9189572	.	T	C	999	PASS	DP=169;VDB=0.0254;AF1=0.5;G3=0.5,1.311e-11,0.5;HWE=0.000197;AC1=10;DP4=41,39,45,42;MQ=59;FQ=999;PV4=1,0.037,1,0.31	GT:PL:DP:SP:GQ	1/1:255,51,0:17:0:48	1/1:251,33,0:11:0:30	1/1:255,57,0:19:0:54	1/1:255,39,0:13:0:36	1/1:255,81,0:27:0:78	0/0:0,51,255:17:0:48	0/0:0,72,255:24:0:69	0/0:0,45,255:15:0:42	0/0:0,36,255:12:0:33	0/0:0,36,255:12:0:33	chr1
chr1	9189617	.	G	A	999	PASS	DP=183;VDB=0.0235;AF1=0.4996;G3=0.5,6.724e-10,0.5;HWE=0.000198;AC1=10;DP4=51,46,49,33;MQ=60;FQ=999;PV4=0.37,1,0.45,1	GT:PL:DP:SP:GQ	0/0:0,42,255:14:0:39	0/0:0,42,255:14:0:39	0/0:0,69,255:23:0:66	0/0:0,51,255:17:0:48	0/0:0,87,255:29:0:84	1/1:255,48,0:16:0:45	1/1:255,84,0:28:0:81	1/1:255,54,0:18:0:51	1/1:255,36,0:12:0:33	1/1:213,24,0:8:0:21	chr1
chr1	9189720	.	C	T	999	PASS	DP=193;VDB=0.0235;AF1=0.5;G3=0.5,2.667e-12,0.5;HWE=0.000197;AC1=10;DP4=41,51,48,49;MQ=60;FQ=999;PV4=0.56,0.003,1,1	GT:PL:DP:SP:GQ	0/0:0,39,255:13:0:36	0/0:0,45,255:15:0:42	0/0:0,48,255:16:0:45	0/0:0,57,255:19:0:54	0/0:0,87,255:29:0:84	1/1:255,69,0:23:0:66	1/1:255,81,0:27:0:78	1/1:255,60,0:20:0:57	1/1:255,48,0:16:0:45	1/1:255,33,0:11:0:30	chr1
chr1	9189754	.	T	C	999	PASS	DP=189;VDB=0.0226;AF1=0.5008;G3=0.5,4.452e-09,0.5;HWE=0.0002;AC1=10;DP4=39,44,43,57;MQ=60;FQ=999;PV4=0.65,0.48,1,1	GT:PL:DP:SP:GQ	0/0:0,21,181:7:0:18	0/0:0,42,255:14:0:39	0/0:0,45,255:15:0:42	0/0:0,51,255:17:0:48	0/0:0,90,255:30:0:87	1/1:255,81,0:27:0:78	1/1:255,90,0:30:0:87	1/1:255,48,0:16:0:45	1/1:255,42,0:14:0:39	1/1:255,39,0:13:0:36	chr1
chr1	9189829	.	C	T	999	PASS	DP=179;VDB=0.0258;AF1=0.5;G3=0.5,6.441e-10,0.5;HWE=0.000198;AC1=10;DP4=37,40,48,47;MQ=59;FQ=999;PV4=0.76,0.029,0.41,0.15	GT:PL:DP:SP:GQ	0/0:0,27,248:9:0:24	0/0:0,36,255:12:0:33	0/0:0,60,255:20:0:57	0/0:0,42,255:14:0:39	0/0:0,66,255:22:0:63	1/1:255,69,0:23:0:66	1/1:255,69,0:23:0:66	1/1:245,27,0:9:0:24	1/1:255,72,0:24:0:69	1/1:255,48,0:16:0:45	chr1
chr1	9190052	.	TAAAA	TAAAAA	999	PASS	INDEL;DP=147;VDB=0.0249;AF1=0.5055;G3=0.5,3.124e-08,0.5;HWE=0.000226;AC1=10;DP4=33,35,35,29;MQ=56;FQ=999;PV4=0.49,1,5.1e-06,1	GT:PL:DP:SP:GQ	0/0:0,30,175:10:0:27	0/0:0,36,188:12:0:33	0/0:0,12,91:4:0:9	0/0:0,48,222:16:0:45	0/0:0,78,254:26:0:75	1/1:162,27,0:9:0:24	1/1:232,57,0:19:0:54	1/1:171,30,0:10:0:27	1/1:204,42,0:14:0:39	1/1:180,36,0:12:0:33	chr1
chr1	9190115	.	A	G	999	PASS	DP=136;VDB=0.0239;AF1=0.4988;G3=0.5,1.477e-10,0.5;HWE=0.000204;AC1=10;DP4=37,36,26,35;MQ=56;FQ=999;PV4=0.39,1,1,1	GT:PL:DP:SP:GQ	1/1:230,24,0:8:0:21	1/1:225,27,0:9:0:24	1/1:206,21,0:7:0:18	1/1:255,30,0:10:0:27	1/1:255,81,0:27:0:78	0/0:0,30,255:10:0:27	0/0:0,78,255:26:0:75	0/0:0,30,235:10:0:27	0/0:0,48,255:16:0:45	0/0:0,33,247:11:0:30	chr1
chr1	9190218	.	A	G	999	PASS	DP=158;VDB=0.0226;AF1=0.4996;G3=0.5,1.41e-09,0.5;HWE=0.000199;AC1=10;DP4=41,37,34,44;MQ=58;FQ=999;PV4=0.34,0.35,0.00025,1	GT:PL:DP:SP:GQ	0/0:0,33,255:11:0:30	0/0:0,42,255:14:0:39	0/0:0,42,255:14:0:39	0/0:0,36,255:12:0:33	0/0:0,81,255:27:0:78	1/1:255,33,0:11:0:30	1/1:255,81,0:27:0:78	1/1:215,24,0:8:0:21	1/1:255,60,0:20:0:57	1/1:255,36,0:12:0:33	chr1
chr1	9190286	.	T	C	999	PASS	DP=172;VDB=0.0258;AF1=0.5004;G3=0.5,9.335e-10,0.5;HWE=0.000199;AC1=10;DP4=33,42,46,46;MQ=59;FQ=999;PV4=0.53,1,1,1	GT:PL:DP:SP:GQ	1/1:255,48,0:16:0:45	1/1:255,48,0:16:0:45	1/1:255,63,0:21:0:60	1/1:255,33,0:11:0:30	1/1:255,84,0:28:0:81	0/0:0,36,255:12:0:33	0/0:0,66,255:22:0:63	0/0:0,24,228:8:0:21	0/0:0,60,255:20:0:57	0/0:0,39,255:13:0:36	chr1
chr1	9190322	.	T	A	999	PASS	DP=167;VDB=0.023;AF1=0.4969;G3=0.5,1.811e-09,0.5;HWE=0.000211;AC1=10;DP4=38,50,31,40;MQ=59;FQ=999;PV4=1,1,0.013,0.38	GT:PL:DP:SP:GQ	0/0:0,39,255:13:0:36	0/0:0,42,255:14:0:39	0/0:0,66,255:22:0:63	0/0:0,42,255:14:0:39	0/0:0,75,255:25:0:72	1/1:255,57,0:19:0:54	1/1:255,66,0:22:0:63	1/1:155,15,0:5:0:12	1/1:255,45,0:15:0:42	1/1:238,30,0:10:0:27	chr1
chr1	9190339	.	G	T	999	PASS	DP=166;VDB=0.0234;AF1=0.4984;G3=0.5,1.164e-10,0.5;HWE=0.000204;AC1=10;DP4=40,49,31,40;MQ=59;FQ=999;PV4=1,0.17,0.071,1	GT:PL:DP:SP:GQ	0/0:0,42,255:14:0:39	0/0:0,45,255:15:0:42	0/0:0,66,255:22:0:63	0/0:0,48,255:16:0:45	0/0:0,66,255:22:0:63	1/1:255,57,0:19:0:54	1/1:255,60,0:20:0:57	1/1:183,18,0:6:0:15	1/1:255,45,0:15:0:42	1/1:247,33,0:11:0:30	chr1
chr1	9190433	.	T	C	999	PASS	DP=154;VDB=0.023;AF1=0.4995;G3=0.5,3.033e-09,0.5;HWE=0.0002;AC1=10;DP4=36,42,33,38;MQ=59;FQ=999;PV4=1,1,0.0062,1	GT:PL:DP:SP:GQ	0/0:0,33,255:11:0:30	0/0:0,39,255:13:0:36	0/0:0,33,255:11:0:30	0/0:0,51,255:17:0:48	0/0:0,78,255:26:0:75	1/1:255,54,0:18:0:51	1/1:255,69,0:23:0:66	1/1:204,24,0:8:0:21	1/1:226,27,0:9:0:24	1/1:255,39,0:13:0:36	chr1
chr1	9190541	.	T	A	999	PASS	DP=152;VDB=0.0205;AF1=0.4999;G3=0.5,4.248e-09,0.5;HWE=0.0002;AC1=10;DP4=37,39,36,37;MQ=59;FQ=999;PV4=1,1,0.0016,0.49	GT:PL:DP:SP:GQ	0/0:0,42,255:14:0:39	0/0:0,36,255:12:0:33	0/0:0,27,233:9:0:24	0/0:0,30,255:10:0:27	0/0:0,60,255:32:0:57	1/1:255,36,0:12:0:33	1/1:255,81,0:27:0:78	1/1:255,42,0:14:0:39	1/1:255,33,0:11:0:30	1/1:222,24,0:8:0:21	chr1
chr1	9190626	.	CAGAAGAAGA	CAGAAGA	999	PASS	INDEL;DP=149;VDB=0.0227;AF1=0.5002;G3=0.5,2.296e-09,0.5;HWE=0.000212;AC1=10;DP4=40,28,42,33;MQ=58;FQ=999;PV4=0.74,4.2e-15,0.00014,0.19	GT:PL:DP:SP:GQ	0/0:0,30,255:10:0:27	0/0:0,33,255:11:0:30	0/0:0,30,255:10:0:27	0/0:0,36,255:12:0:33	0/0:0,18,255:26:0:15	1/1:255,36,0:12:0:33	1/1:255,84,0:28:0:81	1/1:255,60,0:20:0:57	1/1:255,21,0:7:0:18	1/1:231,21,0:7:0:18	chr1
chr1	9190761	.	A	G	999	PASS	DP=141;VDB=0.0226;AF1=0.4995;G3=0.5,2.063e-08,0.5;HWE=0.000202;AC1=10;DP4=25,41,36,37;MQ=58;FQ=999;PV4=0.23,0.23,1,0.13	GT:PL:DP:SP:GQ	1/1:255,36,0:12:0:33	1/1:199,21,0:7:0:18	1/1:219,30,0:10:0:27	1/1:255,51,0:17:0:48	1/1:255,81,0:27:0:78	0/0:0,42,255:14:0:39	0/0:0,60,255:20:0:57	0/0:0,36,225:12:0:33	0/0:0,36,255:12:0:33	0/0:0,24,210:8:0:21	chr1
chr1	9191145	.	C	T	999	PASS	DP=128;VDB=0.0242;AF1=0.4971;G3=0.5,2.926e-09,0.5;HWE=0.000212;AC1=10;DP4=28,32,27,31;MQ=57;FQ=999;PV4=1,0.026,1,0.042	GT:PL:DP:SP:GQ	1/1:255,42,0:14:0:39	1/1:232,27,0:9:0:24	1/1:255,39,0:13:0:36	1/1:149,15,0:5:0:12	1/1:255,48,0:16:0:45	0/0:0,30,255:10:0:27	0/0:0,39,255:14:0:36	0/0:0,42,255:14:0:39	0/0:0,42,255:14:0:39	0/0:0,27,239:9:0:24	chr1
chr1	9191159	.	T	A	999	PASS	DP=124;VDB=0.0251;AF1=0.506;G3=0.5,3.587e-08,0.5;HWE=0.000227;AC1=10;DP4=25,27,32,26;MQ=57;FQ=999;PV4=0.57,1,1.4e-05,0.4	GT:PL:DP:SP:GQ	0/0:0,45,255:15:0:42	0/0:0,24,218:8:0:21	0/0:0,33,255:11:0:30	0/0:0,12,134:4:0:9	0/0:0,42,255:14:0:39	1/1:248,30,0:10:0:27	1/1:255,33,0:11:0:30	1/1:255,39,0:13:0:36	1/1:255,39,0:13:0:36	1/1:249,33,0:11:0:30	chr1
chr1	9191245	.	TAAAAAAAAA	TAAAAAAAAAA	167	PASS	INDEL;DP=90;VDB=0.0233;AF1=0.5073;G3=0.4999,5.814e-07,0.5001;HWE=0.000348;AC1=10;DP4=26,18,18,14;MQ=55;FQ=170;PV4=0.82,1,5.6e-10,1	GT:PL:DP:SP:GQ	0/0:0,39,78:13:0:36	0/0:0,39,83:13:0:36	0/0:0,12,37:4:0:9	0/0:0,9,30:3:0:7	0/0:0,33,76:11:0:30	1/1:56,24,0:8:0:21	1/1:59,21,0:7:0:18	1/1:54,18,0:6:0:15	1/1:59,21,0:7:0:18	1/1:37,12,0:4:0:10	chr1
chr1	9191275	.	C	G	999	PASS	DP=104;VDB=0.0222;AF1=0.5036;G3=0.5,1.833e-08,0.5;HWE=0.000222;AC1=10;DP4=29,20,30,16;MQ=55;FQ=999;PV4=0.67,0.18,4.6e-09,0.041	GT:PL:DP:SP:GQ	0/0:0,36,255:12:0:33	0/0:0,39,255:13:0:36	0/0:0,18,162:6:0:15	0/0:0,15,149:5:0:12	0/0:0,39,255:13:0:36	1/1:245,33,0:11:0:30	1/1:208,24,0:8:0:21	1/1:214,27,0:9:0:24	1/1:205,27,0:9:0:24	1/1:185,27,0:9:0:24	chr1
chr1	9191306	.	TAAAAAAA	TAAAAAAAA	999	PASS	INDEL;DP=108;VDB=0.0142;AF1=0.5008;G3=0.5,2.649e-10,0.5;HWE=0.000205;AC1=10;DP4=27,20,31,24;MQ=55;FQ=999;PV4=1,1,1.4e-07,0.12	GT:PL:DP:SP:GQ	0/0:0,30,96:10:0:27	0/0:0,36,107:12:0:33	0/0:0,24,74:8:0:21	0/0:0,21,70:7:0:18	0/0:0,30,92:10:0:27	1/1:99,33,0:11:0:30	1/1:103,45,0:15:0:42	1/1:97,30,0:10:0:27	1/1:102,33,0:11:0:30	1/1:74,24,0:8:0:21	chr1
chr1	9191493	.	C	T	999	PASS	DP=127;VDB=0.0206;AF1=0.4998;G3=0.5,2.451e-09,0.5;HWE=0.000212;AC1=10;DP4=31,30,23,42;MQ=57;FQ=999;PV4=0.11,1,0.0065,0.057	GT:PL:DP:SP:GQ	0/0:0,45,255:15:0:42	0/0:0,18,184:6:0:15	0/0:0,33,255:11:0:30	0/0:0,39,255:13:0:36	0/0:0,48,255:16:0:45	1/1:213,27,0:9:0:24	1/1:255,84,0:28:0:81	1/1:166,18,0:6:0:15	1/1:255,33,0:11:0:30	1/1:255,33,0:11:0:30	chr1
chr1	9191565	.	G	A	999	PASS	DP=121;VDB=0.0246;AF1=0.4879;G3=0.5,4.669e-08,0.5;HWE=0.000278;AC1=10;DP4=35,31,24,31;MQ=57;FQ=999;PV4=0.36,1,0.024,1	GT:PL:DP:SP:GQ	0/0:0,48,255:16:0:45	0/0:0,42,255:14:0:39	0/0:0,18,192:6:0:15	0/0:0,39,255:13:0:36	0/0:0,51,255:17:0:48	1/1:255,33,0:11:0:30	1/1:255,69,0:23:0:66	1/1:98,9,0:3:0:7	1/1:255,39,0:13:0:36	1/1:147,15,0:5:0:12	chr1
chr1	9191573	.	CATATATATA	CATATATATATA	999	PASS	INDEL;DP=126;VDB=0.0226;AF1=0.4635;G3=0.5,1e-06,0.5;HWE=0.000507;AC1=9;DP4=34,31,26,22;MQ=58;FQ=999;PV4=0.85,1,0.15,1	GT:PL:DP:SP:GQ	0/0:0,42,255:14:0:40	0/0:0,39,255:13:0:37	0/0:0,21,255:7:0:19	0/0:0,36,255:12:0:34	0/0:0,57,255:19:0:55	1/1:255,24,0:8:0:20	1/1:255,63,0:21:0:59	1/1:118,6,0:2:0:4	1/1:255,45,0:15:0:41	1/1:117,6,0:2:0:4	chr1
chr1	9191608	.	C	A	999	PASS	DP=121;VDB=0.0192;AF1=0.484;G3=0.5,9.392e-08,0.5;HWE=0.000293;AC1=10;DP4=42,29,28,21;MQ=57;FQ=999;PV4=0.85,1,0.25,0.4	GT:PL:DP:SP:GQ	0/0:0,54,255:18:0:51	0/0:0,51,255:17:0:48	0/0:0,21,172:7:0:18	0/0:0,42,255:14:0:39	0/0:0,45,255:15:0:42	1/1:223,27,0:9:0:24	1/1:255,63,0:21:0:60	1/1:99,9,0:3:0:7	1/1:255,36,0:12:0:33	1/1:126,12,0:4:0:9	chr1
chr1	9192088	.	T	C	999	PASS	DP=171;VDB=0.0254;AF1=0.4999;G3=0.5,1.17e-11,0.5;HWE=0.000197;AC1=10;DP4=41,47,40,39;MQ=58;FQ=999;PV4=0.64,0.13,7.6e-05,1	GT:PL:DP:SP:GQ	1/1:221,30,0:10:0:27	1/1:255,51,0:17:0:48	1/1:255,45,0:15:0:42	1/1:255,60,0:20:0:57	1/1:255,51,0:17:0:48	0/0:0,48,255:16:0:45	0/0:0,75,255:25:0:72	0/0:0,51,255:17:0:48	0/0:0,45,255:15:0:42	0/0:0,45,255:15:0:42	chr1
chr1	9192224	.	G	A	999	PASS	DP=146;VDB=0.0236;AF1=0.488;G3=0.5,4.819e-08,0.5;HWE=0.000348;AC1=10;DP4=37,41,34,33;MQ=59;FQ=999;PV4=0.74,1,1,1	GT:PL:DP:SP:GQ	1/1:76,6,0:2:0:5	1/1:251,30,0:10:0:27	1/1:255,66,0:22:0:63	1/1:255,33,0:11:0:30	1/1:255,66,0:22:0:63	0/0:0,36,255:12:0:33	0/0:0,78,255:26:0:75	0/0:0,12,105:4:0:10	0/0:0,66,255:22:0:63	0/0:0,42,255:14:0:39	chr1
chr1	9192840	.	C	T	999	PASS	DP=175;VDB=0.0263;AF1=0.4998;G3=0.5,9.888e-11,0.5;HWE=0.000198;AC1=10;DP4=41,48,34,47;MQ=59;FQ=999;PV4=0.64,0.15,1,1	GT:PL:DP:SP:GQ	0/0:0,42,255:14:0:39	0/0:0,63,255:21:0:60	0/0:0,63,255:21:0:60	0/0:0,57,255:19:0:54	0/0:0,42,255:14:0:39	1/1:255,39,0:13:0:36	1/1:255,87,0:29:0:84	1/1:255,45,0:15:0:42	1/1:255,45,0:15:0:42	1/1:254,27,0:9:0:24	chr1
chr1	9192848	.	C	T	999	PASS	DP=176;VDB=0.0213;AF1=0.4999;G3=0.5,4.146e-11,0.5;HWE=0.000197;AC1=10;DP4=37,48,40,46;MQ=58;FQ=999;PV4=0.76,1,0.22,0.049	GT:PL:DP:SP:GQ	0/0:0,39,255:13:0:36	0/0:0,60,255:20:0:57	0/0:0,57,255:19:0:54	0/0:0,54,255:18:0:51	0/0:0,45,255:15:0:42	1/1:255,57,0:19:0:54	1/1:255,96,0:32:0:93	1/1:255,33,0:11:0:30	1/1:255,42,0:14:0:39	1/1:255,30,0:10:0:27	chr1
chr1	9192858	.	AT	ATT	999	PASS	INDEL;DP=176;VDB=0.0239;AF1=0.4998;G3=0.5,1.512e-10,0.5;HWE=0.000198;AC1=10;DP4=40,47,42,41;MQ=58;FQ=999;PV4=0.65,1,0.46,0.23	GT:PL:DP:SP:GQ	0/0:0,42,255:14:0:39	0/0:0,63,255:21:0:60	0/0:0,57,255:19:0:54	0/0:0,54,255:18:0:51	0/0:0,45,255:15:0:42	1/1:255,54,0:18:0:51	1/1:255,93,0:31:0:90	1/1:255,33,0:11:0:30	1/1:255,42,0:14:0:39	1/1:255,27,0:9:0:24	chr1
chr1	9192965	.	G	T	999	PASS	DP=179;VDB=0.0199;AF1=0.4995;G3=0.5,7.931e-10,0.5;HWE=0.000199;AC1=10;DP4=52,42,43,40;MQ=57;FQ=999;PV4=0.65,1,1,1	GT:PL:DP:SP:GQ	0/0:0,54,255:18:0:51	0/0:0,48,255:16:0:45	0/0:0,66,255:22:0:63	0/0:0,60,255:20:0:57	0/0:0,54,255:18:0:51	1/1:255,78,0:26:0:75	1/1:255,75,0:25:0:72	1/1:238,24,0:8:0:21	1/1:255,33,0:11:0:30	1/1:255,39,0:13:0:36	chr1
chr1	9192973	.	A	G	999	PASS	DP=183;VDB=0.0225;AF1=0.4998;G3=0.5,1.097e-10,0.5;HWE=0.000198;AC1=10;DP4=52,44,45,41;MQ=57;FQ=999;PV4=0.88,0.34,1,1	GT:PL:DP:SP:GQ	0/0:0,54,255:18:0:51	0/0:0,48,255:16:0:45	0/0:0,66,255:22:0:63	0/0:0,63,255:21:0:60	0/0:0,57,255:19:0:54	1/1:255,84,0:28:0:81	1/1:255,72,0:24:0:69	1/1:248,27,0:9:0:24	1/1:255,36,0:12:0:33	1/1:255,39,0:13:0:36	chr1
chr1	9193277	.	G	A	999	PASS	DP=138;VDB=0.0248;AF1=0.4938;G3=0.5,4.872e-08,0.5;HWE=0.000229;AC1=10;DP4=38,29,33,36;MQ=54;FQ=999;PV4=0.31,1,1,0.079	GT:PL:DP:SP:GQ	0/0:0,45,255:15:0:42	0/0:0,27,230:9:0:24	0/0:0,27,236:9:0:24	0/0:0,45,255:15:0:42	0/0:0,57,255:19:0:54	1/1:255,54,0:18:0:51	1/1:255,84,0:28:0:81	1/1:255,36,0:12:0:33	1/1:124,12,0:4:0:9	1/1:208,21,0:7:0:18	chr1
chr1	9193456	.	TTCT	TT	999	PASS	INDEL;DP=99;VDB=0.0142;AF1=0.4943;G3=0.5,1.169e-07,0.5;HWE=0.000239;AC1=10;DP4=23,27,16,16;MQ=44;FQ=999;PV4=0.82,0.0008,1,1	GT:PL:DP:SP:GQ	0/0:0,21,255:7:0:18	0/0:0,21,219:7:0:18	0/0:0,39,255:13:0:36	0/0:0,30,240:10:0:27	0/0:0,39,255:13:0:36	1/1:203,24,0:8:0:21	1/1:196,21,0:7:0:18	1/1:242,18,0:6:0:15	1/1:190,18,0:6:0:15	1/1:162,15,0:5:0:12	chr1
chr1	9193991	.	G	T	999	PASS	DP=159;VDB=0.0241;AF1=0.5009;G3=0.5,1.203e-08,0.5;HWE=0.000201;AC1=10;DP4=29,35,49,42;MQ=58;FQ=999;PV4=0.33,0.27,1,1	GT:PL:DP:SP:GQ	0/0:0,27,233:9:0:24	0/0:0,21,209:7:0:18	0/0:0,33,255:11:0:30	0/0:0,51,255:17:0:48	0/0:0,60,255:20:0:57	1/1:255,54,0:18:0:51	1/1:255,90,0:30:0:87	1/1:255,51,0:17:0:48	1/1:255,30,0:10:0:27	1/1:255,48,0:16:0:45	chr1
chr1	9194138	.	G	A	999	PASS	DP=160;VDB=0.0221;AF1=0.5028;G3=0.5,2.263e-09,0.5;HWE=0.000211;AC1=10;DP4=38,26,45,46;MQ=60;FQ=999;PV4=0.25,1,0.045,1	GT:PL:DP:SP:GQ	0/0:0,39,255:13:0:36	0/0:0,33,255:11:0:30	0/0:0,15,165:5:0:12	0/0:0,54,255:18:0:51	0/0:0,51,255:17:0:48	1/1:255,54,0:18:0:51	1/1:255,114,0:38:0:99	1/1:255,45,0:15:0:42	1/1:254,27,0:9:0:24	1/1:255,33,0:11:0:30	chr1
chr1	9194634	.	C	T	999	PASS	DP=160;VDB=0.0229;AF1=0.5;G3=0.5,2.414e-11,0.5;HWE=0.000197;AC1=10;DP4=33,38,48,37;MQ=58;FQ=999;PV4=0.26,0.46,0.002,1	GT:PL:DP:SP:GQ	0/0:0,39,255:13:0:36	0/0:0,45,255:15:0:42	0/0:0,57,255:19:0:54	0/0:0,33,255:11:0:30	0/0:0,39,255:13:0:36	1/1:255,39,0:13:0:36	1/1:255,87,0:29:0:84	1/1:255,48,0:16:0:45	1/1:241,33,0:11:0:30	1/1:255,48,0:16:0:45	chr1
chr1	9194639	.	C	T	999	PASS	DP=163;VDB=0.0236;AF1=0.5002;G3=0.5,1.324e-10,0.5;HWE=0.000198;AC1=10;DP4=33,37,47,42;MQ=57;FQ=999;PV4=0.52,0.037,0.0012,0.5	GT:PL:DP:SP:GQ	0/0:0,39,255:13:0:36	0/0:0,45,255:15:0:42	0/0:0,57,255:19:0:54	0/0:0,27,241:9:0:24	0/0:0,42,255:14:0:39	1/1:255,42,0:14:0:39	1/1:255,84,0:28:0:81	1/1:255,48,0:16:0:45	1/1:255,36,0:12:0:33	1/1:255,57,0:19:0:54	chr1
chr1	9194745	.	T	C	999	PASS	DP=149;VDB=0.0258;AF1=0.4997;G3=0.5,3.741e-09,0.5;HWE=0.0002;AC1=10;DP4=32,37,42,34;MQ=57;FQ=999;PV4=0.32,1,0.00027,1	GT:PL:DP:SP:GQ	0/0:0,30,245:10:0:27	0/0:0,30,255:10:0:27	0/0:0,57,255:19:0:54	0/0:0,33,255:11:0:30	0/0:0,57,255:19:0:54	1/1:255,45,0:15:0:42	1/1:255,93,0:31:0:90	1/1:240,30,0:10:0:27	1/1:255,36,0:12:0:33	1/1:215,24,0:8:0:21	chr1
chr1	9194746	.	G	A	999	PASS	DP=148;VDB=0.0258;AF1=0.4997;G3=0.5,3.521e-09,0.5;HWE=0.0002;AC1=10;DP4=32,36,43,35;MQ=57;FQ=999;PV4=0.41,1,0.00038,1	GT:PL:DP:SP:GQ	0/0:0,30,245:10:0:27	0/0:0,30,255:10:0:27	0/0:0,54,255:18:0:51	0/0:0,33,255:11:0:30	0/0:0,57,255:19:0:54	1/1:255,42,0:14:0:39	1/1:255,96,0:32:0:93	1/1:238,30,0:10:0:27	1/1:255,42,0:14:0:39	1/1:220,24,0:8:0:21	chr1
chr1	9194759	.	G	A	999	PASS	DP=158;VDB=0.0265;AF1=0.5002;G3=0.5,3.025e-09,0.5;HWE=0.0002;AC1=10;DP4=35,33,46,40;MQ=57;FQ=999;PV4=0.87,1,0.00011,0.12	GT:PL:DP:SP:GQ	0/0:0,24,215:8:0:21	0/0:0,33,255:11:0:30	0/0:0,51,255:17:0:48	0/0:0,39,255:13:0:36	0/0:0,57,255:19:0:54	1/1:255,42,0:14:0:39	1/1:255,114,0:38:0:99	1/1:245,33,0:11:0:30	1/1:255,42,0:14:0:39	1/1:229,27,0:9:0:24	chr1
chr1	9194874	.	T	C	999	PASS	DP=183;VDB=0.026;AF1=0.4996;G3=0.5,7.954e-10,0.5;HWE=0.000199;AC1=10;DP4=43,39,46,54;MQ=58;FQ=999;PV4=0.46,0.25,2.4e-05,1	GT:PL:DP:SP:GQ	0/0:0,33,255:11:0:30	0/0:0,60,255:20:0:57	0/0:0,48,255:16:0:45	0/0:0,51,255:17:0:48	0/0:0,54,255:18:0:51	1/1:255,63,0:21:0:60	1/1:255,117,0:39:0:99	1/1:216,24,0:8:0:21	1/1:255,39,0:13:0:36	1/1:255,57,0:19:0:54	chr1
chr1	9195011	.	C	T	999	PASS	DP=218;VDB=0.025;AF1=0.5;G3=0.5,1.302e-11,0.5;HWE=0.000197;AC1=10;DP4=66,47,52,47;MQ=59;FQ=999;PV4=0.41,1,1,1	GT:PL:DP:SP:GQ	1/1:255,69,0:23:0:66	1/1:255,33,0:11:0:30	1/1:255,39,0:13:0:36	1/1:255,93,0:31:0:90	1/1:255,63,0:21:0:60	0/0:0,33,248:11:0:30	0/0:0,141,255:47:0:99	0/0:0,48,255:16:0:45	0/0:0,72,255:24:0:69	0/0:0,45,255:15:0:42	chr1
chr1	9195247	.	A	G	999	PASS	DP=133;VDB=0.0205;AF1=0.494;G3=0.5,3.092e-08,0.5;HWE=0.000226;AC1=10;DP4=31,35,32,32;MQ=56;FQ=999;PV4=0.86,0.06,0.17,0.17	GT:PL:DP:SP:GQ	0/0:0,36,255:12:0:33	0/0:0,42,255:14:0:39	0/0:0,36,255:12:0:33	0/0:0,36,255:12:0:33	0/0:0,48,255:16:0:45	1/1:217,27,0:9:0:24	1/1:255,90,0:30:0:87	1/1:254,30,0:10:0:27	1/1:255,33,0:11:0:30	1/1:123,12,0:4:0:9	chr1
chr1	9195271	.	T	C	999	PASS	DP=126;VDB=0.0185;AF1=0.4988;G3=0.5,1.492e-10,0.5;HWE=0.000204;AC1=10;DP4=29,32,31,31;MQ=55;FQ=999;PV4=0.86,0.13,0.32,0.47	GT:PL:DP:SP:GQ	0/0:0,39,255:13:0:36	0/0:0,39,255:13:0:36	0/0:0,27,241:9:0:24	0/0:0,42,255:14:0:39	0/0:0,36,255:12:0:33	1/1:236,30,0:10:0:27	1/1:255,84,0:28:0:81	1/1:236,27,0:9:0:24	1/1:224,24,0:8:0:21	1/1:187,21,0:7:0:18	chr1
chr1	9196707	.	T	C	999	PASS	DP=124;VDB=0.0233;AF1=0.501;G3=0.5,4.213e-10,0.5;HWE=0.000206;AC1=10;DP4=43,19,49,13;MQ=44;FQ=999;PV4=0.3,1,1,0.096	GT:PL:DP:SP:GQ	0/0:0,18,151:6:0:15	0/0:0,45,255:15:0:42	0/0:0,36,252:12:0:33	0/0:0,33,243:11:0:30	0/0:0,54,255:18:0:51	1/1:221,30,0:10:0:27	1/1:255,63,0:21:0:60	1/1:208,24,0:8:0:21	1/1:209,30,0:10:0:27	1/1:239,39,0:13:0:36	chr1
chr1	9196785	.	A	G	999	PASS	DP=191;VDB=0.0252;AF1=0.5001;G3=0.5,1.74e-11,0.5;HWE=0.000197;AC1=10;DP4=47,43,56,42;MQ=52;FQ=999;PV4=0.56,0.12,1,0.34	GT:PL:DP:SP:GQ	0/0:0,30,240:10:0:27	0/0:0,51,255:17:0:48	0/0:0,54,255:18:0:51	0/0:0,39,255:13:0:36	0/0:0,96,255:32:0:93	1/1:255,39,0:13:0:36	1/1:255,96,0:32:0:93	1/1:255,48,0:16:0:45	1/1:255,48,0:16:0:45	1/1:255,63,0:21:0:60	chr1
chr1	9196832	.	T	C	999	PASS	DP=196;VDB=0.0252;AF1=0.5;G3=0.5,1.592e-12,0.5;HWE=0.000197;AC1=10;DP4=42,49,50,54;MQ=55;FQ=999;PV4=0.89,0.046,1,1	GT:PL:DP:SP:GQ	0/0:0,36,255:12:0:33	0/0:0,36,255:12:0:33	0/0:0,54,255:18:0:51	0/0:0,57,255:19:0:54	0/0:0,87,255:29:0:84	1/1:255,42,0:14:0:39	1/1:255,77,0:35:0:74	1/1:255,51,0:17:0:48	1/1:255,54,0:18:0:51	1/1:255,63,0:21:0:60	chr1
chr1	9196880	.	T	C	999	PASS	DP=172;VDB=0.0236;AF1=0.5002;G3=0.5,5.553e-10,0.5;HWE=0.000198;AC1=10;DP4=41,40,38,51;MQ=57;FQ=999;PV4=0.36,0.24,0.18,1	GT:PL:DP:SP:GQ	0/0:0,54,255:18:0:51	0/0:0,27,241:9:0:24	0/0:0,30,255:10:0:27	0/0:0,42,255:14:0:39	0/0:0,90,255:30:0:87	1/1:234,30,0:10:0:27	1/1:255,87,0:29:0:84	1/1:255,45,0:15:0:42	1/1:255,48,0:16:0:45	1/1:255,57,0:19:0:54	chr1
chr1	9196969	.	T	C	999	PASS	DP=161;VDB=0.0237;AF1=0.5023;G3=0.5,7.91e-10,0.5;HWE=0.000208;AC1=10;DP4=30,37,40,49;MQ=59;FQ=999;PV4=1,0.11,0.059,1	GT:PL:DP:SP:GQ	0/0:0,48,255:16:0:45	0/0:0,18,177:6:0:15	0/0:0,21,211:7:0:18	0/0:0,30,251:10:0:27	0/0:0,84,255:28:0:81	1/1:255,33,0:11:0:30	1/1:255,102,0:34:0:99	1/1:255,36,0:12:0:33	1/1:255,66,0:22:0:63	1/1:250,30,0:10:0:27	chr1
chr1	9197588	.	G	A	999	PASS	DP=155;VDB=0.024;AF1=0.4973;G3=0.5,3.099e-09,0.5;HWE=0.000213;AC1=10;DP4=31,37,38,33;MQ=60;FQ=999;PV4=0.4,0.066,0.16,1	GT:PL:DP:SP:GQ	0/0:0,33,255:11:0:30	0/0:0,24,206:8:0:21	0/0:0,48,255:16:0:45	0/0:0,36,255:12:0:33	0/0:0,63,255:21:0:60	1/1:255,36,0:12:0:33	1/1:255,72,0:24:0:69	1/1:255,60,0:20:0:57	1/1:248,30,0:10:0:27	1/1:143,15,0:5:0:12	chr1
chr1	9197614	.	CTTTTTTT	CTTTTTT	999	PASS	INDEL;DP=142;VDB=0.0249;AF1=0.4925;G3=0.5,2.948e-08,0.5;HWE=0.000269;AC1=10;DP4=25,31,27,36;MQ=60;FQ=999;PV4=0.86,3.2e-10,0.17,0.014	GT:PL:DP:SP:GQ	0/0:0,36,107:12:0:33	0/0:0,15,46:5:0:12	0/0:0,42,112:14:0:39	0/0:0,33,99:11:0:30	0/0:0,42,112:14:0:39	1/1:96,30,0:10:0:27	1/1:135,69,0:23:0:66	1/1:119,51,0:17:0:48	1/1:96,30,0:10:0:27	1/1:40,9,0:3:0:7	chr1
chr1	9197754	.	C	T	999	PASS	DP=123;VDB=0.0216;AF1=0.4996;G3=0.5,1.2e-09,0.5;HWE=0.000209;AC1=10;DP4=28,27,27,36;MQ=60;FQ=999;PV4=0.46,1,1,0.3	GT:PL:DP:SP:GQ	0/0:0,24,197:8:0:21	0/0:0,21,216:7:0:18	0/0:0,33,255:11:0:30	0/0:0,48,255:16:0:45	0/0:0,39,255:13:0:36	1/1:255,33,0:11:0:30	1/1:255,66,0:22:0:63	1/1:255,39,0:13:0:36	1/1:255,33,0:11:0:30	1/1:178,18,0:6:0:15	chr1
chr1	9197781	.	GAAAAAAAAA	GAAAAAAAAAA	999	PASS	INDEL;DP=123;VDB=0.0239;AF1=0.5025;G3=0.5,1.491e-08,0.5;HWE=0.000221;AC1=10;DP4=20,28,26,30;MQ=59;FQ=999;PV4=0.69,1,0.33,0.053	GT:PL:DP:SP:GQ	0/0:0,18,39:6:0:15	0/0:0,18,54:6:0:15	0/0:0,21,59:7:0:18	0/0:0,51,87:17:0:48	0/0:0,33,79:11:0:30	1/1:69,27,0:9:0:24	1/1:99,57,0:19:0:54	1/1:77,29,0:14:0:26	1/1:59,21,0:7:0:18	1/1:66,24,0:8:0:21	chr1
chr1	9197882	.	G	A	999	PASS	DP=142;VDB=0.0261;AF1=0.4979;G3=0.5,8.371e-10,0.5;HWE=0.000208;AC1=10;DP4=38,33,36,29;MQ=59;FQ=999;PV4=0.86,1,1,1	GT:PL:DP:SP:GQ	0/0:0,30,254:10:0:27	0/0:0,30,250:10:0:27	0/0:0,30,255:10:0:27	0/0:0,57,255:19:0:54	0/0:0,66,255:22:0:63	1/1:255,45,0:15:0:42	1/1:255,72,0:24:0:69	1/1:255,39,0:13:0:36	1/1:208,21,0:7:0:18	1/1:178,18,0:6:0:15	chr1
chr1	9198099	.	C	T	999	PASS	DP=186;VDB=0.0236;AF1=0.5;G3=0.5,4.09e-13,0.5;HWE=0.000197;AC1=10;DP4=50,47,43,42;MQ=59;FQ=999;PV4=1,1,0.35,1	GT:PL:DP:SP:GQ	0/0:0,66,255:22:0:63	0/0:0,45,255:15:0:42	0/0:0,72,255:24:0:69	0/0:0,54,255:18:0:51	0/0:0,54,255:18:0:51	1/1:255,60,0:20:0:57	1/1:255,69,0:23:0:66	1/1:255,42,0:14:0:39	1/1:255,48,0:16:0:45	1/1:250,36,0:12:0:33	chr1
chr1	9198253	.	G	A	999	PASS	DP=228;VDB=0.0266;AF1=0.5;G3=0.5,2.741e-13,0.5;HWE=0.000197;AC1=10;DP4=62,59,52,51;MQ=60;FQ=999;PV4=1,1,1,0.0028	GT:PL:DP:SP:GQ	0/0:0,54,255:18:0:51	0/0:0,54,255:18:0:51	0/0:0,78,255:26:0:75	0/0:0,105,255:35:0:99	0/0:0,72,255:24:0:69	1/1:255,63,0:21:0:60	1/1:255,111,0:37:0:99	1/1:255,57,0:19:0:54	1/1:255,42,0:14:0:39	1/1:255,36,0:12:0:33	chr1
chr1	9198282	.	G	A	999	PASS	DP=203;VDB=0.0229;AF1=0.5;G3=0.5,1.523e-12,0.5;HWE=0.000197;AC1=10;DP4=53,56,42,48;MQ=60;FQ=999;PV4=0.89,0.34,1,0.43	GT:PL:DP:SP:GQ	0/0:0,42,255:14:0:39	0/0:0,51,255:17:0:48	0/0:0,66,255:22:0:63	0/0:0,96,255:32:0:93	0/0:0,72,255:24:0:69	1/1:255,60,0:20:0:57	1/1:255,96,0:32:0:93	1/1:255,36,0:12:0:33	1/1:255,39,0:13:0:36	1/1:255,39,0:13:0:36	chr1
chr1	9198343	.	G	A	999	PASS	DP=174;VDB=0.0255;AF1=0.4984;G3=0.5,1.086e-10,0.5;HWE=0.000203;AC1=10;DP4=39,55,34,43;MQ=60;FQ=999;PV4=0.76,1,1,0.49	GT:PL:DP:SP:GQ	0/0:0,42,255:14:0:39	0/0:0,63,255:21:0:60	0/0:0,54,255:18:0:51	0/0:0,72,255:24:0:69	0/0:0,51,255:17:0:48	1/1:255,51,0:17:0:48	1/1:255,81,0:27:0:78	1/1:167,18,0:6:0:15	1/1:255,36,0:12:0:33	1/1:255,45,0:15:0:42	chr1
chr1	9198417	.	A	T	999	PASS	DP=169;VDB=0.0214;AF1=0.5003;G3=0.5,1.23e-09,0.5;HWE=0.000199;AC1=10;DP4=39,32,49,38;MQ=59;FQ=999;PV4=0.87,0.47,0.02,0.42	GT:PL:DP:SP:GQ	0/0:0,24,212:8:0:21	0/0:0,42,255:14:0:39	0/0:0,48,255:16:0:45	0/0:0,54,255:18:0:51	0/0:0,45,255:15:0:42	1/1:255,57,0:19:0:54	1/1:255,90,0:30:0:87	1/1:226,30,0:10:0:27	1/1:255,48,0:16:0:45	1/1:255,36,0:12:0:33	chr1
chr1	9198866	.	G	C	999	PASS	DP=144;VDB=0.0249;AF1=0.5047;G3=0.5,7.473e-08,0.5;HWE=0.000233;AC1=10;DP4=27,27,38,48;MQ=59;FQ=999;PV4=0.6,0.3,0.12,0.092	GT:PL:DP:SP:GQ	0/0:0,12,128:4:0:9	0/0:0,24,210:8:0:21	0/0:0,30,252:10:0:27	0/0:0,54,255:18:0:51	0/0:0,42,255:14:0:39	1/1:255,72,0:24:0:69	1/1:255,66,0:22:0:63	1/1:255,54,0:18:0:51	1/1:255,48,0:16:0:45	1/1:174,18,0:6:0:15	chr1
chr1	9199053	.	A	G	999	PASS	DP=161;VDB=0.0259;AF1=0.5;G3=0.5,5.404e-09,0.5;HWE=0.0002;AC1=10;DP4=40,39,39,38;MQ=58;FQ=999;PV4=1,0.097,1,1	GT:PL:DP:SP:GQ	0/0:0,24,234:8:0:21	0/0:0,42,255:14:0:39	0/0:0,33,252:11:0:30	0/0:0,63,255:21:0:60	0/0:0,75,255:25:0:72	1/1:255,66,0:22:0:63	1/1:255,54,0:18:0:51	1/1:205,24,0:8:0:21	1/1:255,51,0:17:0:48	1/1:255,36,0:12:0:33	chr1
chr1	9199153	.	T	C	999	PASS	DP=148;VDB=0.0228;AF1=0.4992;G3=0.5,5.554e-10,0.5;HWE=0.000207;AC1=10;DP4=39,33,31,41;MQ=59;FQ=999;PV4=0.24,1,1,0.29	GT:PL:DP:SP:GQ	0/0:0,24,221:8:0:21	0/0:0,27,235:9:0:24	0/0:0,27,246:9:0:24	0/0:0,75,255:25:0:72	0/0:0,63,255:21:0:60	1/1:255,48,0:16:0:45	1/1:255,72,0:24:0:69	1/1:155,18,0:6:0:15	1/1:255,45,0:15:0:42	1/1:255,33,0:11:0:30	chr1
chr1	9199318	.	A	G	999	PASS	DP=133;VDB=0.0225;AF1=0.5045;G3=0.5,4.889e-08,0.5;HWE=0.000229;AC1=10;DP4=41,28,39,25;MQ=59;FQ=999;PV4=1,0.26,1,1	GT:PL:DP:SP:GQ	0/0:0,12,142:4:0:9	0/0:0,36,255:12:0:33	0/0:0,45,255:15:0:42	0/0:0,57,255:19:0:54	0/0:0,57,255:19:0:54	1/1:255,72,0:24:0:69	1/1:255,36,0:12:0:33	1/1:169,24,0:8:0:21	1/1:255,39,0:13:0:36	1/1:209,21,0:7:0:18	chr1
chr1	9199637	.	CAAAAAAAAAAAAA	CAAAAAAAAAAAA	103	PASS	INDEL;DP=116;VDB=0.02;AF1=0.4787;G3=0.5061,1.045e-06,0.4939;HWE=0.000499;AC1=10;DP4=13,18,12,31;MQ=57;FQ=94.9;PV4=0.22,1,1,1	GT:PL:DP:SP:GQ	0/0:0,18,39:6:0:16	0/0:0,12,29:4:0:10	0/0:0,18,39:6:0:16	0/0:0,21,44:7:0:18	0/0:0,21,37:8:0:18	1/1:46,24,0:8:0:21	1/1:70,51,0:17:0:48	1/1:14,6,2:5:0:3	1/1:28,15,0:6:0:12	1/1:43,21,0:7:0:18	chr1
chr1	9200262	.	T	G	999	PASS	DP=94;VDB=0.0218;AF1=0.4923;G3=0.5,2.186e-07,0.5;HWE=0.000246;AC1=10;DP4=23,25,17,19;MQ=58;FQ=999;PV4=1,1,0.37,0.31	GT:PL:DP:SP:GQ	0/0:0,24,211:8:0:21	0/0:0,21,196:7:0:18	0/0:0,33,255:11:0:30	0/0:0,30,252:10:0:27	0/0:0,36,255:12:0:33	1/1:130,12,0:4:0:9	1/1:208,21,0:7:0:18	1/1:166,18,0:6:0:15	1/1:255,36,0:12:0:33	1/1:203,21,0:7:0:18	chr1
chr1	9200480	.	G	A	999	PASS	DP=155;VDB=0.0244;AF1=0.5013;G3=0.5,2.017e-10,0.5;HWE=0.000205;AC1=10;DP4=44,33,32,38;MQ=59;FQ=999;PV4=0.19,0.32,0.089,0.18	GT:PL:DP:SP:GQ	0/0:0,51,255:17:0:48	0/0:0,33,255:11:0:30	0/0:0,69,255:23:0:66	0/0:0,18,177:6:0:15	0/0:0,60,255:20:0:57	1/1:244,30,0:10:0:27	1/1:255,75,0:25:0:72	1/1:255,33,0:11:0:30	1/1:248,30,0:10:0:27	1/1:255,42,0:14:0:39	chr1
chr1	9200576	.	C	T	999	PASS	DP=160;VDB=0.0245;AF1=0.4988;G3=0.5,2.585e-10,0.5;HWE=0.000205;AC1=10;DP4=50,50,25,30;MQ=59;FQ=999;PV4=0.62,1,0.46,0.49	GT:PL:DP:SP:GQ	0/0:0,75,255:25:0:72	0/0:0,48,255:16:0:45	0/0:0,45,255:15:0:42	0/0:0,24,216:8:0:21	0/0:0,108,255:36:0:99	1/1:223,24,0:8:0:21	1/1:255,57,0:19:0:54	1/1:205,21,0:7:0:18	1/1:212,24,0:8:0:21	1/1:255,39,0:13:0:36	chr1
chr1	9200612	.	T	C	999	PASS	DP=155;VDB=0.0265;AF1=0.4997;G3=0.5,2.146e-10,0.5;HWE=0.000205;AC1=10;DP4=49,45,31,27;MQ=60;FQ=999;PV4=1,0.19,1,0.2	GT:PL:DP:SP:GQ	0/0:0,81,255:27:0:78	0/0:0,48,255:16:0:45	0/0:0,36,255:12:0:33	0/0:0,21,213:7:0:18	0/0:0,96,255:32:0:93	1/1:255,30,0:10:0:27	1/1:255,69,0:23:0:66	1/1:220,24,0:8:0:21	1/1:245,27,0:9:0:24	1/1:220,24,0:8:0:21	chr1
chr1	9201146	.	ATTTTTT	ATTTTTTT	999	PASS	INDEL;DP=149;VDB=0.0234;AF1=0.482;G3=0.5001,2.589e-07,0.4999;HWE=0.00031;AC1=10;DP4=39,39,37,31;MQ=59;FQ=999;PV4=0.62,1,0.0078,1	GT:PL:DP:SP:GQ	0/0:0,42,128:14:0:39	0/0:0,39,135:13:0:36	0/0:0,54,155:18:0:51	0/0:0,51,147:17:0:48	0/0:0,48,142:16:0:45	1/1:136,45,0:15:0:42	1/1:168,99,0:33:0:96	1/1:103,27,0:9:0:24	1/1:31,6,0:2:0:5	1/1:109,27,0:9:0:24	chr1
chr1	9201284	.	A	G	999	PASS	DP=158;VDB=0.0216;AF1=0.4971;G3=0.5,1.868e-09,0.5;HWE=0.000211;AC1=10;DP4=44,33,41,36;MQ=60;FQ=999;PV4=0.75,1,1,1	GT:PL:DP:SP:GQ	0/0:0,39,255:13:0:36	0/0:0,30,243:10:0:27	0/0:0,48,255:16:0:45	0/0:0,45,255:15:0:42	0/0:0,69,255:23:0:66	1/1:255,57,0:19:0:54	1/1:255,84,0:28:0:81	1/1:255,39,0:13:0:36	1/1:255,36,0:12:0:33	1/1:154,15,0:5:0:12	chr1
chr1	9201532	.	T	C	999	PASS	DP=160;VDB=0.0212;AF1=0.4985;G3=0.5,2.637e-10,0.5;HWE=0.000205;AC1=10;DP4=37,32,48,40;MQ=60;FQ=999;PV4=1,1,1,0.29	GT:PL:DP:SP:GQ	0/0:0,45,255:15:0:42	0/0:0,36,255:12:0:33	0/0:0,27,239:9:0:24	0/0:0,54,255:18:0:51	0/0:0,45,255:15:0:42	1/1:255,60,0:20:0:57	1/1:255,117,0:39:0:99	1/1:255,42,0:14:0:39	1/1:185,18,0:6:0:15	1/1:237,27,0:9:0:24	chr1
chr1	9201792	.	C	G	999	PASS	DP=139;VDB=0.0252;AF1=0.5015;G3=0.5,3.155e-08,0.5;HWE=0.000226;AC1=10;DP4=38,27,32,35;MQ=59;FQ=999;PV4=0.23,0.0021,0.093,0.2	GT:PL:DP:SP:GQ	0/0:0,18,178:6:0:15	0/0:0,39,255:13:0:36	0/0:0,16,255:18:0:13	0/0:0,42,255:14:0:39	0/0:0,45,255:15:0:42	1/1:181,18,0:6:0:15	1/1:255,78,0:26:0:75	1/1:210,27,0:9:0:24	1/1:194,21,0:7:0:18	1/1:255,54,0:18:0:51	chr1
chr1	9202234	.	C	T	999	PASS	DP=158;VDB=0.0198;AF1=0.503;G3=0.5,1.761e-09,0.5;HWE=0.00021;AC1=10;DP4=32,39,44,37;MQ=60;FQ=999;PV4=0.33,0.058,0.029,1	GT:PL:DP:SP:GQ	0/0:0,33,255:11:0:30	0/0:0,15,163:5:0:12	0/0:0,48,255:16:0:45	0/0:0,48,255:16:0:45	0/0:0,69,255:23:0:66	1/1:255,57,0:19:0:54	1/1:255,51,0:17:0:48	1/1:255,33,0:11:0:30	1/1:255,48,0:16:0:45	1/1:255,54,0:18:0:51	chr1
chr1	9203148	.	A	G	999	PASS	DP=144;VDB=0.0212;AF1=0.4955;G3=0.5,9.914e-09,0.5;HWE=0.000218;AC1=10;DP4=42,39,30,30;MQ=59;FQ=999;PV4=0.87,1,1,0.28	GT:PL:DP:SP:GQ	0/0:0,30,225:10:0:27	0/0:0,42,255:14:0:39	0/0:0,33,255:11:0:30	0/0:0,45,255:15:0:42	0/0:0,93,255:31:0:90	1/1:255,63,0:21:0:60	1/1:255,54,0:18:0:51	1/1:178,18,0:6:0:15	1/1:248,30,0:10:0:27	1/1:151,15,0:5:0:12	chr1
chr1	9204058	.	T	C	999	PASS	DP=139;VDB=0.025;AF1=0.5013;G3=0.5,2.593e-10,0.5;HWE=0.000205;AC1=10;DP4=42,25,37,32;MQ=55;FQ=999;PV4=0.3,1,1,1	GT:PL:DP:SP:GQ	1/1:255,30,0:10:0:27	1/1:247,27,0:9:0:24	1/1:255,45,0:15:0:42	1/1:255,39,0:13:0:36	1/1:255,66,0:22:0:63	0/0:0,18,162:6:0:15	0/0:0,66,255:22:0:63	0/0:0,48,255:16:0:45	0/0:0,30,242:10:0:27	0/0:0,39,227:13:0:36	chr1
chr1	9204062	.	G	A	999	PASS	DP=141;VDB=0.0261;AF1=0.4992;G3=0.5,7.112e-10,0.5;HWE=0.000208;AC1=10;DP4=38,32,42,26;MQ=55;FQ=999;PV4=0.39,0.4,1e-10,0.35	GT:PL:DP:SP:GQ	0/0:0,30,255:10:0:27	0/0:0,21,227:7:0:18	0/0:0,45,255:15:0:42	0/0:0,45,255:15:0:42	0/0:0,69,255:23:0:66	1/1:167,18,0:6:0:15	1/1:255,66,0:22:0:63	1/1:255,48,0:16:0:45	1/1:245,30,0:10:0:27	1/1:247,42,0:14:0:39	chr1
chr1	9204173	.	ATCA	ATCAGTCA	999	PASS	INDEL;DP=127;VDB=0.0229;AF1=0.498;G3=0.5,3.051e-09,0.5;HWE=0.000213;AC1=10;DP4=39,38,23,20;MQ=54;FQ=999;PV4=0.85,1,7.3e-14,1	GT:PL:DP:SP:GQ	0/0:0,21,255:7:0:18	0/0:0,33,255:11:0:30	0/0:0,54,255:18:0:51	0/0:0,60,255:20:0:57	0/0:0,63,255:21:0:60	1/1:243,21,0:7:0:18	1/1:255,33,0:11:0:30	1/1:175,24,0:8:0:21	1/1:185,18,0:6:0:15	1/1:255,33,0:11:0:30	chr1
chr1	9204248	.	ATA	ATAACAATATTTTA	999	PASS	INDEL;DP=111;VDB=0.0222;AF1=0.4402;G3=0.5,1.264e-06,0.5;HWE=0.000803;AC1=9;DP4=37,36,4,13;MQ=54;FQ=999;PV4=0.059,1,3.6e-18,1	GT:PL:DP:SP:GQ	0/0:0,27,255:9:0:25	0/0:0,33,255:11:0:31	0/0:0,54,255:18:0:52	0/0:0,54,255:18:0:52	0/0:0,51,255:17:0:49	1/1:82,9,0:3:0:6	1/1:58,6,0:2:0:4	1/1:53,6,0:2:0:4	1/1:112,18,0:6:0:14	1/1:88,12,0:4:0:8	chr1
chr1	9204418	.	CTCTTT	CTT	999	PASS	INDEL;DP=85;VDB=0.0198;AF1=0.4577;G3=0.5,9.97e-07,0.5;HWE=0.000751;AC1=9;DP4=22,12,19,8;MQ=52;FQ=999;PV4=0.78,0.26,0.081,1	GT:PL:DP:SP:GQ	0/0:0,12,198:4:0:10	0/0:0,21,217:7:0:19	0/0:0,21,199:7:0:19	0/0:0,24,255:8:0:22	0/0:0,24,255:8:0:22	1/1:207,48,30:7:0:14	1/1:227,66,54:7:0:9	1/1:242,78,63:7:0:11	1/1:127,55,49:4:0:4	1/1:67,6,0:2:0:4	chr1
chr1	9205470	.	A	G	999	PASS	DP=154;VDB=0.0223;AF1=0.4943;G3=0.5,2.539e-08,0.5;HWE=0.000224;AC1=10;DP4=33,43,35,39;MQ=59;FQ=999;PV4=0.74,1,0.43,1	GT:PL:DP:SP:GQ	0/0:0,54,255:18:0:51	0/0:0,33,243:11:0:30	0/0:0,39,255:13:0:36	0/0:0,51,255:17:0:48	0/0:0,51,255:17:0:48	1/1:255,33,0:11:0:30	1/1:255,63,0:21:0:60	1/1:255,42,0:14:0:39	1/1:255,72,0:24:0:69	1/1:136,12,0:4:0:9	chr1
chr1	9205527	.	G	A	999	PASS	DP=139;VDB=0.0261;AF1=0.4992;G3=0.5,1.17e-10,0.5;HWE=0.000204;AC1=10;DP4=28,40,37,32;MQ=60;FQ=999;PV4=0.17,0.24,1,0.48	GT:PL:DP:SP:GQ	0/0:0,48,255:16:0:45	0/0:0,24,212:8:0:21	0/0:0,36,255:12:0:33	0/0:0,51,255:17:0:48	0/0:0,45,255:15:0:42	1/1:255,36,0:12:0:33	1/1:255,54,0:18:0:51	1/1:210,24,0:8:0:21	1/1:255,72,0:24:0:69	1/1:208,21,0:7:0:18	chr1
chr1	9205754	.	G	A	999	PASS	DP=119;VDB=0.0261;AF1=0.4965;G3=0.5,1.028e-08,0.5;HWE=0.000219;AC1=10;DP4=28,36,21,31;MQ=56;FQ=999;PV4=0.85,1,0.007,0.25	GT:PL:DP:SP:GQ	0/0:0,27,241:9:0:24	0/0:0,24,217:8:0:21	0/0:0,30,255:10:0:27	0/0:0,60,255:20:0:57	0/0:0,51,255:17:0:48	1/1:255,45,0:15:0:42	1/1:255,51,0:17:0:48	1/1:138,15,0:5:0:12	1/1:200,21,0:7:0:18	1/1:217,24,0:8:0:21	chr1
chr1	9206130	.	A	C	999	PASS	DP=165;VDB=0.0224;AF1=0.4999;G3=0.5,2.002e-10,0.5;HWE=0.000198;AC1=10;DP4=44,43,42,35;MQ=59;FQ=999;PV4=0.64,1,1,1	GT:PL:DP:SP:GQ	0/0:0,39,255:13:0:36	0/0:0,30,255:10:0:27	0/0:0,51,255:17:0:48	0/0:0,45,255:15:0:42	0/0:0,96,255:32:0:93	1/1:255,51,0:17:0:48	1/1:255,81,0:27:0:78	1/1:255,36,0:12:0:33	1/1:255,33,0:11:0:30	1/1:255,30,0:10:0:27	chr1
chr1	9206764	.	A	G	999	PASS	DP=180;VDB=0.0244;AF1=0.5023;G3=0.5,5.622e-10,0.5;HWE=0.000207;AC1=10;DP4=43,35,45,49;MQ=59;FQ=999;PV4=0.36,1,1,1	GT:PL:DP:SP:GQ	0/0:0,36,255:12:0:33	0/0:0,18,148:6:0:15	0/0:0,45,255:15:0:42	0/0:0,21,211:7:0:18	0/0:0,114,255:38:0:99	1/1:255,60,0:20:0:57	1/1:255,81,0:27:0:78	1/1:255,63,0:21:0:60	1/1:255,36,0:12:0:33	1/1:255,42,0:14:0:39	chr1
chr1	9206802	.	A	G	999	PASS	DP=174;VDB=0.0234;AF1=0.5007;G3=0.5,5.979e-09,0.5;HWE=0.0002;AC1=10;DP4=36,45,41,46;MQ=59;FQ=999;PV4=0.76,0.3,1,1	GT:PL:DP:SP:GQ	0/0:0,42,255:14:0:39	0/0:0,24,220:8:0:21	0/0:0,45,255:15:0:42	0/0:0,24,209:8:0:21	0/0:0,108,255:36:0:99	1/1:255,63,0:21:0:60	1/1:255,51,0:17:0:48	1/1:255,69,0:23:0:66	1/1:247,30,0:10:0:27	1/1:255,48,0:16:0:45	chr1
chr1	9207217	.	G	C	999	PASS	DP=185;VDB=0.0253;AF1=0.5001;G3=0.5,2.24e-11,0.5;HWE=0.000197;AC1=10;DP4=45,47,40,52;MQ=59;FQ=999;PV4=0.55,0.48,0.082,0.41	GT:PL:DP:SP:GQ	0/0:0,39,255:13:0:36	0/0:0,30,255:10:0:27	0/0:0,42,255:14:0:39	0/0:0,81,255:27:0:78	0/0:0,84,255:28:0:81	1/1:255,45,0:15:0:42	1/1:255,84,0:28:0:81	1/1:255,66,0:22:0:63	1/1:255,42,0:14:0:39	1/1:255,39,0:13:0:36	chr1
chr1	9207634	.	C	T	999	PASS	DP=135;VDB=0.0234;AF1=0.4938;G3=0.5,3.385e-08,0.5;HWE=0.000226;AC1=10;DP4=37,39,22,31;MQ=59;FQ=999;PV4=0.47,1,1,0.13	GT:PL:DP:SP:GQ	1/1:255,30,0:10:0:27	1/1:138,12,0:4:0:9	1/1:202,24,0:8:0:21	1/1:255,42,0:14:0:39	1/1:255,51,0:17:0:48	0/0:0,57,255:19:0:54	0/0:0,60,255:20:0:57	0/0:0,39,255:13:0:36	0/0:0,33,233:11:0:30	0/0:0,39,255:13:0:36	chr1
chr1	9207743	.	TCC	TC	999	PASS	INDEL;DP=169;VDB=0.0234;AF1=0.4958;G3=0.5,5.988e-08,0.5;HWE=0.000231;AC1=10;DP4=49,44,39,32;MQ=59;FQ=999;PV4=0.87,2.4e-16,1,1	GT:PL:DP:SP:GQ	1/1:248,33,0:11:0:30	1/1:117,12,0:4:0:9	1/1:255,39,0:13:0:36	1/1:255,81,0:27:0:78	1/1:255,48,0:16:0:45	0/0:0,69,255:23:0:66	0/0:0,102,255:34:0:99	0/0:0,45,255:15:0:42	0/0:0,18,191:6:0:15	0/0:0,45,255:15:0:42	chr1
chr1	9207958	.	T	C	999	PASS	DP=98;VDB=0.0191;AF1=0.5028;G3=0.5,7.228e-08,0.5;HWE=0.000234;AC1=10;DP4=20,29,18,28;MQ=59;FQ=999;PV4=1,1,0.0093,1	GT:PL:DP:SP:GQ	0/0:0,21,201:7:0:18	0/0:0,15,149:5:0:12	0/0:0,33,255:11:0:30	0/0:0,18,174:6:0:15	0/0:0,60,255:20:0:57	1/1:241,27,0:9:0:24	1/1:185,18,0:6:0:15	1/1:255,39,0:13:0:36	1/1:255,33,0:11:0:30	1/1:195,21,0:7:0:18	chr1
chr1	9208372	.	A	T	999	PASS	DP=146;VDB=0.0215;AF1=0.4998;G3=0.5,8.069e-10,0.5;HWE=0.000199;AC1=10;DP4=46,34,36,29;MQ=59;FQ=999;PV4=0.87,1,1,1	GT:PL:DP:SP:GQ	1/1:255,39,0:13:0:36	1/1:255,30,0:10:0:27	1/1:255,39,0:13:0:36	1/1:232,27,0:9:0:24	1/1:255,60,0:20:0:57	0/0:0,39,255:13:0:36	0/0:0,90,255:30:0:87	0/0:0,45,255:15:0:42	0/0:0,36,255:12:0:33	0/0:0,30,254:10:0:27	chr1
chr1	9209309	.	G	A	999	PASS	DP=121;VDB=0.0224;AF1=0.5186;G3=0.5,3.247e-07,0.5;HWE=0.000318;AC1=10;DP4=24,19,37,35;MQ=60;FQ=999;PV4=0.7,0.45,1,1	GT:PL:DP:SP:GQ	0/0:0,24,212:8:0:21	0/0:0,6,56:2:0:5	0/0:0,24,224:8:0:21	0/0:0,24,211:8:0:21	0/0:0,51,255:17:0:48	1/1:247,30,0:10:0:27	1/1:255,87,0:29:0:84	1/1:216,30,0:10:0:27	1/1:255,33,0:11:0:30	1/1:251,36,0:12:0:33	chr1
chr1	9209412	.	C	T	999	PASS	DP=126;VDB=0.0236;AF1=0.4947;G3=0.5,3.085e-08,0.5;HWE=0.000226;AC1=10;DP4=37,20,36,33;MQ=59;FQ=999;PV4=0.2,0.49,0.096,1	GT:PL:DP:SP:GQ	0/0:0,27,248:9:0:24	0/0:0,30,250:10:0:27	0/0:0,30,233:10:0:27	0/0:0,39,255:13:0:36	0/0:0,45,255:15:0:42	1/1:255,39,0:13:0:36	1/1:255,72,0:24:0:69	1/1:132,12,0:4:0:9	1/1:255,42,0:14:0:39	1/1:255,42,0:14:0:39	chr1
chr1	9209463	.	G	A	999	PASS	DP=147;VDB=0.0214;AF1=0.4939;G3=0.5,3.1e-08,0.5;HWE=0.000226;AC1=10;DP4=44,37,31,31;MQ=59;FQ=999;PV4=0.62,1,0.1,1	GT:PL:DP:SP:GQ	0/0:0,36,255:12:0:33	0/0:0,51,255:17:0:48	0/0:0,48,255:16:0:45	0/0:0,45,255:15:0:42	0/0:0,63,255:21:0:60	1/1:255,45,0:15:0:42	1/1:255,60,0:20:0:57	1/1:129,12,0:4:0:9	1/1:255,45,0:15:0:42	1/1:193,24,0:8:0:21	chr1
chr1	9209844	.	C	G	999	PASS	DP=180;VDB=0.0259;AF1=0.5008;G3=0.5,4.435e-09,0.5;HWE=0.0002;AC1=10;DP4=35,39,60,42;MQ=59;FQ=999;PV4=0.17,0.32,0.44,1	GT:PL:DP:SP:GQ	0/0:0,21,197:7:0:18	0/0:0,48,255:16:0:45	0/0:0,36,255:12:0:33	0/0:0,54,255:18:0:51	0/0:0,63,255:21:0:60	1/1:255,84,0:28:0:81	1/1:255,69,0:23:0:66	1/1:255,51,0:17:0:48	1/1:255,51,0:17:0:48	1/1:255,51,0:17:0:48	chr1
chr1	9210162	.	T	C	999	PASS	DP=173;VDB=0.0238;AF1=0.4999;G3=0.5,1.346e-10,0.5;HWE=0.000198;AC1=10;DP4=32,47,39,52;MQ=60;FQ=999;PV4=0.88,0.27,1,1	GT:PL:DP:SP:GQ	0/0:0,51,255:17:0:48	0/0:0,33,254:11:0:30	0/0:0,51,255:17:0:48	0/0:0,51,255:17:0:48	0/0:0,51,255:17:0:48	1/1:255,54,0:18:0:51	1/1:255,84,0:28:0:81	1/1:255,63,0:21:0:60	1/1:255,45,0:15:0:42	1/1:218,27,0:9:0:24	chr1
chr1	9210501	.	A	T	999	PASS	DP=182;VDB=0.0231;AF1=0.5001;G3=0.5,2.837e-10,0.5;HWE=0.000198;AC1=10;DP4=44,44,39,49;MQ=59;FQ=999;PV4=0.55,1,0.026,1	GT:PL:DP:SP:GQ	0/0:0,54,255:18:0:51	0/0:0,27,239:9:0:24	0/0:0,48,255:16:0:45	0/0:0,78,255:26:0:75	0/0:0,57,255:19:0:54	1/1:255,30,0:10:0:27	1/1:255,96,0:32:0:93	1/1:255,36,0:12:0:33	1/1:255,54,0:18:0:51	1/1:255,48,0:16:0:45	chr1
chr1	9210855	.	GTTTTTTTT	GTTTTTTT	999	PASS	INDEL;DP=168;VDB=0.0249;AF1=0.5008;G3=0.5,6.313e-09,0.5;HWE=0.000201;AC1=10;DP4=38,33,41,44;MQ=59;FQ=999;PV4=0.52,0.0011,0.012,0.085	GT:PL:DP:SP:GQ	0/0:0,33,87:11:0:30	0/0:0,21,66:7:0:18	0/0:0,45,92:15:0:42	0/0:0,54,104:18:0:51	0/0:0,60,94:20:0:57	1/1:96,45,0:15:0:42	1/1:106,63,0:21:0:60	1/1:87,33,0:11:0:30	1/1:114,78,0:26:0:75	1/1:91,36,0:12:0:33	chr1
chr1	9210973	.	T	C	999	PASS	DP=171;VDB=0.0265;AF1=0.5001;G3=0.5,3.418e-11,0.5;HWE=0.000197;AC1=10;DP4=37,43,47,39;MQ=60;FQ=999;PV4=0.35,0.11,1,1	GT:PL:DP:SP:GQ	0/0:0,30,255:10:0:27	0/0:0,36,255:12:0:33	0/0:0,51,255:18:0:48	0/0:0,42,255:14:0:39	0/0:0,81,255:27:0:78	1/1:255,57,0:19:0:54	1/1:255,69,0:23:0:66	1/1:255,45,0:15:0:42	1/1:255,48,0:16:0:45	1/1:255,36,0:12:0:33	chr1
chr1	9212770	.	T	C	999	PASS	DP=167;VDB=0.0244;AF1=0.5003;G3=0.5,6.017e-09,0.5;HWE=0.0002;AC1=10;DP4=46,35,43,40;MQ=59;FQ=999;PV4=0.53,0.46,0.4,0.37	GT:PL:DP:SP:GQ	0/0:0,30,249:10:0:27	0/0:0,24,194:8:0:21	0/0:0,30,255:10:0:27	0/0:0,81,255:27:0:78	0/0:0,78,255:26:0:75	1/1:255,72,0:24:0:69	1/1:255,81,0:27:0:78	1/1:250,30,0:10:0:27	1/1:255,39,0:13:0:36	1/1:248,27,0:9:0:24	chr1
chr1	9212834	.	A	C	999	PASS	DP=184;VDB=0.0261;AF1=0.4999;G3=0.5,4.641e-12,0.5;HWE=0.000197;AC1=10;DP4=48,50,46,37;MQ=59;FQ=999;PV4=0.46,1,0.087,1	GT:PL:DP:SP:GQ	0/0:0,45,255:15:0:42	0/0:0,60,255:20:0:57	0/0:0,48,255:16:0:45	0/0:0,60,255:20:0:57	0/0:0,81,255:27:0:78	1/1:255,63,0:21:0:60	1/1:255,72,0:24:0:69	1/1:255,36,0:12:0:33	1/1:255,33,0:11:0:30	1/1:255,45,0:15:0:42	chr1
chr1	9212995	.	G	T	999	PASS	DP=182;VDB=0.0236;AF1=0.5002;G3=0.5,2.806e-10,0.5;HWE=0.000198;AC1=10;DP4=35,44,50,48;MQ=59;FQ=999;PV4=0.45,1,1,0.13	GT:PL:DP:SP:GQ	1/1:255,48,0:16:0:45	1/1:253,33,0:11:0:30	1/1:255,51,0:17:0:48	1/1:255,75,0:25:0:72	1/1:255,87,0:29:0:84	0/0:0,57,255:19:0:54	0/0:0,84,255:28:0:81	0/0:0,33,255:11:0:30	0/0:0,27,243:9:0:24	0/0:0,36,255:12:0:33	chr1
chr1	9213174	.	C	T	999	PASS	DP=190;VDB=0.0256;AF1=0.5004;G3=0.5,6.917e-10,0.5;HWE=0.000198;AC1=10;DP4=48,42,54,39;MQ=60;FQ=999;PV4=0.55,1,0.18,0.49	GT:PL:DP:SP:GQ	1/1:255,48,0:16:0:45	1/1:255,36,0:12:0:33	1/1:255,39,0:13:0:36	1/1:255,47,0:29:0:44	1/1:255,72,0:24:0:69	0/0:0,60,255:20:0:57	0/0:0,81,255:27:0:78	0/0:0,57,255:19:0:54	0/0:0,45,255:15:0:42	0/0:0,24,223:8:0:21	chr1
chr1	9213665	.	A	C	999	PASS	DP=162;VDB=0.025;AF1=0.503;G3=0.5,1.737e-09,0.5;HWE=0.00021;AC1=10;DP4=45,35,38,38;MQ=59;FQ=999;PV4=0.52,1,0.27,1	GT:PL:DP:SP:GQ	1/1:255,51,0:17:0:48	1/1:255,39,0:13:0:36	1/1:255,36,0:12:0:33	1/1:255,36,0:12:0:33	1/1:255,66,0:22:0:63	0/0:0,42,255:14:0:39	0/0:0,93,255:31:0:90	0/0:0,54,255:18:0:51	0/0:0,36,255:12:0:33	0/0:0,15,152:5:0:12	chr1
chr1	9213820	.	A	G	999	PASS	DP=168;VDB=0.0248;AF1=0.5003;G3=0.5,1.545e-08,0.5;HWE=0.000202;AC1=10;DP4=56,32,37,40;MQ=59;FQ=999;PV4=0.059,0.16,0.1,0.079	GT:PL:DP:SP:GQ	0/0:0,57,255:19:0:54	0/0:0,45,255:15:0:42	0/0:0,78,255:26:0:75	0/0:0,21,213:7:0:18	0/0:0,63,255:21:0:60	1/1:255,57,0:19:0:54	1/1:255,72,0:24:0:69	1/1:255,45,0:15:0:42	1/1:210,24,0:8:0:21	1/1:253,33,0:11:0:30	chr1
chr1	9214203	.	G	A	999	PASS	DP=160;VDB=0.024;AF1=0.5;G3=0.5,1.168e-10,0.5;HWE=0.000198;AC1=10;DP4=36,51,37,34;MQ=58;FQ=999;PV4=0.2,0.28,1,1	GT:PL:DP:SP:GQ	1/1:255,42,0:14:0:39	1/1:255,33,0:11:0:30	1/1:255,36,0:12:0:33	1/1:255,36,0:12:0:33	1/1:255,66,0:22:0:63	0/0:0,63,255:21:0:60	0/0:0,93,255:31:0:90	0/0:0,30,255:10:0:27	0/0:0,36,255:12:0:33	0/0:0,39,255:13:0:36	chr1
chr1	9214331	.	G	A	999	PASS	DP=154;VDB=0.0241;AF1=0.4992;G3=0.5,9.58e-10,0.5;HWE=0.000209;AC1=10;DP4=36,36,43,34;MQ=59;FQ=999;PV4=0.51,0.067,1,0.41	GT:PL:DP:SP:GQ	0/0:0,39,255:13:0:36	0/0:0,27,245:9:0:24	0/0:0,21,210:7:0:18	0/0:0,66,255:22:0:63	0/0:0,63,255:21:0:60	1/1:255,84,0:28:0:81	1/1:255,54,0:18:0:51	1/1:255,48,0:16:0:45	1/1:229,27,0:9:0:24	1/1:183,18,0:6:0:15	chr1
chr1	9214473	.	G	A	999	PASS	DP=167;VDB=0.0243;AF1=0.5;G3=0.5,1.792e-10,0.5;HWE=0.000198;AC1=10;DP4=36,44,43,38;MQ=59;FQ=999;PV4=0.35,1,0.13,0.46	GT:PL:DP:SP:GQ	1/1:255,33,0:11:0:30	1/1:243,30,0:10:0:27	1/1:255,48,0:16:0:45	1/1:255,48,0:16:0:45	1/1:255,84,0:28:0:81	0/0:0,75,255:25:0:72	0/0:0,54,255:18:0:51	0/0:0,30,255:10:0:27	0/0:0,45,255:15:0:42	0/0:0,36,255:12:0:33	chr1
chr1	9214783	.	T	C	999	PASS	DP=154;VDB=0.0235;AF1=0.4994;G3=0.5,1.04e-08,0.5;HWE=0.000201;AC1=10;DP4=44,27,39,42;MQ=59;FQ=999;PV4=0.1,1,1,1	GT:PL:DP:SP:GQ	1/1:255,42,0:14:0:39	1/1:208,21,0:7:0:18	1/1:255,45,0:15:0:42	1/1:255,33,0:11:0:30	1/1:255,102,0:34:0:99	0/0:0,45,255:15:0:42	0/0:0,39,255:13:0:36	0/0:0,66,255:22:0:63	0/0:0,36,255:12:0:33	0/0:0,27,205:9:0:24	chr1
chr1	9216157	.	T	A	999	PASS	DP=148;VDB=0.0244;AF1=0.5055;G3=0.5,2.698e-08,0.5;HWE=0.000224;AC1=10;DP4=37,42,35,33;MQ=59;FQ=999;PV4=0.62,1,1,1	GT:PL:DP:SP:GQ	1/1:255,48,0:16:0:45	1/1:255,30,0:10:0:27	1/1:255,30,0:10:0:27	1/1:255,45,0:15:0:42	1/1:255,51,0:17:0:48	0/0:0,48,255:16:0:45	0/0:0,84,255:28:0:81	0/0:0,39,255:13:0:36	0/0:0,54,255:18:0:51	0/0:0,12,104:4:0:9	chr1
chr1	9216540	.	T	G	999	PASS	DP=183;VDB=0.0239;AF1=0.5;G3=0.5,1.584e-13,0.5;HWE=0.000197;AC1=10;DP4=39,43,42,55;MQ=60;FQ=999;PV4=0.65,0.29,1,1	GT:PL:DP:SP:GQ	1/1:255,57,0:19:0:54	1/1:255,48,0:16:0:45	1/1:255,75,0:25:0:72	1/1:255,45,0:15:0:42	1/1:255,66,0:22:0:63	0/0:0,48,255:16:0:45	0/0:0,69,255:23:0:66	0/0:0,42,255:14:0:39	0/0:0,39,255:13:0:36	0/0:0,48,255:16:0:45	chr1
chr1	9216720	.	G	A	999	PASS	DP=161;VDB=0.0241;AF1=0.5103;G3=0.5,9.918e-09,0.5;HWE=0.000253;AC1=10;DP4=28,37,46,48;MQ=59;FQ=999;PV4=0.52,0.28,1,0.18	GT:PL:DP:SP:GQ	1/1:255,39,0:13:0:36	1/1:242,27,0:9:0:24	1/1:255,39,0:13:0:36	1/1:255,81,0:27:0:78	1/1:255,96,0:32:0:93	0/0:0,48,255:16:0:45	0/0:0,63,255:21:0:60	0/0:0,45,255:15:0:42	0/0:0,30,252:10:0:27	0/0:0,9,91:3:0:7	chr1
chr1	9218082	.	G	A	999	PASS	DP=218;VDB=0.0224;AF1=0.5086;G3=0.5,1.43e-07,0.5;HWE=0.00024;AC1=10;DP4=54,48,53,56;MQ=59;FQ=999;PV4=0.58,0.2,0.049,1	GT:PL:DP:SP:GQ	0/0:0,48,255:16:0:45	0/0:0,42,255:14:0:39	0/0:0,81,255:27:0:78	0/0:0,60,255:20:0:57	0/0:0,10,255:27:0:8	1/1:255,51,0:17:0:48	1/1:255,99,0:33:0:96	1/1:255,81,0:27:0:78	1/1:255,51,0:17:0:48	1/1:255,39,0:13:0:36	chr1
chr1	9218511	.	C	T	999	PASS	DP=176;VDB=0.0249;AF1=0.4984;G3=0.5,1.367e-10,0.5;HWE=0.000204;AC1=10;DP4=43,47,49,35;MQ=58;FQ=999;PV4=0.17,1,1,0.13	GT:PL:DP:SP:GQ	1/1:255,48,0:16:0:45	1/1:255,30,0:10:0:27	1/1:185,18,0:6:0:15	1/1:255,38,0:21:0:35	1/1:255,96,0:32:0:93	0/0:0,66,255:22:0:63	0/0:0,51,255:17:0:48	0/0:0,51,255:17:0:48	0/0:0,60,255:20:0:57	0/0:0,39,255:13:0:36	chr1
chr1	9218568	.	G	A	999	PASS	DP=162;VDB=0.0223;AF1=0.5;G3=0.5,4.364e-09,0.5;HWE=0.0002;AC1=10;DP4=30,39,42,45;MQ=59;FQ=999;PV4=0.63,0.27,0.26,1	GT:PL:DP:SP:GQ	1/1:255,51,0:17:0:48	1/1:255,39,0:13:0:36	1/1:216,24,0:8:0:21	1/1:255,51,0:17:0:48	1/1:255,96,0:32:0:93	0/0:0,54,255:18:0:51	0/0:0,42,255:14:0:39	0/0:0,27,227:9:0:24	0/0:0,57,255:19:0:54	0/0:0,27,240:9:0:24	chr1
chr1	9218578	.	A	C	999	PASS	DP=160;VDB=0.0247;AF1=0.4999;G3=0.5,2.885e-09,0.5;HWE=0.0002;AC1=10;DP4=30,38,41,45;MQ=59;FQ=999;PV4=0.75,0.21,0.36,0.24	GT:PL:DP:SP:GQ	1/1:255,54,0:18:0:51	1/1:255,42,0:14:0:39	1/1:209,24,0:8:0:21	1/1:255,54,0:18:0:51	1/1:255,84,0:28:0:81	0/0:0,48,255:16:0:45	0/0:0,42,255:14:0:39	0/0:0,30,229:10:0:27	0/0:0,57,255:19:0:54	0/0:0,27,229:9:0:24	chr1
chr1	9218581	.	C	G	999	PASS	DP=159;VDB=0.0218;AF1=0.4995;G3=0.5,1.09e-08,0.5;HWE=0.000201;AC1=10;DP4=30,37,43,45;MQ=59;FQ=999;PV4=0.63,0.083,1,0.21	GT:PL:DP:SP:GQ	1/1:255,54,0:18:0:51	1/1:255,45,0:15:0:42	1/1:197,21,0:7:0:18	1/1:255,57,0:19:0:54	1/1:255,87,0:29:0:84	0/0:0,48,255:16:0:45	0/0:0,39,255:13:0:36	0/0:0,30,247:10:0:27	0/0:0,57,255:19:0:54	0/0:0,27,234:9:0:24	chr1
chr1	9218617	.	T	C	999	PASS	DP=162;VDB=0.0258;AF1=0.5004;G3=0.5,1.026e-09,0.5;HWE=0.000199;AC1=10;DP4=32,39,41,47;MQ=60;FQ=999;PV4=0.87,1,1,1	GT:PL:DP:SP:GQ	1/1:255,51,0:17:0:48	1/1:255,45,0:15:0:42	1/1:255,33,0:11:0:30	1/1:255,60,0:20:0:57	1/1:255,75,0:25:0:72	0/0:0,51,255:17:0:48	0/0:0,48,255:16:0:45	0/0:0,24,238:8:0:21	0/0:0,57,255:19:0:54	0/0:0,33,252:11:0:30	chr1
chr1	9218782	.	C	G	999	PASS	DP=171;VDB=0.0266;AF1=0.4998;G3=0.5,3.247e-10,0.5;HWE=0.000198;AC1=10;DP4=38,46,46,36;MQ=59;FQ=999;PV4=0.17,0.37,0.038,0.077	GT:PL:DP:SP:GQ	0/0:0,36,255:12:0:33	0/0:0,33,255:11:0:30	0/0:0,72,255:24:0:69	0/0:0,42,255:14:0:39	0/0:0,69,255:23:0:66	1/1:255,81,0:27:0:78	1/1:255,66,0:22:0:63	1/1:255,39,0:13:0:36	1/1:255,33,0:11:0:30	1/1:238,27,0:9:0:24	chr1
chr1	9218843	.	A	C	999	PASS	DP=148;VDB=0.0206;AF1=0.5002;G3=0.5,2.732e-09,0.5;HWE=0.0002;AC1=10;DP4=39,36,30,40;MQ=59;FQ=999;PV4=0.32,0.19,1,0.39	GT:PL:DP:SP:GQ	1/1:250,30,0:10:0:27	1/1:255,36,0:12:0:33	1/1:255,51,0:17:0:48	1/1:255,30,0:10:0:27	1/1:255,63,0:21:0:60	0/0:0,78,255:26:0:75	0/0:0,54,255:18:0:51	0/0:0,33,255:11:0:30	0/0:0,36,255:12:0:33	0/0:0,24,231:8:0:21	chr1
chr1	9218935	.	A	G	999	PASS	DP=157;VDB=0.0229;AF1=0.4997;G3=0.5,1.792e-09,0.5;HWE=0.000199;AC1=10;DP4=35,45,34,37;MQ=59;FQ=999;PV4=0.63,1,1,0.14	GT:PL:DP:SP:GQ	1/1:255,42,0:14:0:39	1/1:255,36,0:12:0:33	1/1:226,24,0:8:0:21	1/1:255,45,0:15:0:42	1/1:255,63,0:22:0:60	0/0:0,81,255:27:0:78	0/0:0,60,255:20:0:57	0/0:0,36,255:12:0:33	0/0:0,30,246:10:0:27	0/0:0,33,247:11:0:30	chr1
chr1	9218949	.	G	A	999	PASS	DP=152;VDB=0.024;AF1=0.5;G3=0.5,1.806e-09,0.5;HWE=0.000199;AC1=10;DP4=34,48,28,39;MQ=59;FQ=999;PV4=1,0.021,1,1	GT:PL:DP:SP:GQ	1/1:255,42,0:14:0:39	1/1:238,30,0:10:0:27	1/1:221,27,0:9:0:24	1/1:255,45,0:15:0:42	1/1:255,57,0:19:0:54	0/0:0,90,255:30:0:87	0/0:0,66,255:22:0:63	0/0:0,30,255:10:0:27	0/0:0,30,238:10:0:27	0/0:0,30,236:10:0:27	chr1
chr1	9219481	.	AGG	AGGG	999	PASS	INDEL;DP=161;VDB=0.0223;AF1=0.5;G3=0.5,5.67e-10,0.5;HWE=0.000198;AC1=10;DP4=50,40,31,30;MQ=59;FQ=999;PV4=0.62,1,1,0.056	GT:PL:DP:SP:GQ	1/1:255,36,0:12:0:33	1/1:255,30,0:10:0:27	1/1:255,36,0:12:0:33	1/1:255,33,0:11:0:30	1/1:255,48,0:16:0:45	0/0:0,75,255:25:0:72	0/0:0,84,255:28:0:81	0/0:0,42,255:14:0:39	0/0:0,27,206:9:0:24	0/0:0,42,234:14:0:39	chr1
chr1	9219557	.	G	A	999	PASS	DP=163;VDB=0.0265;AF1=0.4992;G3=0.5,1.278e-08,0.5;HWE=0.000202;AC1=10;DP4=45,51,30,26;MQ=59;FQ=999;PV4=0.5,0.47,1,1	GT:PL:DP:SP:GQ	1/1:248,30,0:10:0:27	1/1:241,36,0:12:0:33	1/1:200,21,0:7:0:18	1/1:255,33,0:11:0:30	1/1:255,48,0:16:0:45	0/0:0,66,255:22:0:63	0/0:0,87,255:29:0:84	0/0:0,54,255:18:0:51	0/0:0,27,214:9:0:24	0/0:0,54,255:18:0:51	chr1
chr1	9219561	.	C	T	999	PASS	DP=162;VDB=0.025;AF1=0.4996;G3=0.5,3.707e-09,0.5;HWE=0.0002;AC1=10;DP4=44,48,28,30;MQ=59;FQ=999;PV4=1,0.0022,1,0.47	GT:PL:DP:SP:GQ	1/1:239,33,0:11:0:30	1/1:241,36,0:12:0:33	1/1:215,24,0:8:0:21	1/1:232,30,0:10:0:27	1/1:255,51,0:17:0:48	0/0:0,54,255:18:0:51	0/0:0,81,255:27:0:78	0/0:0,54,255:18:0:51	0/0:0,27,202:9:0:24	0/0:0,60,255:20:0:57	chr1
chr1	9219743	.	T	C	999	PASS	DP=131;VDB=0.022;AF1=0.502;G3=0.5,5.157e-10,0.5;HWE=0.000207;AC1=10;DP4=26,28,35,37;MQ=60;FQ=999;PV4=1,0.22,0.068,1	GT:PL:DP:SP:GQ	1/1:249,33,0:11:0:30	1/1:255,30,0:10:0:27	1/1:255,45,0:15:0:42	1/1:255,51,0:17:0:48	1/1:255,57,0:19:0:54	0/0:0,33,255:11:0:30	0/0:0,60,255:20:0:57	0/0:0,27,228:9:0:24	0/0:0,18,180:6:0:15	0/0:0,24,233:8:0:21	chr1
chr1	9219951	.	G	A	999	PASS	DP=152;VDB=0.0256;AF1=0.4983;G3=0.5,2.187e-10,0.5;HWE=0.000205;AC1=10;DP4=35,38,35,35;MQ=55;FQ=999;PV4=0.87,1,1,0.15	GT:PL:DP:SP:GQ	0/0:0,30,215:10:0:27	0/0:0,42,255:14:0:39	0/0:0,39,255:13:0:36	0/0:0,51,255:17:0:48	0/0:0,57,255:19:0:54	1/1:255,36,0:12:0:33	1/1:255,66,0:22:0:63	1/1:255,63,0:21:0:60	1/1:229,27,0:9:0:24	1/1:180,18,0:6:0:15	chr1
chr1	9223831	.	T	C	999	PASS	DP=89;VDB=0.006;AF1=0.5092;G3=0.5,7.123e-08,0.5;HWE=0.000289;AC1=10;DP4=25,12,24,25;MQ=52;FQ=999;PV4=0.12,0.0015,0.17,1	GT:PL:DP:SP:GQ	0/0:0,30,249:10:0:27	0/0:0,18,175:6:0:15	0/0:0,39,255:13:0:36	0/0:0,12,119:4:0:9	0/0:0,12,136:4:0:9	1/1:244,33,0:11:0:30	1/1:255,54,0:18:0:51	1/1:194,24,0:8:0:21	1/1:192,21,0:7:0:18	1/1:142,15,0:5:0:12	chr1
chr1	9223871	.	C	T	999	PASS	DP=114;VDB=0.0164;AF1=0.4993;G3=0.5,2.034e-08,0.5;HWE=0.000223;AC1=10;DP4=30,18,30,34;MQ=54;FQ=999;PV4=0.13,0.036,0.011,1	GT:PL:DP:SP:GQ	0/0:0,39,255:13:0:36	0/0:0,18,181:6:0:15	0/0:0,39,255:13:0:36	0/0:0,21,186:7:0:18	0/0:0,27,216:9:0:24	1/1:255,48,0:16:0:45	1/1:255,69,0:23:0:66	1/1:255,33,0:11:0:30	1/1:229,27,0:9:0:24	1/1:128,15,0:5:0:12	chr1
chr1	9223908	.	A	T	999	PASS	DP=132;VDB=0.0194;AF1=0.4969;G3=0.5,2.515e-09,0.5;HWE=0.000212;AC1=10;DP4=38,23,27,42;MQ=55;FQ=999;PV4=0.014,0.43,0.0016,1	GT:PL:DP:SP:GQ	0/0:0,39,255:13:0:36	0/0:0,33,255:11:0:30	0/0:0,42,255:14:0:39	0/0:0,30,241:10:0:27	0/0:0,39,255:13:0:36	1/1:255,51,0:17:0:48	1/1:255,78,0:26:0:75	1/1:255,36,0:12:0:33	1/1:205,27,0:9:0:24	1/1:130,15,0:5:0:12	chr1
chr1	9223930	.	C	T	999	PASS	DP=136;VDB=0.0261;AF1=0.4986;G3=0.5,1.479e-10,0.5;HWE=0.000204;AC1=10;DP4=36,30,31,34;MQ=55;FQ=999;PV4=0.49,0.34,0.0045,0.025	GT:PL:DP:SP:GQ	0/0:0,30,253:10:0:27	0/0:0,39,255:13:0:36	0/0:0,45,255:15:0:42	0/0:0,36,255:12:0:33	0/0:0,48,255:16:0:45	1/1:255,48,0:16:0:45	1/1:255,66,0:22:0:63	1/1:255,39,0:13:0:36	1/1:178,21,0:7:0:18	1/1:176,21,0:7:0:18	chr1
chr1	9223982	.	A	T	999	PASS	DP=144;VDB=0.024;AF1=0.4988;G3=0.5,1.019e-09,0.5;HWE=0.000209;AC1=10;DP4=41,38,30,29;MQ=58;FQ=999;PV4=1,0.22,0.041,1	GT:PL:DP:SP:GQ	0/0:0,21,182:7:0:18	0/0:0,36,255:12:0:33	0/0:0,51,255:17:0:48	0/0:0,54,255:18:0:51	0/0:0,75,255:25:0:72	1/1:255,36,0:12:0:33	1/1:255,57,0:19:0:54	1/1:255,42,0:14:0:39	1/1:213,24,0:8:0:21	1/1:160,18,0:6:0:15	chr1
chr1	9224200	.	G	C	999	PASS	DP=164;VDB=0.02;AF1=0.4998;G3=0.5,1.77e-10,0.5;HWE=0.000198;AC1=10;DP4=41,42,39,35;MQ=59;FQ=999;PV4=0.75,0.064,0.43,1	GT:PL:DP:SP:GQ	0/0:0,39,255:13:0:36	0/0:0,51,255:17:0:48	0/0:0,45,255:15:0:42	0/0:0,54,255:18:0:51	0/0:0,60,255:20:0:57	1/1:255,48,0:16:0:45	1/1:255,75,0:25:0:72	1/1:255,33,0:11:0:30	1/1:218,27,0:9:0:24	1/1:255,39,0:13:0:36	chr1
chr1	9224335	.	T	C	999	PASS	DP=157;VDB=0.0249;AF1=0.497;G3=0.5,1.739e-09,0.5;HWE=0.00021;AC1=10;DP4=36,39,41,37;MQ=60;FQ=999;PV4=0.63,0.026,1,1	GT:PL:DP:SP:GQ	0/0:0,33,255:11:0:30	0/0:0,42,255:14:0:39	0/0:0,51,255:17:0:48	0/0:0,39,255:13:0:36	0/0:0,60,255:20:0:57	1/1:255,60,0:20:0:57	1/1:255,75,0:25:0:72	1/1:159,15,0:5:0:12	1/1:255,48,0:16:0:45	1/1:255,36,0:12:0:33	chr1
chr1	9224630	.	T	C	999	PASS	DP=158;VDB=0.0251;AF1=0.5002;G3=0.5,1.611e-10,0.5;HWE=0.000198;AC1=10;DP4=33,36,38,47;MQ=60;FQ=999;PV4=0.75,1,0.18,0.34	GT:PL:DP:SP:GQ	0/0:0,36,255:12:0:33	0/0:0,42,255:14:0:39	0/0:0,27,217:9:0:24	0/0:0,48,255:16:0:45	0/0:0,54,255:18:0:51	1/1:255,51,0:17:0:48	1/1:255,78,0:26:0:75	1/1:255,51,0:17:0:48	1/1:255,36,0:12:0:33	1/1:255,39,0:13:0:36	chr1
chr1	9224877	.	C	A	999	PASS	DP=153;VDB=0.0256;AF1=0.5005;G3=0.5,1.623e-09,0.5;HWE=0.000199;AC1=10;DP4=35,29,46,42;MQ=57;FQ=999;PV4=0.87,0.48,1.7e-05,0.46	GT:PL:DP:SP:GQ	0/0:0,24,218:8:0:21	0/0:0,42,255:14:0:39	0/0:0,30,255:10:0:27	0/0:0,33,255:11:0:30	0/0:0,63,255:21:0:60	1/1:255,84,0:28:0:81	1/1:255,48,0:16:0:45	1/1:255,54,0:18:0:51	1/1:255,42,0:14:0:39	1/1:255,36,0:12:0:33	chr1
chr1	9224975	.	C	T	999	PASS	DP=126;VDB=0.0236;AF1=0.4974;G3=0.5,2.779e-09,0.5;HWE=0.000212;AC1=10;DP4=35,30,23,34;MQ=54;FQ=999;PV4=0.15,1,5.5e-14,0.22	GT:PL:DP:SP:GQ	0/0:0,45,255:15:0:42	0/0:0,36,255:12:0:33	0/0:0,24,226:8:0:21	0/0:0,48,255:16:0:45	0/0:0,42,255:14:0:39	1/1:255,45,0:15:0:42	1/1:255,36,0:12:0:33	1/1:255,39,0:13:0:36	1/1:255,36,0:12:0:33	1/1:153,15,0:5:0:12	chr1
chr1	9225020	.	AG	AGTGATG	999	PASS	INDEL;DP=130;VDB=0.0242;AF1=0.4953;G3=0.5,1.017e-08,0.5;HWE=0.000219;AC1=10;DP4=43,32,21,22;MQ=54;FQ=999;PV4=0.44,1,6.5e-25,0.31	GT:PL:DP:SP:GQ	0/0:0,48,255:16:0:45	0/0:0,33,255:11:0:30	0/0:0,36,255:12:0:33	0/0:0,60,255:20:0:57	0/0:0,48,255:16:0:45	1/1:255,57,27:11:0:27	1/1:116,15,0:5:0:12	1/1:210,83,62:9:0:18	1/1:235,30,0:10:0:27	1/1:255,21,0:8:0:18	chr1
chr1	9225026	.	C	A	999	PASS	DP=122;VDB=0.0161;AF1=0.4975;G3=0.5,7.749e-10,0.5;HWE=0.000208;AC1=10;DP4=42,36,20,22;MQ=54;FQ=999;PV4=0.57,1,5.6e-27,1	GT:PL:DP:SP:GQ	0/0:0,54,255:18:0:51	0/0:0,36,255:12:0:33	0/0:0,36,255:12:0:33	0/0:0,57,255:19:0:54	0/0:0,51,255:17:0:48	1/1:219,30,0:11:0:27	1/1:159,21,0:7:0:18	1/1:160,21,0:7:0:18	1/1:209,30,0:10:0:27	1/1:189,21,0:7:0:18	chr1
chr1	9225431	.	T	A	999	PASS	DP=174;VDB=0.0258;AF1=0.5025;G3=0.5,2.093e-09,0.5;HWE=0.000211;AC1=10;DP4=43,36,43,47;MQ=59;FQ=999;PV4=0.44,0.11,1,0.12	GT:PL:DP:SP:GQ	0/0:0,17,255:17:0:14	0/0:0,21,214:7:0:18	0/0:0,27,248:9:0:24	0/0:0,48,255:16:0:45	0/0:0,93,255:31:0:90	1/1:255,54,0:18:0:51	1/1:255,78,0:26:0:75	1/1:255,51,0:17:0:48	1/1:255,60,0:20:0:57	1/1:212,24,0:8:0:21	chr1
chr1	9225468	.	A	G	999	PASS	DP=167;VDB=0.0238;AF1=0.4991;G3=0.5,1.905e-09,0.5;HWE=0.000211;AC1=10;DP4=43,47,29,47;MQ=59;FQ=999;PV4=0.27,1,1,1	GT:PL:DP:SP:GQ	0/0:0,20,255:19:0:17	0/0:0,27,237:9:0:24	0/0:0,39,255:13:0:36	0/0:0,66,255:22:0:63	0/0:0,81,255:27:0:78	1/1:255,17,0:17:0:14	1/1:255,60,0:20:0:57	1/1:255,48,0:16:0:45	1/1:255,39,0:13:0:36	1/1:246,30,0:10:0:27	chr1
chr1	9225830	.	C	G	999	PASS	DP=123;VDB=0.022;AF1=0.4937;G3=0.5,4.758e-08,0.5;HWE=0.000229;AC1=10;DP4=40,24,34,20;MQ=56;FQ=999;PV4=1,0.25,0.28,1	GT:PL:DP:SP:GQ	0/0:0,54,255:18:0:51	0/0:0,36,255:12:0:33	0/0:0,27,216:9:0:24	0/0:0,45,255:15:0:42	0/0:0,30,222:10:0:27	1/1:255,33,0:11:0:30	1/1:255,51,0:18:0:48	1/1:255,42,0:14:0:39	1/1:113,12,0:4:0:9	1/1:180,21,0:7:0:18	chr1
chr1	9225851	.	T	C	999	PASS	DP=134;VDB=0.0204;AF1=0.4963;G3=0.5,4.438e-09,0.5;HWE=0.000214;AC1=10;DP4=45,29,31,25;MQ=56;FQ=999;PV4=0.59,1,0.14,1	GT:PL:DP:SP:GQ	0/0:0,63,255:21:0:60	0/0:0,45,255:15:0:42	0/0:0,30,230:10:0:27	0/0:0,48,255:16:0:45	0/0:0,36,255:12:0:33	1/1:255,39,0:13:0:36	1/1:255,45,0:15:0:42	1/1:255,48,0:16:0:45	1/1:140,15,0:5:0:12	1/1:171,21,0:7:0:18	chr1
chr1	9225955	.	G	A	999	PASS	DP=150;VDB=0.022;AF1=0.4994;G3=0.5,2.618e-09,0.5;HWE=0.0002;AC1=10;DP4=50,34,32,27;MQ=58;FQ=999;PV4=0.61,0.17,4e-05,1	GT:PL:DP:SP:GQ	0/0:0,51,255:17:0:48	0/0:0,33,255:11:0:30	0/0:0,39,255:13:0:36	0/0:0,48,255:16:0:45	0/0:0,81,255:27:0:78	1/1:221,24,0:8:0:21	1/1:255,39,0:13:0:36	1/1:255,39,0:13:0:36	1/1:255,48,0:16:0:45	1/1:229,27,0:9:0:24	chr1
chr1	9225956	.	G	C	999	PASS	DP=150;VDB=0.022;AF1=0.4997;G3=0.5,5.268e-10,0.5;HWE=0.000198;AC1=10;DP4=51,35,32,28;MQ=58;FQ=999;PV4=0.5,1,1.5e-05,1	GT:PL:DP:SP:GQ	0/0:0,51,255:17:0:48	0/0:0,33,255:11:0:30	0/0:0,39,255:13:0:36	0/0:0,48,255:16:0:45	0/0:0,87,255:29:0:84	1/1:247,30,0:10:0:27	1/1:255,39,0:13:0:36	1/1:255,36,0:12:0:33	1/1:255,48,0:16:0:45	1/1:241,27,0:9:0:24	chr1
chr1	9226009	.	T	C	999	PASS	DP=186;VDB=0.0242;AF1=0.5;G3=0.5,9.112e-12,0.5;HWE=0.000197;AC1=10;DP4=55,46,51,32;MQ=58;FQ=999;PV4=0.37,1,1.1e-07,0.39	GT:PL:DP:SP:GQ	0/0:0,39,255:13:0:36	0/0:0,33,255:11:0:30	0/0:0,51,255:17:0:48	0/0:0,81,255:27:0:78	0/0:0,99,255:33:0:96	1/1:255,39,0:13:0:36	1/1:255,66,0:22:0:63	1/1:255,36,0:12:0:33	1/1:255,63,0:21:0:60	1/1:255,45,0:15:0:42	chr1
chr1	9226084	.	G	A	999	PASS	DP=196;VDB=0.0259;AF1=0.5;G3=0.5,7.867e-14,0.5;HWE=0.000197;AC1=10;DP4=42,56,54,41;MQ=56;FQ=999;PV4=0.062,0.43,8.2e-10,0.21	GT:PL:DP:SP:GQ	0/0:0,45,255:15:0:42	0/0:0,42,255:14:0:39	0/0:0,45,255:15:0:42	0/0:0,81,255:27:0:78	0/0:0,81,255:27:0:78	1/1:255,60,0:20:0:57	1/1:255,84,0:28:0:81	1/1:255,51,0:17:0:48	1/1:255,42,0:14:0:39	1/1:255,48,0:16:0:45	chr1
chr1	9226306	.	T	C	999	PASS	DP=118;VDB=0.0149;AF1=0.4983;G3=0.5,9.954e-09,0.5;HWE=0.000219;AC1=10;DP4=37,31,19,28;MQ=52;FQ=999;PV4=0.18,0.027,1.9e-21,0.41	GT:PL:DP:SP:GQ	0/0:0,39,255:13:0:36	0/0:0,18,186:6:0:15	0/0:0,36,255:12:0:33	0/0:0,39,255:13:0:36	0/0:0,72,255:24:0:69	1/1:169,21,0:7:0:18	1/1:255,54,0:18:0:51	1/1:154,21,0:7:0:18	1/1:201,27,0:9:0:24	1/1:149,18,0:6:0:15	chr1
chr1	9228231	.	A	G	999	PASS	DP=137;VDB=0.0207;AF1=0.5045;G3=0.5,6.368e-08,0.5;HWE=0.000232;AC1=10;DP4=31,37,38,25;MQ=60;FQ=999;PV4=0.12,0.27,0.48,1	GT:PL:DP:SP:GQ	1/1:181,18,0:6:0:15	1/1:255,36,0:12:0:33	1/1:255,42,0:14:0:39	1/1:255,33,0:11:0:30	1/1:255,60,0:20:0:57	0/0:0,51,255:17:0:48	0/0:0,69,255:23:0:66	0/0:0,54,255:18:0:51	0/0:0,15,165:5:0:12	0/0:0,15,162:5:0:12	chr1
chr1	9228387	.	C	T	999	PASS	DP=138;VDB=0.0243;AF1=0.5001;G3=0.5,1.228e-10,0.5;HWE=0.000204;AC1=10;DP4=29,33,31,42;MQ=56;FQ=999;PV4=0.73,1,1,0.26	GT:PL:DP:SP:GQ	1/1:209,24,0:8:0:21	1/1:221,24,0:8:0:21	1/1:255,51,0:17:0:48	1/1:255,51,0:17:0:48	1/1:255,69,0:23:0:66	0/0:0,39,255:13:0:36	0/0:0,54,255:18:0:51	0/0:0,33,255:11:0:30	0/0:0,21,170:7:0:18	0/0:0,39,255:13:0:36	chr1
chr1	9228491	.	C	A	999	PASS	DP=76;VDB=0.0144;AF1=0.4669;G3=0.5,8.364e-07,0.5;HWE=0.000508;AC1=10;DP4=17,26,12,15;MQ=52;FQ=999;PV4=0.8,1,0.0016,0.009	GT:PL:DP:SP:GQ	0/0:0,33,228:11:0:31	0/0:0,15,141:5:0:13	0/0:0,27,203:9:0:25	0/0:0,21,168:7:0:19	0/0:0,33,255:11:0:31	1/1:108,12,0:4:0:9	1/1:255,33,0:11:0:29	1/1:84,9,0:3:0:6	1/1:159,21,0:7:0:17	1/1:58,6,0:2:0:4	chr1
chr1	9228496	.	T	G	999	PASS	DP=81;VDB=0.0185;AF1=0.4602;G3=0.5,2.163e-07,0.5;HWE=0.000587;AC1=9;DP4=21,25,7,18;MQ=52;FQ=999;PV4=0.2,1,0.011,0.0038	GT:PL:DP:SP:GQ	0/0:0,30,226:10:0:28	0/0:0,15,141:5:0:13	0/0:0,36,255:12:0:34	0/0:0,21,184:7:0:19	0/0:0,36,255:12:0:34	1/1:158,18,0:6:0:14	1/1:250,33,0:11:0:29	1/1:82,9,0:3:0:6	1/1:82,9,0:3:0:6	1/1:53,6,0:2:0:4	chr1
chr1	9228933	.	A	G	999	PASS	DP=109;VDB=0.0088;AF1=0.5118;G3=0.5,5.113e-08,0.5;HWE=0.00035;AC1=10;DP4=36,17,30,19;MQ=52;FQ=999;PV4=0.54,0.094,6.3e-09,1	GT:PL:DP:SP:GQ	0/0:0,33,239:11:0:30	0/0:0,6,56:2:0:5	0/0:0,36,255:12:0:33	0/0:0,30,233:10:0:27	0/0:0,54,255:18:0:51	1/1:209,27,0:9:0:24	1/1:253,42,0:14:0:39	1/1:100,12,0:4:0:10	1/1:238,33,0:11:0:30	1/1:220,33,0:11:0:30	chr1
chr1	9229086	.	G	C	999	PASS	DP=124;VDB=0.0109;AF1=0.4921;G3=0.5,7.225e-08,0.5;HWE=0.000234;AC1=10;DP4=42,41,21,17;MQ=55;FQ=999;PV4=0.7,0.27,3.7e-17,0.048	GT:PL:DP:SP:GQ	0/0:0,42,255:14:0:39	0/0:0,45,255:15:0:42	0/0:0,51,255:17:0:48	0/0:0,33,255:11:0:30	0/0:0,78,255:26:0:75	1/1:203,27,0:9:0:24	1/1:255,39,0:13:0:36	1/1:163,18,0:6:0:15	1/1:130,15,0:5:0:12	1/1:141,15,0:5:0:12	chr1
chr1	9230001	.	TAAAAAAAAA	TAAAAAAAAAA	999	PASS	INDEL;DP=166;VDB=0.0229;AF1=0.5031;G3=0.5,1.843e-09,0.5;HWE=0.000211;AC1=10;DP4=40,32,48,34;MQ=59;FQ=999;PV4=0.75,1,1,1	GT:PL:DP:SP:GQ	0/0:0,51,91:17:0:48	0/0:0,15,36:5:0:12	0/0:0,51,87:17:0:48	0/0:0,30,71:10:0:27	0/0:0,69,103:23:0:66	1/1:78,36,0:12:0:33	1/1:95,75,0:25:0:72	1/1:90,45,0:15:0:42	1/1:82,51,0:17:0:48	1/1:73,39,0:13:0:36	chr1
chr1	9231070	.	T	A	999	PASS	DP=134;VDB=0.0253;AF1=0.5005;G3=0.5,1.29e-09,0.5;HWE=0.000199;AC1=10;DP4=24,28,36,41;MQ=58;FQ=999;PV4=1,0.1,0.0037,1	GT:PL:DP:SP:GQ	0/0:0,33,255:11:0:30	0/0:0,36,255:12:0:33	0/0:0,33,255:11:0:30	0/0:0,27,229:9:0:24	0/0:0,27,240:9:0:24	1/1:255,48,0:16:0:45	1/1:255,39,0:13:0:36	1/1:255,48,0:16:0:45	1/1:255,45,0:15:0:42	1/1:255,51,0:17:0:48	chr1
chr1	9231105	.	C	T	999	PASS	DP=130;VDB=0.026;AF1=0.5007;G3=0.5,3.675e-09,0.5;HWE=0.0002;AC1=10;DP4=23,28,40,36;MQ=58;FQ=999;PV4=0.47,1,0.0024,1	GT:PL:DP:SP:GQ	0/0:0,36,255:12:0:33	0/0:0,36,255:12:0:33	0/0:0,27,238:9:0:24	0/0:0,30,251:10:0:27	0/0:0,24,212:8:0:21	1/1:255,42,0:14:0:39	1/1:255,39,0:13:0:36	1/1:255,51,0:17:0:48	1/1:255,45,0:15:0:42	1/1:255,51,0:17:0:48	chr1
chr1	9231805	.	A	G	999	PASS	DP=165;VDB=0.0243;AF1=0.4998;G3=0.5,1.511e-10,0.5;HWE=0.000198;AC1=10;DP4=43,38,40,38;MQ=59;FQ=999;PV4=0.87,0.42,0.026,1	GT:PL:DP:SP:GQ	0/0:0,45,255:15:0:42	0/0:0,42,255:14:0:39	0/0:0,51,255:17:0:48	0/0:0,57,255:19:0:54	0/0:0,48,255:16:0:45	1/1:241,27,0:9:0:24	1/1:255,81,0:27:0:78	1/1:255,48,0:16:0:45	1/1:255,33,0:11:0:30	1/1:255,45,0:15:0:42	chr1
chr1	9232850	.	T	G	999	PASS	DP=172;VDB=0.0244;AF1=0.4993;G3=0.5,5.599e-09,0.5;HWE=0.0002;AC1=10;DP4=48,37,39,46;MQ=59;FQ=999;PV4=0.22,1,0.023,0.27	GT:PL:DP:SP:GQ	1/1:255,42,0:14:0:39	1/1:197,21,0:7:0:18	1/1:255,60,0:20:0:57	1/1:255,45,0:15:0:42	1/1:255,84,0:28:0:81	0/0:0,63,255:21:0:60	0/0:0,43,255:28:0:40	0/0:0,33,255:11:0:30	0/0:0,36,233:12:0:33	0/0:0,42,255:14:0:39	chr1
chr1	9233230	.	G	A	999	PASS	DP=146;VDB=0.0216;AF1=0.4998;G3=0.5,1.991e-10,0.5;HWE=0.000198;AC1=10;DP4=39,34,36,37;MQ=59;FQ=999;PV4=0.74,1,1,1	GT:PL:DP:SP:GQ	1/1:255,36,0:12:0:33	1/1:255,30,0:10:0:27	1/1:255,30,0:10:0:27	1/1:255,66,0:22:0:63	1/1:255,57,0:19:0:54	0/0:0,39,255:13:0:36	0/0:0,51,255:17:0:48	0/0:0,48,255:16:0:45	0/0:0,48,255:16:0:45	0/0:0,33,239:11:0:30	chr1
chr1	9233366	.	G	A	999	PASS	DP=161;VDB=0.0247;AF1=0.4992;G3=0.5,4.401e-09,0.5;HWE=0.0002;AC1=10;DP4=45,40,38,38;MQ=59;FQ=999;PV4=0.75,0.36,0.059,0.00013	GT:PL:DP:SP:GQ	0/0:0,42,255:14:0:39	0/0:0,51,255:17:0:48	0/0:0,57,255:19:0:54	0/0:0,54,255:18:0:51	0/0:0,51,255:17:0:48	1/1:255,42,0:14:0:39	1/1:255,60,0:20:0:57	1/1:255,39,0:13:0:36	1/1:255,66,0:22:0:63	1/1:174,21,0:7:0:18	chr1
chr1	9233694	.	C	A	999	PASS	DP=172;VDB=0.0246;AF1=0.5005;G3=0.5,6.312e-09,0.5;HWE=0.000201;AC1=10;DP4=36,32,50,50;MQ=59;FQ=999;PV4=0.75,0.18,1,1	GT:PL:DP:SP:GQ	0/0:0,51,255:17:0:48	0/0:0,30,255:10:0:27	0/0:0,24,230:8:0:21	0/0:0,72,255:24:0:69	0/0:0,27,224:9:0:24	1/1:255,48,0:16:0:45	1/1:255,108,0:36:0:99	1/1:255,81,0:27:0:78	1/1:255,36,0:12:0:33	1/1:244,27,0:9:0:24	chr1
chr1	9235356	.	A	G	999	PASS	DP=135;VDB=0.0241;AF1=0.4996;G3=0.5,1.973e-09,0.5;HWE=0.000199;AC1=10;DP4=33,42,31,27;MQ=59;FQ=999;PV4=0.3,0.35,0.21,1	GT:PL:DP:SP:GQ	0/0:0,36,255:12:0:33	0/0:0,51,255:17:0:48	0/0:0,66,255:22:0:63	0/0:0,39,255:13:0:36	0/0:0,33,255:11:0:30	1/1:224,24,0:8:0:21	1/1:255,45,0:15:0:42	1/1:255,30,0:10:0:27	1/1:255,39,0:13:0:36	1/1:255,36,0:12:0:33	chr1
chr1	9235771	.	G	A	999	PASS	DP=163;VDB=0.0223;AF1=0.497;G3=0.5,1.935e-09,0.5;HWE=0.000211;AC1=10;DP4=31,50,34,43;MQ=59;FQ=999;PV4=0.52,1,1,1	GT:PL:DP:SP:GQ	0/0:0,33,252:11:0:30	0/0:0,30,239:10:0:27	0/0:0,51,255:17:0:48	0/0:0,66,255:22:0:63	0/0:0,63,255:21:0:60	1/1:255,57,0:19:0:54	1/1:255,90,0:30:0:87	1/1:172,18,0:6:0:15	1/1:255,48,0:16:0:45	1/1:169,18,0:6:0:15	chr1
chr1	9236070	.	A	G	999	PASS	DP=165;VDB=0.0255;AF1=0.5007;G3=0.5,5.13e-09,0.5;HWE=0.0002;AC1=10;DP4=43,38,44,39;MQ=60;FQ=999;PV4=1,1,1,1	GT:PL:DP:SP:GQ	1/1:255,36,0:12:0:33	1/1:255,39,0:13:0:36	1/1:255,36,0:12:0:33	1/1:255,48,0:16:0:45	1/1:255,90,0:30:0:87	0/0:0,27,238:9:0:24	0/0:0,114,255:38:0:99	0/0:0,24,229:8:0:21	0/0:0,51,255:17:0:48	0/0:0,27,215:9:0:24	chr1
chr1	9237061	.	G	A	999	PASS	DP=200;VDB=0.0239;AF1=0.5;G3=0.5,3.439e-14,0.5;HWE=0.000197;AC1=10;DP4=51,48,48,47;MQ=59;FQ=999;PV4=1,1,0.22,1	GT:PL:DP:SP:GQ	0/0:0,48,255:16:0:45	0/0:0,45,255:15:0:42	0/0:0,45,255:15:0:42	0/0:0,72,255:24:0:69	0/0:0,87,255:29:0:84	1/1:255,63,0:21:0:60	1/1:255,78,0:26:0:75	1/1:255,48,0:16:0:45	1/1:255,54,0:18:0:51	1/1:255,42,0:14:0:39	chr1
chr1	9237691	.	A	G	999	PASS	DP=118;VDB=0.0246;AF1=0.4996;G3=0.5,3.778e-10,0.5;HWE=0.000206;AC1=10;DP4=29,23,30,35;MQ=58;FQ=999;PV4=0.35,0.38,0.32,1	GT:PL:DP:SP:GQ	0/0:0,30,255:10:0:27	0/0:0,27,252:9:0:24	0/0:0,24,220:8:0:21	0/0:0,27,228:9:0:24	0/0:0,45,255:15:0:42	1/1:255,39,0:13:0:36	1/1:255,30,0:22:0:27	1/1:216,21,0:7:0:18	1/1:212,24,0:8:0:21	1/1:255,48,0:16:0:45	chr1
chr1	9237901	.	C	T	999	PASS	DP=139;VDB=0.0227;AF1=0.4951;G3=0.5,4.1e-08,0.5;HWE=0.000228;AC1=10;DP4=41,30,32,30;MQ=59;FQ=999;PV4=0.49,0.45,0.065,1	GT:PL:DP:SP:GQ	0/0:0,30,250:10:0:27	0/0:0,21,213:7:0:18	0/0:0,75,255:25:0:72	0/0:0,45,255:15:0:42	0/0:0,42,255:14:0:39	1/1:255,54,0:18:0:51	1/1:255,39,0:13:0:36	1/1:121,12,0:4:0:9	1/1:255,42,0:14:0:39	1/1:252,39,0:13:0:36	chr1
[truncated: 132,341 more rows]
