# Supplementary material for: Mapping QTL Associated with Resistance to Avian Oncogenic Marek’s Disease Virus (MDV) Reveals Major Candidate Genes and Variants
Source: Genes (Basel). 2020 Aug 30;11(9):1019. doi: 10.3390/genes11091019 (PMC7564597; doi:10.3390/genes11091019)
Supplement: Supplementary file 1 [file genes-11-01019-s001.zip › S4 Table_DEGs.xlsx]

## Sheet: Inherent 
gene_id	gene	locus	Chr	Start	End	QTLR	value_1	value_2	log2(FC)	FC	test_stat	p_value	q_value
ENSGALG00000008048	CPA2	1:902988-909381	1	902988	909381		18.2448	110.585	2.59959	6.06114	4.75045	5e-05	0.00244626
ENSGALG00000027296	CPA5	1:911096-915397	1	911096	915397		14.9781	70.1848	2.2283	4.68582	4.46592	5e-05	0.00244626
ENSGALG00000008087	CPA1	1:916280-920045	1	916280	920045		51.7687	299.715	2.53344	5.7895	3.64889	5e-05	0.00244626
ENSGALG00000023876	PRKCQ	1:3559594-3595000	1	3559594	3595000		29.4163	44.2183	0.588026	1.50319	2.14767	5e-05	0.00244626
ENSGALG00000007043	-	1:15235834-15281162	1	15235834	15281162		14.8481	95.2756	2.68183	6.41669	4.23787	5e-05	0.00244626
ENSGALG00000010224	GLIPR1L	1:37725075-37732707	1	37725075	37732707		26.4432	41.6354	0.654914	1.57452	1.95185	5e-05	0.00244626
ENSGALG00000010935	PTPRQ	1:39799900-39912354	1	39799900	39912354		1.95344	1.13079	-0.788688	-1.7275	-1.8952	0.00025	0.00967422
ENSGALG00000011740	MGP	1:47886139-47891373	1	47886139	47891373		1127.23	715.756	-0.655236	-1.57487	-2.02353	5e-05	0.00244626
ENSGALG00000011784	APOLD1	1:48049291-48049969	1	48049291	48049969		9.57963	2.16294	-2.14698	-4.429	-2.16961	0.00125	0.0351456
ENSGALG00000003213	LGALS2	1:51050592-51062352	1	51050592	51062352		13.4043	34.5455	1.36581	2.57721	2.76002	5e-05	0.00244626
ENSGALG00000014476	LAG3	1:76676056-76678087	1	76676056	76678087	5	1.84446	4.89512	1.40814	2.65395	1.76873	0.0014	0.0382966
ENSGALG00000014603	C1S	1:76859358-76868459	1	76859358	76868459	5	80.0685	123.576	0.626097	1.54338	1.93341	0.00015	0.00621605
ENSGALG00000026354	-	1:77626336-77629983	1	77626336	77629983	5	4.82768	43.3276	3.16588	8.9748	5.17133	5e-05	0.00244626
ENSGALG00000027291	-	1:77645787-77649134	1	77645787	77649134	5	2.28431	15.6952	2.78049	6.87086	3.50219	5e-05	0.00244626
ENSGALG00000026064	PRSS3	1:77659664-77662349	1	77659664	77662349	5	2.88473	23.9083	3.051	8.28786	3.58127	5e-05	0.00244626
ENSGALG00000025752	-	1:77712775-77715424	1	77712775	77715424	5	2.15673	15.1312	2.81061	7.01581	3.68212	0.0001	0.00437244
ENSGALG00000015235	scyc1	1:83400069-83404445	1	83400069	83404445		89.729	145.415	0.696529	1.6206	2.41474	5e-05	0.00244626
ENSGALG00000015362	TRAT1	1:87037476-87049373	1	87037476	87049373		23.4962	40.3861	0.781429	1.71883	2.03077	5e-05	0.00244626
ENSGALG00000016558	FIGF	1:121427180-121458777	1	121427180	121458777		9.61607	5.51166	-0.802961	-1.74468	-1.79883	0.00045	0.0160183
ENSGALG00000019147	-	1:128555843-128567011	1	128555843	128567011		21.5811	33.6393	0.64038	1.55874	2.03107	0.0001	0.00437244
ENSGALG00000017077	HSPH1	1:174262981-174286406	1	174262981	174286406		23.3188	35.03	0.587096	1.50222	2.09659	5e-05	0.00244626
ENSGALG00000019054	NAALAD2	1:186813785-186845023	1	186813785	186845023		4.18995	2.35519	-0.831087	-1.77903	-1.61622	0.0017	0.0439074
ENSGALG00000027166	ART7B	1:193335976-193339544	1	193335976	193339544		1.96912	3.62108	0.87887	1.83893	1.69397	0.0013	0.0362759
ENSGALG00000007408	MPP7	2:15410319-15499606	2	15410319	15499606		6.97686	10.7582	0.624782	1.54198	2.00544	0.0001	0.00437244
ENSGALG00000007667	GPR158	2:16372422-16557109	2	16372422	16557109		3.46397	2.30256	-0.589187	-1.5044	-1.57919	0.0016	0.0421081
ENSGALG00000027247	EOMES	2:39178221-39184075	2	39178221	39184075		17.5563	27.1154	0.627124	1.54448	2.06752	0.0001	0.00437244
ENSGALG00000011733	CCR2	2:43274888-43275953	2	43274888	43275953		23.3634	37.1964	0.670911	1.59208	1.82407	0.0002	0.00793286
ENSGALG00000011735	CCXCR1-L	2:43321684-43322692	2	43321684	43322692		17.2929	27.5273	0.670686	1.59183	1.63276	0.00175	0.0444748
ENSGALG00000012080	-	2:46817365-46818157	2	46817365	46818157	13	12.7929	22.9644	0.844061	1.7951	1.67978	0.0015	0.0401422
ENSGALG00000019602	-	2:49671234-49706811	2	49671234	49706811		58.1233	95.1172	0.71059	1.63647	2.5592	5e-05	0.00244626
ENSGALG00000016074	RIMS2	2:129328905-129695917	2	129328905	129695917		3.5281	5.90096	0.742059	1.67256	2.19349	5e-05	0.00244626
ENSGALG00000011086	ACTA1	3:39337938-39339803	3	39337938	39339803		16.5681	9.51217	-0.800562	-1.74178	-1.68262	0.0011	0.0324048
ENSGALG00000013625	-	3:49358075-49417141	3	49358075	49417141		3.77425	7.96572	1.07761	2.11054	2.03876	5e-05	0.00244626
ENSGALG00000002909	CTGF	3:56638963-56641934	3	56638963	56641934		40.7829	20.596	-0.985599	-1.98014	-3.24489	5e-05	0.00244626
ENSGALG00000014823	C6orf58	3:58527004-58539770	3	58527004	58539770		2.84853	19.0314	2.74009	6.68112	4.31956	5e-05	0.00244626
ENSGALG00000014829	RSPO3	3:58726122-58785427	3	58726122	58785427		32.604	19.0668	-0.773988	-1.70999	-2.42831	5e-05	0.00244626
ENSGALG00000015060	METTL24	3:65985389-66029579	3	65985389	66029579		11.4673	6.18484	-0.89072	-1.8541	-1.75592	0.00055	0.0190884
ENSGALG00000015847	PRSS35	3:77130272-77137465	3	77130272	77137465		15.6085	10.3399	-0.594108	-1.50954	-1.53835	0.00205	0.0499283
ENSGALG00000016322	-	3:87769650-87775821	3	87769650	87775821		13.6966	7.85934	-0.801333	-1.74271	-1.72798	0.0012	0.0342602
ENSGALG00000027208	SHROOM4	4:1830441-1832824	4	1830441	1832824		10.1306	5.91851	-0.775412	-1.71168	-1.5949	0.0013	0.0362759
ENSGALG00000005842	GDPD2	4:2509151-2517085	4	2509151	2517085		7.0394	11.4483	0.701608	1.62632	1.69033	0.0012	0.0342602
ENSGALG00000007028	-	4:8720203-8822178	4	8720203	8822178	18	3.40607	6.57905	0.94977	1.93156	2.32046	5e-05	0.00244626
ENSGALG00000009639	-	4:24429942-24468687	4	24429942	24468687		2.47762	4.04462	0.707048	1.63246	1.75057	0.0007	0.0226653
ENSGALG00000010338	CXCL13L2	4:34433791-34435418	4	34433791	34435418		113.782	73.2137	-0.636088	-1.55411	-2.17808	5e-05	0.00244626
ENSGALG00000025557	RNase_MRP	4:39276201-39276488	4	39276201	39276488		1433.23	2166.37	0.596012	1.51153	2.03265	0.0001	0.00437244
ENSGALG00000014127	TXK	4:66159820-66172212	4	66159820	66172212		15.6797	25.0789	0.677572	1.59945	1.90445	0.00015	0.00621605
ENSGALG00000015722	-	4:84469234-84474602	4	84469234	84474602	19	0.295076	2.56114	3.11763	8.67961	2.49293	0.0017	0.0439074
ENSGALG00000015816	CD8A	4:85223252-85356479	4	85223252	85356479		28.8246	43.9222	0.607651	1.52378	1.86913	0.00025	0.00967422
ENSGALG00000026246	GIF	5:484889-487031	5	484889	487031		39.8707	25.6591	-0.635856	-1.55386	-1.70424	0.00135	0.0373893
ENSGALG00000008367	MDK	5:22947433-22948426	5	22947433	22948426		80.2891	52.4686	-0.61375	-1.53023	-1.76991	0.00045	0.0160183
ENSGALG00000028037	FOS	5:37501648-37502995	5	37501648	37502995		18.3662	5.23504	-1.81078	-3.50832	-3.27291	5e-05	0.00244626
ENSGALG00000010881	ASB2	5:44628420-44646454	5	44628420	44646454		2.81427	5.32753	0.920708	1.89304	1.65323	0.00175	0.0444748
ENSGALG00000012021	-	5:54839245-54849270	5	54839245	54849270		21.8705	12.822	-0.770369	-1.70571	-1.98183	5e-05	0.00244626
ENSGALG00000008133	AS3MT	6:22931558-22936276	6	22931558	22936276		19.5412	12.6768	-0.624325	-1.54149	-1.70409	0.0009	0.0271614
ENSGALG00000009231	PNLIP	6:28388273-28399269	6	28388273	28399269		41.3091	339.102	3.03719	8.20891	3.04593	0.0001	0.00437244
ENSGALG00000023424	-	6:30850163-30865241	6	30850163	30865241		2.30463	0.256327	-3.16848	-8.99099	-2.89922	0.0001	0.00437244
ENSGALG00000023421	CUZD1	6:30920005-30927511	6	30920005	30927511		1.55117	12.8122	3.04609	8.2597	4.2368	5e-05	0.00244626
ENSGALG00000007651	STAT1	7:7412733-7431231	7	7412733	7431231		124.323	187.809	0.595173	1.51065	1.8974	5e-05	0.00244626
ENSGALG00000008666	CTLA4	7:12909912-12913364	7	12909912	12913364		7.5201	16.7875	1.15856	2.23234	2.08463	5e-05	0.00244626
ENSGALG00000008669	CD28	7:12943025-12955241	7	12943025	12955241		13.9149	23.7841	0.773371	1.70926	1.63474	0.00145	0.0391818
ENSGALG00000011104	GCG	7:20616147-20633934	7	20616147	20633934		45.8445	190.072	2.05173	4.14603	2.94754	5e-05	0.00244626
ENSGALG00000008661	CYR61	8:15135793-15137430	8	15135793	15137430		32.7062	15.9407	-1.03685	-2.05174	-2.59838	5e-05	0.00244626
ENSGALG00000010870	JUN	8:25267212-25268157	8	25267212	25268157		46.3713	29.9835	-0.629065	-1.54656	-1.74094	0.00065	0.0214211
ENSGALG00000011222	IL12RB2	8:27549757-27564574	8	27549757	27564574		4.28091	9.09444	1.08707	2.12442	2.56868	5e-05	0.00244626
ENSGALG00000001505	NGEF	9:574114-597244	9	574114	597244		5.74416	3.53558	-0.700149	-1.62467	-1.68293	0.00105	0.0310141
ENSGALG00000006547	PROCR	9:3879407-3881194	9	3879407	3881194		21.9326	12.7028	-0.78793	-1.7266	-1.7957	0.00065	0.0214211
ENSGALG00000005554	ADIPOQ	9:4729435-4731573	9	4729435	4731573		32.254	21.206	-0.605009	-1.52099	-1.86272	0.00025	0.00967422
ENSGALG00000005544	GPR55	9:4829925-4835636	9	4829925	4835636		4.42443	7.71464	0.802106	1.74364	1.74595	0.00065	0.0214211
ENSGALG00000005256	EPHA4	9:7111078-7201192	9	7111078	7201192		4.08149	2.1554	-0.921143	-1.89361	-1.90658	0.0003	0.0114103
ENSGALG00000006834	CPB1	9:11904055-11920341	9	11904055	11920341		54.4611	347.999	2.67578	6.38984	3.42014	5e-05	0.00244626
ENSGALG00000007222	UTS2D	9:13178353-13185135	9	13178353	13185135		36.7619	23.4618	-0.647899	-1.56688	-1.74347	0.0006	0.0204405
ENSGALG00000007361	SS	9:14279798-14281333	9	14279798	14281333		8.97562	36.5615	2.02624	4.07342	4.1829	5e-05	0.00244626
ENSGALG00000008758	B3GNT5	9:15742978-15839708	9	15742978	15839708		10.424	22.6384	1.11887	2.17177	2.44574	5e-05	0.00244626
ENSGALG00000010331	MME	9:22527164-22563563	9	22527164	22563563		6.8983	3.80482	-0.858411	-1.81304	-2.11586	0.0001	0.00437244
ENSGALG00000002102	-	10:885733-887395	10	885733	887395	26	46.9246	80.8459	0.78483	1.72289	2.31466	5e-05	0.00244626
ENSGALG00000000038	-	11:1959123-1960900	11	1959123	1960900		96.1842	468.902	2.28541	4.87503	4.00105	5e-05	0.00244626
ENSGALG00000026152	-	12:2286270-2288801	12	2286270	2288801		16.1223	26.1342	0.696881	1.621	2.00857	5e-05	0.00244626
ENSGALG00000002544	PCDH12	13:1751167-1760560	13	1751167	1760560		6.16764	3.65589	-0.754494	-1.68704	-1.84911	0.00035	0.0131321
ENSGALG00000003706	DUSP1	13:8380375-8384764	13	8380375	8384764		9.83076	5.23441	-0.909277	-1.8781	-2.45684	5e-05	0.00244626
ENSGALG00000003512	SPINK7	13:9876039-9900608	13	9876039	9900608		67.2897	34.7481	-0.95345	-1.9365	-2.29215	5e-05	0.00244626
ENSGALG00000006000	ADAMTS2	13:12982379-13153634	13	12982379	13153634		14.1948	9.18254	-0.628399	-1.54585	-2.19698	5e-05	0.00244626
ENSGALG00000007669	EGR1	13:17704809-17707611	13	17704809	17707611		53.464	31.5993	-0.758674	-1.69193	-2.64536	5e-05	0.00244626
ENSGALG00000028599	PDIA2	14:12231748-12234668	14	12231748	12234668		0.846785	5.34896	2.65919	6.31678	2.92516	5e-05	0.00244626
ENSGALG00000002201	PPL	14:13254972-13275561	14	13254972	13275561	31	4.84465	3.13697	-0.627021	-1.54437	-1.58696	0.0014	0.0382966
ENSGALG00000001621	cldn5	15:694097-694748	15	694097	694748		43.024	22.9623	-0.905875	-1.87368	-1.9882	0.0001	0.00437244
ENSGALG00000021139	-	15:7928726-7933299	15	7928726	7933299		931.299	590.789	-0.6566	-1.57636	-1.73187	0.0008	0.0250983
ENSGALG00000020989	PLA2G1B	15:9370573-9372264	15	9370573	9372264		119.47	603.813	2.33745	5.05409	6.61058	5e-05	0.00244626
ENSGALG00000007732	RTN4R	15:10338374-10405782	15	10338374	10405782		7.21301	4.10608	-0.812842	-1.75667	-2.10727	0.0001	0.00437244
ENSGALG00000008150	RASAL1	15:11191800-11199604	15	11191800	11199604		9.35263	5.36347	-0.802205	-1.74376	-1.98277	0.0001	0.00437244
ENSGALG00000024372	BFIV21	16:59615-62099	16	59615	62099		754.913	323.97	-1.22045	-2.33019	-2.771	5e-05	0.00244626
ENSGALG00000000178	BF1	16:67622-76124	16	67622	76124		176.442	60.0547	-1.55484	-2.93801	-2.91584	5e-05	0.00244626
ENSGALG00000021211	PRF1	17:236896-239605	17	236896	239605		5.84055	12.9773	1.15181	2.22192	2.40763	5e-05	0.00244626
ENSGALG00000003471	CEL	17:6773213-6778591	17	6773213	6778591		24.8642	233.368	3.23046	9.38567	3.82766	5e-05	0.00244626
ENSGALG00000001603	NARF	18:3453716-3468178	18	3453716	3468178	34	12.0541	21.4087	0.828672	1.77605	2.42852	5e-05	0.00244626
ENSGALG00000001629	-	18:3670068-3678466	18	3670068	3678466	34	76.7677	121.472	0.662056	1.58234	2.12183	5e-05	0.00244626
ENSGALG00000001631	-	18:3681785-3686083	18	3681785	3686083	34	18.9829	36.9032	0.959045	1.94402	2.07172	0.0001	0.00437244
ENSGALG00000026465	TMEM100	18:5982377-5988344	18	5982377	5988344		27.6219	14.8604	-0.894338	-1.85876	-2.49248	5e-05	0.00244626
ENSGALG00000002329	CCL1	19:4790686-4791888	19	4790686	4791888		29.2546	54.6648	0.901947	1.86859	1.81316	0.0005	0.0176847
ENSGALG00000027476	PLEKHG5	21:588596-598764	21	588596	598764		8.32601	5.47743	-0.604127	-1.52006	-1.57749	0.0018	0.0452281
ENSGALG00000013701	CTRC	21:4925270-4927174	21	4925270	4927174		55.7515	371.633	2.7368	6.6659	4.89234	5e-05	0.00244626
ENSGALG00000004256	DHRS3	21:5316085-5340991	21	5316085	5340991		12.9566	8.54851	-0.59994	-1.51565	-1.72665	0.00045	0.0160183
ENSGALG00000004568	CELA2A	21:5542649-5547423	21	5542649	5547423		44.5415	403.955	3.18097	9.06917	4.84586	5e-05	0.00244626
ENSGALG00000027189	-	21:6521863-6524784	21	6521863	6524784		62.3569	308.677	2.30748	4.95018	3.62892	5e-05	0.00244626
ENSGALG00000024083	C8orf4	22:2478969-2479900	22	2478969	2479900		123.454	70.4359	-0.809589	-1.75271	-2.73999	5e-05	0.00244626
ENSGALG00000021931	SNORA73	23:2106498-2106703	23	2106498	2106703		707.889	1823.21	1.36488	2.57555	2.27512	0.00035	0.0131321
ENSGALG00000026836	COL16A1	23:4921630-4939423	23	4921630	4939423		16.2528	10.7546	-0.595732	-1.51124	-2.0246	5e-05	0.00244626
ENSGALG00000001437	NTM	24:1860916-2105601	24	1860916	2105601		36.8941	20.9617	-0.815633	-1.76007	-2.01052	5e-05	0.00244626
ENSGALG00000011902	TAGLN	24:5229235-5232028	24	5229235	5232028	35	46.1411	28.2644	-0.707065	-1.63248	-2.03652	0.0001	0.00437244
ENSGALG00000024272	-	25:734440-740904	25	734440	740904		14.1783	4.87119	-1.54134	-2.91065	-1.82209	0.0018	0.0452281
ENSGALG00000000900	CLPS	26:87654-88370	26	87654	88370		11.5338	73.81	2.67794	6.39941	7.55115	5e-05	0.00244626
ENSGALG00000026069	-	26:2614390-2618174	26	2614390	2618174		64.3921	41.9686	-0.617574	-1.53429	-2.11461	5e-05	0.00244626
ENSGALG00000003160	CERS1	28:3502157-3512634	28	3502157	3512634		9.16923	15.8317	0.787946	1.72661	1.75855	0.0009	0.0271614
ENSGALG00000014755	PRSS2	AADN03009585.1:653-2195	AADN03009585.1	653	2195		134.903	1111.31	3.04226	8.23781	4.29087	5e-05	0.00244626
ENSGALG00000025791	-	AADN03010447.1:20-9438	AADN03010447.1	20	9438		4.06778	2.10653	-0.949374	-1.93103	-2.44966	5e-05	0.00244626
ENSGALG00000026616	-	AADN03011265.1:20-5724	AADN03011265.1	20	5724		9.01446	5.13662	-0.811421	-1.75494	-1.97616	0.00015	0.00621605
ENSGALG00000028728	-	AADN03015454.1:4959-9191	AADN03015454.1	4959	9191		20.6388	9.7879	-1.07629	-2.10861	-3.41899	5e-05	0.00244626
ENSGALG00000026312	-	AADN03015454.1:10306-12239	AADN03015454.1	10306	12239		12.7294	2.27679	-2.4831	-5.59098	-3.38273	5e-05	0.00244626
ENSGALG00000028547	-	AADN03015606.1:4691-8821	AADN03015606.1	4691	8821		6.06549	2.00703	-1.59557	-3.02214	-3.07543	5e-05	0.00244626
ENSGALG00000012531	-	AADN03018760.1:359-10879	AADN03018760.1	359	10879		6.75356	4.05685	-0.735287	-1.66473	-2.03158	5e-05	0.00244626
ENSGALG00000026636	-	AADN03024515.1:20-1162	AADN03024515.1	20	1162		12.0757	5.70419	-1.08202	-2.117	-1.78017	0.0009	0.0271614
ENSGALG00000029008	-	JH375176.1:54180-55782	JH375176.1	54180	55782		9.48714	17.6094	0.892298	1.85613	2.21522	5e-05	0.00244626
ENSGALG00000002258	-	JH375252.1:3922-4559	JH375252.1	3922	4559		144.745	76.6379	-0.917383	-1.88869	-2.21332	5e-05	0.00244626
ENSGALG00000027694	-	JH375515.1:20-4305	JH375515.1	20	4305		23.7004	14.8333	-0.67607	-1.59778	-1.82021	0.00055	0.0190884
ENSGALG00000029139	-	JH376079.1:12153-16225	JH376079.1	12153	16225		3.29559	0.863449	-1.93236	-3.81679	-2.31797	0.0002	0.00793286
ENSGALG00000028179	-	JH376326.1:20-1781	JH376326.1	20	1781		21.4621	6.48791	-1.72597	-3.30802	-3.4156	5e-05	0.00244626
ENSGALG00000028805	-	JH376326.1:53431-57201	JH376326.1	53431	57201		12.6723	3.91472	-1.6947	-3.2371	-3.82316	5e-05	0.00244626
ENSGALG00000026047	AEBP1	JH376336.1:20-3018	JH376336.1	20	3018		12.6188	7.50822	-0.749033	-1.68067	-1.85494	0.0002	0.00793286
ENSGALG00000026173	-	JH376336.1:7696-9124	JH376336.1	7696	9124		304.047	492.318	0.695298	1.61922	2.17776	5e-05	0.00244626
ENSGALG00000004866	CELA1	LGE22C19W28_E50C23:904339-908031	LGE22C19W28_E50C23	904339	908031		5.76207	67.119	3.54206	11.6484	5.97891	5e-05	0.00244626
ENSGALG00000025736	-	W:4703-10272	W	4703	10272		2.28815	1.25029	-0.871915	-1.83009	-1.74014	0.00075	0.0237308
ENSGALG00000028365	TCF4	Z:20-138234	Z	20	138234		5.04977	2.17264	-1.21677	-2.32426	-2.665	5e-05	0.00244626
ENSGALG00000002948	TXNL1	Z:593092-607740	Z	593092	607740		96.5442	61.1093	-0.659797	-1.57986	-2.33385	5e-05	0.00244626
ENSGALG00000002852	-	Z:853650-890177	Z	853650	890177		14.7102	8.56448	-0.780377	-1.71758	-2.54575	5e-05	0.00244626
ENSGALG00000028564	GRP	Z:911811-916640	Z	911811	916640		18.1986	8.38721	-1.11757	-2.16981	-2.15277	0.0001	0.00437244
ENSGALG00000002777	ACAA2	Z:985734-998068	Z	985734	998068		82.1804	48.1536	-0.771151	-1.70663	-2.77717	5e-05	0.00244626
ENSGALG00000002696	-	Z:1078184-1081530	Z	1078184	1081530		2250.23	1129.29	-0.994659	-1.99261	-2.72612	5e-05	0.00244626
ENSGALG00000018639	Smad7a	Z:1242943-1267970	Z	1242943	1267970		9.87169	5.8759	-0.748486	-1.68003	-1.63757	0.00175	0.0444748
ENSGALG00000014697	MADH2	Z:1515758-1557565	Z	1515758	1557565		31.877	18.8551	-0.757563	-1.69063	-2.61183	5e-05	0.00244626
ENSGALG00000028168	HDHD2	Z:1757111-1782160	Z	1757111	1782160		6.70149	3.83529	-0.805146	-1.74732	-2.17876	0.0001	0.00437244
ENSGALG00000001763	C18orf25	Z:2089911-2129556	Z	2089911	2129556		11.3696	6.89275	-0.722032	-1.6495	-1.62619	0.00095	0.0284385
ENSGALG00000014644	ATP5A1	Z:2151455-2159196	Z	2151455	2159196		311.283	164.285	-0.922027	-1.89478	-3.00306	5e-05	0.00244626
ENSGALG00000001677	SETBP1	Z:2629363-2878710	Z	2629363	2878710		8.3506	5.47858	-0.608078	-1.52423	-1.95574	0.0001	0.00437244
ENSGALG00000008887	PIK3C3	Z:3994412-4061487	Z	3994412	4061487		21.029	13.5375	-0.635418	-1.55339	-2.03847	5e-05	0.00244626
ENSGALG00000026547	TPGS2	Z:6961969-7000044	Z	6961969	7000044		4.91659	2.41824	-1.0237	-2.03313	-2.47903	5e-05	0.00244626
ENSGALG00000026884	PINLYP	Z:7020205-7022821	Z	7020205	7022821		8.90114	5.02735	-0.824192	-1.77054	-1.90046	0.00045	0.0160183
ENSGALG00000014168	NOL6	Z:7110083-7146446	Z	7110083	7146446		8.72212	4.98881	-0.805982	-1.74834	-2.57463	5e-05	0.00244626
ENSGALG00000001668	UBE2R2	Z:7162502-7215726	Z	7162502	7215726		57.863	38.2882	-0.59574	-1.51125	-1.84645	0.00025	0.00967422
ENSGALG00000013809	-	Z:7216373-7334163	Z	7216373	7334163		22.4294	12.9774	-0.789389	-1.72834	-2.06939	5e-05	0.00244626
ENSGALG00000027898	IFNA	Z:7216373-7334163	Z	7216373	7334163		67.0775	38.0616	-0.817494	-1.76234	-1.57163	0.00175	0.0444748
ENSGALG00000027295	NUDT2	Z:7472539-7477514	Z	7472539	7477514		33.5295	16.7736	-0.999236	-1.99894	-1.72949	0.0012	0.0342602
ENSGALG00000021365	DCTN3	Z:7772957-7780532	Z	7772957	7780532		132.4	65.4639	-1.01613	-2.02249	-3.42296	5e-05	0.00244626
ENSGALG00000026195	GALT	Z:7802903-7805902	Z	7802903	7805902		15.7454	6.87205	-1.19612	-2.29123	-2.52969	5e-05	0.00244626
ENSGALG00000028140	CNTFR	Z:7993513-8162224	Z	7993513	8162224		70.8679	45.9063	-0.62644	-1.54375	-2.10294	5e-05	0.00244626
ENSGALG00000001986	VCP	Z:8399861-8421056	Z	8399861	8421056		126.725	79.0111	-0.681571	-1.60389	-2.30639	5e-05	0.00244626
ENSGALG00000002069	FAM214B	Z:8457023-8462408	Z	8457023	8462408		8.56157	4.80129	-0.834455	-1.78318	-1.9658	0.00025	0.00967422
ENSGALG00000021355	-	Z:8875531-8883718	Z	8875531	8883718		16.1609	7.58696	-1.09092	-2.1301	-2.97712	5e-05	0.00244626
ENSGALG00000002383	CD72	Z:8924961-8928092	Z	8924961	8928092		30.8499	15.1225	-1.02857	-2.04	-2.72981	5e-05	0.00244626
ENSGALG00000029035	KLRG2	Z:8928817-8930742	Z	8928817	8930742		31.2269	15.4268	-1.01735	-2.0242	-2.14371	0.0001	0.00437244
ENSGALG00000027630	NPR2	Z:8953620-8966661	Z	8953620	8966661		10.3846	6.34729	-0.71023	-1.63606	-2.38525	5e-05	0.00244626
ENSGALG00000002394	RGP1	Z:8975201-8984687	Z	8975201	8984687		26.7436	15.4895	-0.787901	-1.72656	-2.35687	5e-05	0.00244626
ENSGALG00000023622	Worthington	Z:9023590-9024768	Z	9023590	9024768		29.2149	11.8972	-1.29608	-2.45561	-2.06749	0.00015	0.00621605
ENSGALG00000025842	BRT-1	Z:9066146-9077155	Z	9066146	9077155		168.683	96.7352	-0.802203	-1.74376	-2.72004	5e-05	0.00244626
ENSGALG00000002599	CZH9ORF100	Z:9141508-9155184	Z	9141508	9155184		12.0948	5.83223	-1.05227	-2.07379	-2.3098	5e-05	0.00244626
ENSGALG00000002605	MRPL17	Z:9156652-9157672	Z	9156652	9157672		77.0374	38.9504	-0.983921	-1.97783	-2.9023	5e-05	0.00244626
ENSGALG00000003288	TARS	Z:9961225-9975739	Z	9961225	9975739		62.6764	39.0348	-0.683161	-1.60565	-2.4873	5e-05	0.00244626
ENSGALG00000003326	AMACR	Z:10206258-10227283	Z	10206258	10227283		15.7068	8.97652	-0.807157	-1.74976	-2.08966	0.0001	0.00437244
ENSGALG00000027887	-	Z:10228699-10246653	Z	10228699	10246653		3.78571	2.29322	-0.723187	-1.65082	-1.52577	0.0019	0.046892
ENSGALG00000003353	RAI14	Z:10323539-10401787	Z	10323539	10401787		109.412	69.3812	-0.657149	-1.57696	-2.26834	5e-05	0.00244626
ENSGALG00000003365	RAD1	Z:10416989-10422318	Z	10416989	10422318		27.782	16.0888	-0.788099	-1.7268	-1.76191	0.00065	0.0214211
ENSGALG00000003373	BRIX1	Z:10422463-10426040	Z	10422463	10426040		105.483	57.8935	-0.865533	-1.82201	-3.03454	5e-05	0.00244626
ENSGALG00000003605	-	Z:11217082-11316739	Z	11217082	11316739		35.3069	21.959	-0.685141	-1.60786	-2.20993	5e-05	0.00244626
ENSGALG00000003688	NUP155	Z:11392766-11423613	Z	11392766	11423613		38.0146	24.3594	-0.642078	-1.56058	-2.34666	5e-05	0.00244626
ENSGALG00000003708	WDR70	Z:11425209-11561095	Z	11425209	11561095		39.7857	22.0769	-0.849714	-1.80214	-2.9489	5e-05	0.00244626
ENSGALG00000003803	DAB2	Z:12205814-12230277	Z	12205814	12230277		30.4557	19.3296	-0.655903	-1.5756	-2.37859	5e-05	0.00244626
ENSGALG00000014835	C7	Z:12795474-12817485	Z	12795474	12817485		7.10735	3.78293	-0.909807	-1.87879	-2.4613	5e-05	0.00244626
ENSGALG00000014874	MRPS30	Z:14042654-14049485	Z	14042654	14049485		22.0487	10.6978	-1.04337	-2.06104	-3.28923	5e-05	0.00244626
ENSGALG00000014906	MOCS2	Z:15791032-15794905	Z	15791032	15794905		61.2024	34.9468	-0.808428	-1.7513	-1.60046	0.00195	0.0480193
ENSGALG00000014908	FST	Z:15930690-15938408	Z	15930690	15938408		1.87312	0.553935	-1.75766	-3.38149	-2.23915	0.0002	0.00793286
ENSGALG00000028026	NDUFS4	Z:15962741-16010010	Z	15962741	16010010		24.2739	12.6865	-0.936107	-1.91336	-2.90041	5e-05	0.00244626
ENSGALG00000020561	-	Z:16411043-16453742	Z	16411043	16453742		2.48566	1.64695	-0.593834	-1.50925	-1.61502	0.0012	0.0342602
ENSGALG00000013546	-	Z:16507932-16514140	Z	16507932	16514140		12.3943	24.5319	0.984978	1.97928	2.56584	5e-05	0.00244626
ENSGALG00000013548	GZMA	Z:16520885-16525301	Z	16520885	16525301		16.9407	28.8905	0.770099	1.70539	1.85662	0.00035	0.0131321
ENSGALG00000014709	SKIV2L2	Z:16596457-16664682	Z	16596457	16664682		55.1507	33.3487	-0.725749	-1.65376	-2.06469	5e-05	0.00244626
ENSGALG00000014724	GPBP1	Z:17378884-17416497	Z	17378884	17416497		15.1078	9.7114	-0.637546	-1.55568	-2.07258	5e-05	0.00244626
ENSGALG00000014725	PLK2	Z:17875188-17884256	Z	17875188	17884256		28.1766	13.9383	-1.01544	-2.02152	-3.66584	5e-05	0.00244626
ENSGALG00000014732	ERCC8	Z:18788218-18829343	Z	18788218	18829343		10.2579	5.32299	-0.946424	-1.92709	-2.80652	5e-05	0.00244626
ENSGALG00000014734	-	Z:18953779-19066955	Z	18953779	19066955		5.98944	3.88924	-0.622935	-1.54	-1.61289	0.00175	0.0444748
ENSGALG00000020569	DIMT1	Z:19339903-19347539	Z	19339903	19347539		12.3198	7.02544	-0.81032	-1.7536	-2.0235	0.00015	0.00621605
ENSGALG00000026028	SREK1IP1	Z:20059915-20070517	Z	20059915	20070517		21.1614	13.5798	-0.639976	-1.5583	-2.02528	5e-05	0.00244626
ENSGALG00000014747	CWC27	Z:20070885-20186949	Z	20070885	20186949		20.9772	10.822	-0.954858	-1.93839	-3.28299	5e-05	0.00244626
ENSGALG00000014753	CENPK	Z:20407953-20429425	Z	20407953	20429425		37.43	22.2565	-0.74997	-1.68176	-2.25373	5e-05	0.00244626
ENSGALG00000014756	PPWD1	Z:20429520-20443640	Z	20429520	20443640		50.5167	29.9486	-0.754273	-1.68678	-2.58292	5e-05	0.00244626
ENSGALG00000004438	ARSB	Z:22361254-22427489	Z	22361254	22427489		19.4417	12.7734	-0.60601	-1.52204	-1.73299	0.00035	0.0131321
ENSGALG00000004353	TBCA	Z:22945442-22977979	Z	22945442	22977979		50.7132	26.9041	-0.914533	-1.88496	-2.83388	5e-05	0.00244626
ENSGALG00000028149	MED18	Z:23844695-23846057	Z	23844695	23846057		46.8479	26.9038	-0.800171	-1.74131	-2.3638	5e-05	0.00244626
ENSGALG00000014942	NSA2	Z:24061464-24065315	Z	24061464	24065315		474.916	271.69	-0.805712	-1.74801	-2.74615	5e-05	0.00244626
ENSGALG00000013510	UTP15	Z:24566933-24576550	Z	24566933	24576550		43.8571	27.8304	-0.656151	-1.57587	-2.25213	5e-05	0.00244626
ENSGALG00000013511	ANKRA2	Z:24576662-24584018	Z	24576662	24584018		34.3515	21.5411	-0.673281	-1.5947	-2.13346	5e-05	0.00244626
ENSGALG00000013512	-	Z:24595533-24602096	Z	24595533	24602096		204.024	122.137	-0.74023	-1.67044	-2.67715	5e-05	0.00244626
ENSGALG00000015002	MRPS27	Z:25125275-25176013	Z	25125275	25176013		8.77228	5.49883	-0.673828	-1.5953	-2.08214	5e-05	0.00244626
ENSGALG00000015053	GLDC	Z:27889480-27927357	Z	27889480	27927357		11.8942	6.78	-0.810907	-1.75431	-2.29987	5e-05	0.00244626
ENSGALG00000005846	MPDZ	Z:30816003-30916541	Z	30816003	30916541		20.844	13.4711	-0.629763	-1.54731	-2.30713	5e-05	0.00244626
ENSGALG00000005441	NFIB	Z:31233902-31399665	Z	31233902	31399665		9.80194	5.73375	-0.773589	-1.70952	-2.13622	5e-05	0.00244626
ENSGALG00000015091	HAUS6	Z:33442691-33461513	Z	33442691	33461513		29.8062	18.1163	-0.718329	-1.64528	-2.61427	5e-05	0.00244626
ENSGALG00000015090	PLIN2	Z:33468262-33476023	Z	33468262	33476023		66.0052	42.5041	-0.634977	-1.55291	-2.29774	5e-05	0.00244626
ENSGALG00000015109	TJP2	Z:34446876-34509726	Z	34446876	34509726		14.1575	9.43054	-0.586159	-1.50124	-1.91053	0.00025	0.00967422
ENSGALG00000015115	MAMDC2	Z:34741070-34806237	Z	34741070	34806237		9.09751	5.54674	-0.713832	-1.64015	-1.84424	0.00055	0.0190884
ENSGALG00000015118	SMC5	Z:34813072-34865378	Z	34813072	34865378		43.278	25.7869	-0.746998	-1.6783	-2.68626	5e-05	0.00244626
ENSGALG00000026001	C9orf85	Z:35449153-35495731	Z	35449153	35495731		26.8033	17.195	-0.640422	-1.55879	-1.6052	0.00145	0.0391818
ENSGALG00000015144	ZFAND5	Z:35593696-35609500	Z	35593696	35609500		36.9539	21.4949	-0.781731	-1.71919	-2.8274	5e-05	0.00244626
ENSGALG00000015147	ALDH1A1	Z:35753340-35806349	Z	35753340	35806349		2.2964	0.996848	-1.20393	-2.30366	-1.85439	0.0009	0.0271614
ENSGALG00000015148	ANXA1	Z:35881517-35899231	Z	35881517	35899231		44.9236	27.0881	-0.729811	-1.65842	-2.22824	5e-05	0.00244626
ENSGALG00000015156	NMRK1	Z:36695057-36702153	Z	36695057	36702153		13.3302	5.63592	-1.24198	-2.36523	-1.81881	0.00075	0.0237308
ENSGALG00000015179	CEP78	Z:37795389-37821877	Z	37795389	37821877		3.87412	1.99494	-0.957521	-1.94197	-2.46218	5e-05	0.00244626
ENSGALG00000012577	FRMD3	Z:39667817-39812156	Z	39667817	39812156		2.18943	1.19088	-0.878532	-1.8385	-1.73958	0.0006	0.0204405
ENSGALG00000012589	C9orf64	Z:39926481-39935003	Z	39926481	39935003		30.0081	19.1517	-0.64788	-1.56686	-2.08405	5e-05	0.00244626
ENSGALG00000012591	-	Z:39936509-39954264	Z	39936509	39954264		237.741	157.751	-0.591741	-1.50706	-2.06227	5e-05	0.00244626
ENSGALG00000012592	RMI1	Z:39954654-39958510	Z	39954654	39958510		12.6078	7.96054	-0.663374	-1.58378	-1.86739	0.0002	0.00793286
ENSGALG00000012594	NTRK2	Z:40148866-40355175	Z	40148866	40355175		3.16943	1.82442	-0.796786	-1.73723	-1.63734	0.00105	0.0310141
ENSGALG00000012598	NAA35	Z:40593877-40620384	Z	40593877	40620384		46.6387	29.5449	-0.658619	-1.57857	-2.35683	5e-05	0.00244626
ENSGALG00000012607	ZCCHC6	Z:40688520-40719961	Z	40688520	40719961		23.6131	15.2946	-0.626568	-1.54389	-2.28995	5e-05	0.00244626
ENSGALG00000012615	C9orf3	Z:41334430-41506455	Z	41334430	41506455		6.49642	3.9247	-0.72706	-1.65526	-1.70722	0.00075	0.0237308
ENSGALG00000012618	FANCC	Z:41519894-41607695	Z	41519894	41607695		27.8491	17.5859	-0.66321	-1.5836	-2.27575	5e-05	0.00244626
ENSGALG00000012621	ERCC6L2	Z:41826410-41861266	Z	41826410	41861266		10.9109	7.15021	-0.609714	-1.52596	-1.65898	0.00065	0.0214211
ENSGALG00000012629	ZNF367	Z:42022851-42029812	Z	42022851	42029812		17.1391	10.7909	-0.667468	-1.58828	-1.93288	5e-05	0.00244626
ENSGALG00000012624	AAED1	Z:42122524-42126092	Z	42122524	42126092		16.2583	7.86999	-1.04674	-2.06586	-1.80768	0.0007	0.0226653
ENSGALG00000014916	SPINZ	Z:43031149-43106716	Z	43031149	43106716		86.1459	48.413	-0.831388	-1.7794	-2.54887	5e-05	0.00244626
ENSGALG00000010694	SECISBP2	Z:43412814-43443779	Z	43412814	43443779		24.9155	15.5973	-0.675751	-1.59743	-2.3435	5e-05	0.00244626
ENSGALG00000013493	SPTLC1	Z:44506428-44543549	Z	44506428	44543549		22.8894	13.4737	-0.764536	-1.69882	-2.76431	5e-05	0.00244626
ENSGALG00000000428	chPKCI	Z:44758625-44762622	Z	44758625	44762622		293.991	162.513	-0.85522	-1.80903	-2.91454	5e-05	0.00244626
ENSGALG00000000189	YTHDC2	Z:45523477-45562834	Z	45523477	45562834		31.7395	20.0005	-0.666246	-1.58694	-2.43111	5e-05	0.00244626
ENSGALG00000000218	-	Z:45832340-45839741	Z	45832340	45839741		47.2934	25.5082	-0.890681	-1.85405	-3.04561	5e-05	0.00244626
ENSGALG00000000234	EPB41L4A	Z:46011142-46145593	Z	46011142	46145593		2.54666	1.2163	-1.06611	-2.09378	-2.21281	5e-05	0.00244626
ENSGALG00000027891	NREP	Z:46263609-46283078	Z	46263609	46283078		170.061	85.0369	-0.999888	-1.99984	-3.52622	5e-05	0.00244626
ENSGALG00000000247	WDR36	Z:46550071-46580017	Z	46550071	46580017		43.8858	25.6731	-0.773496	-1.70941	-2.80394	5e-05	0.00244626
ENSGALG00000015268	NUDT12	Z:49683388-49694048	Z	49683388	49694048		9.97167	5.11027	-0.964434	-1.9513	-1.87909	0.0007	0.0226653
ENSGALG00000027512	C5orf30	Z:49778444-49788889	Z	49778444	49788889		17.3326	11.1082	-0.641867	-1.56035	-1.99411	5e-05	0.00244626
ENSGALG00000026203	FAM174A	Z:50620159-50747813	Z	50620159	50747813		9.05297	5.4405	-0.734653	-1.664	-2.19154	0.00015	0.00621605
ENSGALG00000015288	RIOK2	Z:51361516-51373541	Z	51361516	51373541		31.2593	20.1982	-0.630061	-1.54763	-2.04531	5e-05	0.00244626
ENSGALG00000015311	RNF38	Z:51729347-51813091	Z	51729347	51813091		28.8749	19.2057	-0.588282	-1.50346	-1.75287	0.00075	0.0237308
ENSGALG00000015326	CLTA	Z:51863826-51878606	Z	51863826	51878606		159.381	90.3935	-0.81819	-1.76319	-2.91027	5e-05	0.00244626
ENSGALG00000015349	PIGG	Z:53045928-53164864	Z	53045928	53164864		10.0816	6.48608	-0.636302	-1.55434	-1.86932	0.0002	0.00793286
ENSGALG00000015368	TMEM175	Z:53292641-53306310	Z	53292641	53306310		21.5471	14.2668	-0.594837	-1.5103	-1.96324	0.0002	0.00793286
ENSGALG00000015372	rbf	Z:53307242-53309110	Z	53307242	53309110		794.761	347.775	-1.19237	-2.28528	-3.93015	5e-05	0.00244626
ENSGALG00000015376	IDUA	Z:53357809-53404887	Z	53357809	53404887		12.744	7.14455	-0.834906	-1.78374	-2.65115	5e-05	0.00244626
ENSGALG00000015391	-	Z:53600233-53653310	Z	53600233	53653310		47.9238	27.7519	-0.788157	-1.72687	-2.32853	5e-05	0.00244626
ENSGALG00000015399	FUT10	Z:53681703-53692915	Z	53681703	53692915		17.2962	10.8539	-0.672244	-1.59355	-1.73547	0.00065	0.0214211
ENSGALG00000015451	ZNF462	Z:55321454-55373334	Z	55321454	55373334		21.4908	13.617	-0.658312	-1.57823	-2.39396	5e-05	0.00244626
ENSGALG00000026928	KLF4	Z:55526379-55531189	Z	55526379	55531189		7.90291	3.89292	-1.02153	-2.03007	-2.4328	5e-05	0.00244626
ENSGALG00000014691	PHAX	Z:56005242-56014183	Z	56005242	56014183		70.7584	42.661	-0.729982	-1.65862	-2.62515	5e-05	0.00244626
ENSGALG00000028135	C5orf63	Z:56141272-56153131	Z	56141272	56153131		6.38712	3.81701	-0.742722	-1.67333	-1.67565	0.0012	0.0342602
ENSGALG00000014684	ERAP1	Z:56827502-56843435	Z	56827502	56843435		55.0778	36.4803	-0.594352	-1.50979	-2.04711	5e-05	0.00244626
ENSGALG00000014672	ARSK	Z:57237192-57249292	Z	57237192	57249292		27.812	14.3349	-0.956173	-1.94016	-3.23033	5e-05	0.00244626
ENSGALG00000027932	ANKRD32	Z:57630079-57673712	Z	57630079	57673712		7.01164	4.14108	-0.759745	-1.69319	-2.46622	5e-05	0.00244626
ENSGALG00000014664	KIAA0825	Z:57704975-57809334	Z	57704975	57809334		2.46943	1.37805	-0.841548	-1.79197	-1.66453	0.0015	0.0401422
ENSGALG00000014661	FAM172A	Z:57916144-58180255	Z	57916144	58180255		82.4643	42.1409	-0.96855	-1.95687	-3.40831	5e-05	0.00244626
ENSGALG00000027907	NR2F1	Z:58199292-58208604	Z	58199292	58208604		46.5724	27.8579	-0.741389	-1.67178	-2.09317	0.0001	0.00437244
ENSGALG00000014651	LYSMD3	Z:59512156-59516246	Z	59512156	59516246		29.6776	18.2305	-0.703016	-1.6279	-2.22026	5e-05	0.00244626
ENSGALG00000014649	MBLAC2	Z:59539748-59548859	Z	59539748	59548859		6.24736	3.17217	-0.977775	-1.96943	-2.55835	5e-05	0.00244626
ENSGALG00000014648	CETN3	Z:59562060-59570780	Z	59562060	59570780		68.0273	33.5414	-1.02017	-2.02816	-2.22934	5e-05	0.00244626
ENSGALG00000015641	CCNH	Z:60822444-60832319	Z	60822444	60832319		37.7394	22.7807	-0.728257	-1.65664	-2.45562	5e-05	0.00244626
ENSGALG00000027963	COX7C	Z:61059201-61062815	Z	61059201	61062815		80.1712	44.9539	-0.834637	-1.78341	-2.92398	5e-05	0.00244626
ENSGALG00000015620	XRCC4	Z:62613063-62772805	Z	62613063	62772805		30.47	18.1865	-0.744518	-1.67541	-1.86718	0.00015	0.00621605
ENSGALG00000015617	RPS23	Z:63183170-63185001	Z	63183170	63185001		3748.52	1808.97	-1.05115	-2.07218	-2.81437	5e-05	0.00244626
ENSGALG00000027714	ATG10	Z:63193920-63278297	Z	63193920	63278297		9.3258	4.6515	-1.00353	-2.0049	-2.68615	5e-05	0.00244626
ENSGALG00000015603	ZCCHC9	Z:63559749-63566581	Z	63559749	63566581		15.0548	7.22817	-1.05852	-2.08279	-2.80182	5e-05	0.00244626
ENSGALG00000015589	MSH3	Z:63759854-63893410	Z	63759854	63893410		15.2701	8.1834	-0.899933	-1.86598	-2.1809	5e-05	0.00244626
ENSGALG00000015571	RAD17	Z:63984742-64006407	Z	63984742	64006407		18.0039	11.9202	-0.594901	-1.51037	-1.65859	0.00105	0.0310141
ENSGALG00000020534	AK6	Z:63984742-64006407	Z	63984742	64006407		18.3309	9.90381	-0.888219	-1.85089	-1.97854	5e-05	0.00244626
ENSGALG00000015548	RNF20	Z:64903580-64922390	Z	64903580	64922390		91.3765	51.6288	-0.823648	-1.76988	-2.82878	5e-05	0.00244626
ENSGALG00000020528	CZH9ORF80	Z:65744964-65755449	Z	65744964	65755449		78.9206	45.3033	-0.800787	-1.74205	-2.62876	5e-05	0.00244626
ENSGALG00000015663	HSDL2	Z:65848589-65861905	Z	65848589	65861905		27.4146	15.8358	-0.791753	-1.73118	-2.48925	5e-05	0.00244626
ENSGALG00000015683	GNG10	Z:66210688-66216623	Z	66210688	66216623		104.236	53.6757	-0.957507	-1.94195	-3.24626	5e-05	0.00244626
ENSGALG00000015691	SMC2	Z:66288452-66312320	Z	66288452	66312320		175.185	98.456	-0.83133	-1.77932	-2.38185	5e-05	0.00244626
ENSGALG00000015704	TXN	Z:66343848-66349205	Z	66343848	66349205		634.133	393.918	-0.68689	-1.60981	-2.4811	5e-05	0.00244626
ENSGALG00000020523	TOPORS	Z:66940067-66943166	Z	66940067	66943166		18.4858	11.5939	-0.67305	-1.59444	-2.0921	5e-05	0.00244626
ENSGALG00000001801	IFT74	Z:68328520-68380646	Z	68328520	68380646		10.1646	6.02055	-0.755581	-1.68831	-1.61063	0.00125	0.0351456
ENSGALG00000001782	PLAA	Z:68328520-68380646	Z	68328520	68380646		19.9768	11.0958	-0.848308	-1.80039	-2.27859	5e-05	0.00244626
ENSGALG00000001864	C9orf72	Z:68538793-68553327	Z	68538793	68553327		23.9436	14.6911	-0.704693	-1.6298	-2.46553	5e-05	0.00244626
ENSGALG00000001944	TBC1D2	Z:70350907-70372823	Z	70350907	70372823		3.29314	1.78192	-0.886029	-1.84808	-2.17303	5e-05	0.00244626
ENSGALG00000001954	APTX	Z:70409003-70417424	Z	70409003	70417424		31.2386	17.4453	-0.84049	-1.79066	-2.12735	5e-05	0.00244626
ENSGALG00000002022	CKI	Z:70457340-70474687	Z	70457340	70474687		45.0965	28.9382	-0.640037	-1.55837	-2.24722	5e-05	0.00244626
ENSGALG00000028998	XPA	Z:70555411-70562048	Z	70555411	70562048		156.927	87.5302	-0.84224	-1.79283	-3.0632	5e-05	0.00244626
ENSGALG00000002187	HSD17B4	Z:71370593-71426565	Z	71370593	71426565		70.0977	36.1371	-0.955886	-1.93977	-3.46699	5e-05	0.00244626
ENSGALG00000002294	SEMA6A	Z:72384248-72497040	Z	72384248	72497040		11.3902	5.29869	-1.10409	-2.14963	-3.18135	5e-05	0.00244626
ENSGALG00000008174	MTAP	Z:78413351-78445856	Z	78413351	78445856		61.6526	34.4831	-0.838272	-1.78791	-2.87359	5e-05	0.00244626
ENSGALG00000023042	CCDC112	Z:78645409-78654079	Z	78645409	78654079		5.02698	2.1173	-1.24747	-2.37425	-1.72659	0.00125	0.0351456
ENSGALG00000008229	ALDH7A1	Z:78750395-78768531	Z	78750395	78768531		98.6405	49.7129	-0.98856	-1.9842	-3.58453	5e-05	0.00244626
ENSGALG00000008237	GRAMD3	Z:78775849-78810508	Z	78775849	78810508		8.79227	5.60164	-0.650386	-1.56959	-1.81725	0.0003	0.0114103
ENSGALG00000005016	ZNF608	Z:79449070-79530605	Z	79449070	79530605		30.238	15.9794	-0.920146	-1.89231	-3.30509	5e-05	0.00244626
ENSGALG00000005316	SRFBP1	Z:80739170-80799325	Z	80739170	80799325		10.6965	5.34448	-1.00102	-2.00141	-3.18485	5e-05	0.00244626
ENSGALG00000005330	SNCAIP	Z:80929218-80978534	Z	80929218	80978534		8.55801	3.30264	-1.37366	-2.59127	-3.90053	5e-05	0.00244626
ENSGALG00000005346	PPIC	Z:81178146-81184188	Z	81178146	81184188		38.9239	15.8768	-1.29373	-2.45161	-3.74513	5e-05	0.00244626
ENSGALG00000005368	CEP120	Z:81313473-81351273	Z	81313473	81351273		11.9632	7.65893	-0.643388	-1.56199	-2.01401	5e-05	0.00244626
ENSGALG00000026300	-	Z:81357805-81358735	Z	81357805	81358735		239.071	133.182	-0.844035	-1.79506	-2.971	5e-05	0.00244626
ENSGALG00000029118	TRMT10B	Z:81399014-81405150	Z	81399014	81405150		31.539	17.2631	-0.869442	-1.82696	-2.41353	5e-05	0.00244626
ENSGALG00000017558	-	Z:81405407-81411487	Z	81405407	81411487		26.6402	14.8594	-0.842236	-1.79283	-1.78972	0.00075	0.0237308
ENSGALG00000005395	POLR1E	Z:81439470-81452029	Z	81439470	81452029		42.6336	27.2912	-0.643557	-1.56218	-2.04342	5e-05	0.00244626
ENSGALG00000005433	-	Z:81490913-81526558	Z	81490913	81526558		22.6694	10.3175	-1.13565	-2.19718	-2.42736	5e-05	0.00244626
ENSGALG00000028675	-	Z:81588619-81589309	Z	81588619	81589309		27.7084	14.3368	-0.950606	-1.93268	-1.768	0.00085	0.0262955
ENSGALG00000016431	Pax5	Z:81615204-81720849	Z	81615204	81720849		39.3513	18.2423	-1.10912	-2.15714	-3.138	5e-05	0.00244626
ENSGALG00000016438	MELK	Z:81804398-81827757	Z	81804398	81827757		10.8969	7.07038	-0.624054	-1.5412	-1.76728	0.00075	0.0237308

## Sheet: HR_female
gene_id	gene	locus	Chr	Start	End	QTLR	value_1	value_2	log2(FC)	FC	test_stat	p_value	q_value
ENSGALG00000026110	-	1:179393-421343	1	179393	421343		1.80782	2.96462	0.713596	1.63989	1.70774	0.0007	0.0384
ENSGALG00000009945	CPM	1:35273570-35305258	1	35273570	35305258		9.14606	5.37677	-0.766409	-1.70103	-1.79885	0.00045	0.0279955
ENSGALG00000025786	HIST1H46	1:47926958-48009693	1	47926958	48009693		568.057	317.873	-0.837587	-1.78706	-2.28345	5e-05	0.00515556
ENSGALG00000003213	LGALS2	1:51050592-51062352	1	51050592	51062352	3	34.7108	15.3261	-1.17939	-2.26481	-2.65163	5e-05	0.00515556
ENSGALG00000025881	-	1:51386519-51393690	1	51386519	51393690	3	5.45478	8.30653	0.606725	1.5228	1.84671	0.00045	0.0279955
ENSGALG00000012751	STAB2	1:54927407-55004223	1	54927407	55004223		6.95251	10.9759	0.658731	1.57869	2.5785	5e-05	0.00515556
ENSGALG00000013117	PIK3C2G	1:64133607-64331932	1	64133607	64331932		2.45844	3.99987	0.702209	1.62699	1.92656	0.00045	0.0279955
ENSGALG00000014147	MANSC1	1:71974272-71980456	1	71974272	71980456	4	5.66017	11.7985	1.05968	2.08447	2.44074	5e-05	0.00515556
ENSGALG00000015235	scyc1	1:83400069-83404445	1	83400069	83404445		146.087	90.4276	-0.691997	-1.61552	-2.63319	5e-05	0.00515556
ENSGALG00000015253	COL8A1	1:83661752-83748442	1	83661752	83748442		21.1533	10.5865	-0.998655	-1.99814	-3.35198	5e-05	0.00515556
ENSGALG00000016558	FIGF	1:121427180-121458777	1	121427180	121458777		5.54225	10.9342	0.980302	1.97288	2.42771	5e-05	0.00515556
ENSGALG00000016761	LYG2	1:131881178-131884663	1	131881178	131884663		16.5053	9.41828	-0.809395	-1.75248	-1.82997	0.00065	0.0369306
ENSGALG00000016788	IL18RAP	1:133283644-133298556	1	133283644	133298556		5.21278	2.58127	-1.01397	-2.01946	-1.85776	0.00065	0.0369306
ENSGALG00000016945	LECT1	1:165018165-165029891	1	165018165	165029891		10.453	17.0463	0.705535	1.63075	2.175	0.0001	0.00905366
ENSGALG00000017031	-	1:169788266-169803952	1	169788266	169803952	9	4.38796	8.53553	0.959931	1.94522	1.95049	0.0003	0.0204957
ENSGALG00000017046	OSF-2	1:171293437-171327674	1	171293437	171327674		86.4496	151.047	0.805064	1.74722	2.36581	5e-05	0.00515556
ENSGALG00000028273	HBG2	1:193723742-193726040	1	193723742	193726040		379.826	235.607	-0.688957	-1.61212	-2.07246	5e-05	0.00515556
ENSGALG00000006112	SCN5A	2:5408260-5613834	2	5408260	5613834		1.20397	2.39633	0.993028	1.99036	2.67813	5e-05	0.00515556
ENSGALG00000007667	GPR158	2:16372422-16557109	2	16372422	16557109		2.31275	3.95306	0.773358	1.70924	2.41127	5e-05	0.00515556
ENSGALG00000028357	-	2:19322415-19342085	2	19322415	19342085		0.810607	2.05843	1.34447	2.53937	1.84859	0.0007	0.0384
ENSGALG00000027765	-	2:19359571-19376473	2	19359571	19376473		1.07573	2.61574	1.2819	2.43159	1.98165	0.00015	0.0120173
ENSGALG00000009700	PDK4	2:24033199-24043554	2	24033199	24043554		8.42355	13.4394	0.673969	1.59546	2.38381	5e-05	0.00515556
ENSGALG00000010901	-	2:30202574-30240482	2	30202574	30240482		1.59982	2.47762	0.631045	1.54869	1.7391	0.00095	0.0472286
ENSGALG00000011176	SCRN1	2:34379569-34406233	2	34379569	34406233		5.61054	9.40394	0.745124	1.67612	1.89835	0.0004	0.0262024
ENSGALG00000027247	EOMES	2:39178221-39184075	2	39178221	39184075		27.2333	13.7646	-0.984408	-1.9785	-3.74934	5e-05	0.00515556
ENSGALG00000011735	CCXCR1-L	2:43321684-43322692	2	43321684	43322692		27.6431	15.3036	-0.853049	-1.80631	-2.23178	0.0002	0.0146526
ENSGALG00000013814	IMPA2	2:97173754-97193841	2	97173754	97193841		27.7234	17.6956	-0.647711	-1.56668	-2.47709	5e-05	0.00515556
ENSGALG00000013954	PIEZO2	2:97607395-97902750	2	97607395	97902750		6.10312	10.0275	0.716342	1.64301	2.74944	5e-05	0.00515556
ENSGALG00000022875	-	2:97952711-97956997	2	97952711	97956997		21.9377	11.1606	-0.975001	-1.96564	-2.78506	5e-05	0.00515556
ENSGALG00000014615	laminin	2:99400292-99499147	2	99400292	99499147		4.76477	8.65364	0.860901	1.81617	3.23508	5e-05	0.00515556
ENSGALG00000026109	-	2:110274737-110448865	2	110274737	110448865		3.9083	6.83446	0.806287	1.74871	2.86367	5e-05	0.00515556
ENSGALG00000019470	MSC	2:116915840-116918080	2	116915840	116918080		9.38597	15.6345	0.736158	1.66573	1.97284	0.0005	0.0302609
ENSGALG00000027364	HEY1	2:120538763-120541690	2	120538763	120541690		12.9935	6.93323	-0.906197	-1.8741	-2.48988	5e-05	0.00515556
ENSGALG00000015764	FABP5	2:121148556-121153615	2	121148556	121153615		16.1694	9.33972	-0.791814	-1.73125	-1.93799	0.0001	0.00905366
ENSGALG00000015767	FABP4	2:121225722-121228944	2	121225722	121228944		65.3945	18.4922	-1.82226	-3.53635	-3.4531	5e-05	0.00515556
ENSGALG00000016112	NOV	2:136064123-136069743	2	136064123	136069743		48.7426	31.5145	-0.629165	-1.54667	-2.39648	5e-05	0.00515556
ENSGALG00000008765	C1D	3:11105741-11120517	3	11105741	11120517		61.7108	37.4967	-0.718758	-1.64576	-2.47777	5e-05	0.00515556
ENSGALG00000008741	PROKR2	3:11272176-11281262	3	11272176	11281262		10.3906	5.26259	-0.981438	-1.97443	-2.58883	5e-05	0.00515556
ENSGALG00000008734	PCSK2	3:11382921-11480137	3	11382921	11480137		2.76375	1.36463	-1.01812	-2.02528	-2.16809	5e-05	0.00515556
ENSGALG00000009020	JAG1	3:12843172-12878172	3	12843172	12878172		11.2437	17.4387	0.633171	1.55097	2.34727	5e-05	0.00515556
ENSGALG00000028234	SYNDIG1	3:15008232-15108357	3	15008232	15108357		0.385589	1.63503	2.08418	4.24034	2.99198	5e-05	0.00515556
ENSGALG00000002896	ENPP1	3:56656446-56707127	3	56656446	56707127		9.24934	14.6969	0.668088	1.58897	2.46421	5e-05	0.00515556
ENSGALG00000016155	COL19A1	3:82304938-82484565	3	82304938	82484565		4.24543	7.59431	0.839008	1.78882	2.42498	5e-05	0.00515556
ENSGALG00000016498	MFSD2B	3:103746138-103779362	3	103746138	103779362		3.15055	1.78151	-0.822506	-1.76848	-1.71357	0.001	0.0492743
ENSGALG00000016684	RHAG	3:108386327-108399624	3	108386327	108399624	17	2.76619	1.31819	-1.06934	-2.09847	-2.02282	0.00025	0.0174
ENSGALG00000005842	GDPD2	4:2509151-2517085	4	2509151	2517085		11.4845	7.51617	-0.611615	-1.52797	-1.74273	0.0006	0.0344412
ENSGALG00000008447	SH2D1A	4:15491787-15504671	4	15491787	15504671		54.468	25.5644	-1.09127	-2.13062	-2.1986	5e-05	0.00515556
ENSGALG00000011823	FAT4	4:51926112-52061166	4	51926112	52061166		4.913	7.46346	0.60324	1.51912	2.4116	5e-05	0.00515556
ENSGALG00000015902	CD8B	4:85440287-85446044	4	85440287	85446044	19	14.7918	9.41162	-0.652278	-1.57165	-1.91864	0.00025	0.0174
ENSGALG00000026246	GIF	5:484889-487031	5	484889	487031		25.8355	14.7681	-0.806874	-1.74942	-2.1783	5e-05	0.00515556
ENSGALG00000006090	PLEKHA7	5:10959447-11057508	5	10959447	11057508		1.92432	3.10843	0.691841	1.61534	1.86985	0.0006	0.0344412
ENSGALG00000007948	LRRC4C	5:19803070-19804987	5	19803070	19804987		10.0388	15.8061	0.654891	1.5745	1.96482	0.0002	0.0146526
ENSGALG00000009315	PAPLN	5:25589640-25615991	5	25589640	25615991		1.20229	2.48444	1.04714	2.06643	1.93213	0.0003	0.0204957
ENSGALG00000011811	SYNE2	5:52957671-53114338	5	52957671	53114338		12.9207	20.603	0.673171	1.59457	2.25198	5e-05	0.00515556
ENSGALG00000012021	-	5:54839245-54849270	5	54839245	54849270		12.8797	19.7635	0.617744	1.53447	1.78148	0.0004	0.0262024
ENSGALG00000002744	PCDH15	6:5764829-6063170	6	5764829	6063170		12.2999	18.9072	0.620286	1.53718	2.19481	5e-05	0.00515556
ENSGALG00000007508	HPSE2	6:21711623-21788394	6	21711623	21788394		10.489	16.9758	0.694598	1.61843	2.05958	0.00025	0.0174
ENSGALG00000017378	CRTAC1	6:21820225-21829808	6	21820225	21829808		2.52633	5.93308	1.23174	2.3485	2.3679	0.0001	0.00905366
ENSGALG00000011104	GCG	7:20616147-20633934	7	20616147	20633934		191.482	3.03199	-5.9808	-63.1539	-8.00278	5e-05	0.00515556
ENSGALG00000006864	COL24A1	8:14987157-15097242	8	14987157	15097242		18.5856	28.9833	0.641036	1.55945	2.54349	5e-05	0.00515556
ENSGALG00000011058	LPR	8:27238561-27268762	8	27238561	27268762		6.00969	9.3906	0.643926	1.56258	2.11651	5e-05	0.00515556
ENSGALG00000011222	IL12RB2	8:27549757-27564574	8	27549757	27564574		9.13196	5.43744	-0.747998	-1.67946	-2.06732	0.0001	0.00905366
ENSGALG00000001505	NGEF	9:574114-597244	9	574114	597244		3.55184	5.95756	0.746157	1.67732	1.99112	0.0001	0.00905366
ENSGALG00000007222	UTS2D	9:13178353-13185135	9	13178353	13185135		23.5545	35.9342	0.609353	1.52557	1.84601	0.0005	0.0302609
ENSGALG00000008758	B3GNT5	9:15742978-15839708	9	15742978	15839708		22.7307	13.7369	-0.72658	-1.65471	-1.83373	0.0005	0.0302609
ENSGALG00000002102	-	10:885733-887395	10	885733	887395	26	81.1709	45.6755	-0.829542	-1.77712	-2.81524	5e-05	0.00515556
ENSGALG00000004766	SCG3	10:8596069-8621388	10	8596069	8621388		11.0819	6.19726	-0.838505	-1.7882	-2.13861	5e-05	0.00515556
ENSGALG00000006413	CEMIP	10:11740663-11788096	10	11740663	11788096		1.54076	3.08436	1.00133	2.00184	2.08232	5e-05	0.00515556
ENSGALG00000023395	PLIN1	10:12315434-12319628	10	12315434	12319628		2.72394	0.724922	-1.9098	-3.75757	-2.33342	0.00015	0.0120173
ENSGALG00000007358	CILP	10:17290314-17300075	10	17290314	17300075		8.71008	14.4153	0.726844	1.65501	2.57833	5e-05	0.00515556
ENSGALG00000004829	ATP2B2	12:3713195-4003351	12	3713195	4003351		2.3384	3.77908	0.692514	1.6161	2.02644	5e-05	0.00515556
ENSGALG00000005120	FBLN2	12:5783473-5867616	12	5783473	5867616		22.7407	38.1478	0.746324	1.67751	2.95394	5e-05	0.00515556
ENSGALG00000002544	PCDH12	13:1751167-1760560	13	1751167	1760560		3.67041	5.72243	0.640685	1.55907	1.72015	0.0008	0.0422218
ENSGALG00000001874	-	13:4098317-4105100	13	4098317	4105100		3.07963	5.86083	0.928349	1.9031	2.01387	0.0001	0.00905366
ENSGALG00000004083	GluR1/A	13:11646222-11753641	13	11646222	11753641	29	1.25247	2.70356	1.11008	2.15858	1.90585	0.00075	0.0399617
ENSGALG00000002461	MMP17	15:2711272-2726169	15	2711272	2726169		12.3434	19.9282	0.691071	1.61448	2.35735	5e-05	0.00515556
ENSGALG00000008040	-	15:10907426-10923703	15	10907426	10923703		8.08213	13.4005	0.729481	1.65804	2.27328	5e-05	0.00515556
ENSGALG00000024372	BFIV21	16:59615-62099	16	59615	62099	32	325.387	1240.73	1.93096	3.81309	4.5166	5e-05	0.00515556
ENSGALG00000000178	BF1	16:67622-76124	16	67622	76124	32	60.3242	287.011	2.2503	4.75782	5.93864	5e-05	0.00515556
ENSGALG00000024357	B-G	16:335306-346680	16	335306	346680	32	52.128	24.0808	-1.11417	-2.1647	-2.98138	5e-05	0.00515556
ENSGALG00000027955	-	16:389808-394217	16	389808	394217	32	3.09269	1.46483	-1.07813	-2.1113	-2.04196	0.00045	0.0279955
ENSGALG00000021211	PRF1	17:236896-239605	17	236896	239605		13.0293	6.31156	-1.0457	-2.06437	-2.51269	5e-05	0.00515556
ENSGALG00000003028	ADAMTS13	17:6906388-6925818	17	6906388	6925818		6.2019	9.55124	0.622978	1.54005	2.24331	5e-05	0.00515556
ENSGALG00000001631	-	18:3681785-3686083	18	3681785	3686083	34	37.0455	20.9742	-0.82068	-1.76624	-1.96863	0.00025	0.0174
ENSGALG00000001740	MGAT5B	18:4139173-4184210	18	4139173	4184210		23.425	37.534	0.68015	1.60231	2.49733	5e-05	0.00515556
ENSGALG00000003515	PECAM1	18:6825945-6842734	18	6825945	6842734		55.0396	35.3064	-0.640539	-1.55891	-2.57429	5e-05	0.00515556
ENSGALG00000003520	POLG2	18:6852728-6858096	18	6852728	6858096		21.5592	12.194	-0.822127	-1.76801	-2.40777	5e-05	0.00515556
ENSGALG00000021395	-	18:8206966-8226132	18	8206966	8226132		11.7625	19.0935	0.698885	1.62325	2.73025	5e-05	0.00515556
ENSGALG00000013698	EFHD2	21:4927439-4930207	21	4927439	4930207		9.8479	5.02545	-0.970564	-1.95961	-1.77379	0.00075	0.0399617
ENSGALG00000027189	-	21:6521863-6524784	21	6521863	6524784		310.978	1.1268	-8.10843	-275.982	-7.29952	5e-05	0.00515556
ENSGALG00000000476	LRRTM4	22:3455031-3456588	22	3455031	3456588		3.40528	10.4412	1.61644	3.06617	3.12544	5e-05	0.00515556
ENSGALG00000021931	SNORA73	23:2106498-2106703	23	2106498	2106703		1826.14	863.716	-1.08017	-2.11429	-2.13636	0.0002	0.0146526
ENSGALG00000000919	PIGR	26:2520031-2542722	26	2520031	2542722		6.47753	3.51185	-0.883214	-1.84448	-2.00259	5e-05	0.00515556
ENSGALG00000000187	-	27:27257-43145	27	27257	43145		4.35632	1.90255	-1.19518	-2.28973	-2.20717	5e-05	0.00515556
ENSGALG00000000619	ANGPTL4	28:849860-858519	28	849860	858519		4.18849	6.9831	0.737438	1.66721	1.91585	0.00015	0.0120173
ENSGALG00000015192	GZMM	28:3113568-3115852	28	3113568	3115852		23.6798	15.1861	-0.640904	-1.55931	-1.76476	0.00045	0.0279955
ENSGALG00000027553	-	AADN03010133.1:20-6471	AADN03010133.1	20	6471		11.2337	17.8442	0.667617	1.58845	2.03032	5e-05	0.00515556
ENSGALG00000007468	HBAA	AADN03010595.1:5124-5931	AADN03010595.1	5124	5931		1086.7	705.56	-0.623119	-1.5402	-2.04021	5e-05	0.00515556
ENSGALG00000007463	HBAD	AADN03010595.1:8016-9433	AADN03010595.1	8016	9433		190.548	125.178	-0.606175	-1.52222	-2.19864	5e-05	0.00515556
ENSGALG00000026616	-	AADN03011265.1:20-5724	AADN03011265.1	20	5724		5.16684	3.04661	-0.762081	-1.69594	-1.74213	0.00095	0.0472286
ENSGALG00000027846	CHIR-IG1-5	AADN03012416.1:4086-9306	AADN03012416.1	4086	9306		0.868962	3.4212	1.97714	3.93712	3.22781	5e-05	0.00515556
ENSGALG00000028510	SIGLEC1	AADN03017184.1:1011-5624	AADN03017184.1	1011	5624		48.7944	78.2384	0.681163	1.60343	2.50698	5e-05	0.00515556
ENSGALG00000026020	H1F0	AADN03018723.1:10154-11037	AADN03018723.1	10154	11037		32.0692	20.1353	-0.671459	-1.59268	-1.78239	0.00055	0.0327529
ENSGALG00000012531	-	AADN03018760.1:359-10879	AADN03018760.1	359	10879		4.07646	8.76182	1.10391	2.14936	3.6376	5e-05	0.00515556
ENSGALG00000026150	-	AADN03027037.1:2927-4805	AADN03027037.1	2927	4805		1.56959	5.51662	1.8134	3.5147	2.46703	0.0004	0.0262024
ENSGALG00000027693	-	JH375199.1:23549-27360	JH375199.1	23549	27360		3.86228	1.60583	-1.26614	-2.40517	-2.37336	0.0001	0.00905366
ENSGALG00000014317	-	JH376323.1:8189-37322	JH376323.1	8189	37322		23.2186	38.4993	0.729551	1.65812	2.31612	5e-05	0.00515556
ENSGALG00000028179	-	JH376326.1:20-1781	JH376326.1	20	1781		6.52302	0.571058	-3.51383	-11.4227	-3.55728	5e-05	0.00515556
ENSGALG00000026173	-	JH376336.1:7696-9124	JH376336.1	7696	9124		494.312	252.597	-0.968588	-1.95692	-3.42821	5e-05	0.00515556
ENSGALG00000025736	-	W:4703-10272	W	4703	10272		1.2557	2.82829	1.17143	2.25235	2.56363	5e-05	0.00515556
ENSGALG00000028365	TCF4	Z:20-138234	Z	20	138234		2.18126	3.70241	0.763303	1.69737	1.73213	0.0007	0.0384
ENSGALG00000013546	-	Z:16507932-16514140	Z	16507932	16514140		24.6329	8.70678	-1.50037	-2.82915	-4.31735	5e-05	0.00515556
ENSGALG00000013548	GZMA	Z:16520885-16525301	Z	16520885	16525301		29.0098	9.91484	-1.54888	-2.9259	-4.12936	5e-05	0.00515556
ENSGALG00000005426	FREM1	Z:31576517-31643574	Z	31576517	31643574		5.21896	7.84469	0.587955	1.50311	2.19188	5e-05	0.00515556

## Sheet: HR_male
gene_id	gene	locus	Chr	Start	End	QTLR	value_1	value_2	log2(FC)	FC	test_stat	p_value	q_value
ENSGALG00000008048	CPA2	1:902988-909381	1	902988	909381		18.1826	0.517615	-5.13453	-35.1275	-5.43079	5e-05	0.00398381
ENSGALG00000027296	CPA5	1:911096-915397	1	911096	915397		14.9271	0.288436	-5.69354	-51.7519	-4.67442	0.00105	0.0369167
ENSGALG00000008087	CPA1	1:916280-920045	1	916280	920045		51.5923	1.51872	-5.08623	-33.971	-7.60181	5e-05	0.00398381
ENSGALG00000027168	CCDC3	1:6492587-6533393	1	6492587	6533393		14.4346	9.53733	-0.597872	-1.51348	-1.79747	0.0003	0.0166125
ENSGALG00000007043	-	1:15235834-15281162	1	15235834	15281162		14.7975	0.460768	-5.00517	-32.1149	-5.813	5e-05	0.00398381
ENSGALG00000011784	APOLD1	1:48049291-48049969	1	48049291	48049969		9.5335	2.88443	-1.72472	-3.30516	-2.02867	0.0008	0.0321014
ENSGALG00000011798	HEBP1	1:48100661-48107192	1	48100661	48107192		18.9178	30.8667	0.706306	1.63162	2.38838	5e-05	0.00398381
ENSGALG00000011826	PLBD1	1:48696273-48798716	1	48696273	48798716		67.3846	107.518	0.674088	1.59559	1.64232	0.00125	0.040837
ENSGALG00000028016	-	1:49022099-49029093	1	49022099	49029093		2.44873	5.47929	1.16195	2.2376	2.53729	5e-05	0.00398381
ENSGALG00000019325	-	1:49029411-49037608	1	49029411	49037608		5.15077	10.5959	1.04064	2.05714	1.8452	0.00065	0.0275814
ENSGALG00000011894	CYP2D6	1:49264034-49274937	1	49264034	49274937		13.8051	8.75432	-0.657132	-1.57694	-2.10537	5e-05	0.00398381
ENSGALG00000025881	-	1:51386519-51393690	1	51386519	51393690		4.6683	9.09063	0.961482	1.94731	2.47468	5e-05	0.00398381
ENSGALG00000015079	UPK1B	1:80216649-80227498	1	80216649	80227498		5.43643	0.909265	-2.57989	-5.97894	-2.58863	0.00015	0.00977206
ENSGALG00000015152	BOC	1:82632010-82696983	1	82632010	82696983		11.7264	7.56284	-0.632763	-1.55053	-2.03613	5e-05	0.00398381
ENSGALG00000019229	DPT	1:83312662-83339889	1	83312662	83339889		6.76714	3.71597	-0.864809	-1.8211	-1.72983	0.00065	0.0275814
ENSGALG00000015235	scyc1	1:83400069-83404445	1	83400069	83404445		89.2864	138.263	0.630901	1.54853	2.25609	5e-05	0.00398381
ENSGALG00000015253	COL8A1	1:83661752-83748442	1	83661752	83748442		20.9263	12.4478	-0.749429	-1.68113	-2.45293	5e-05	0.00398381
ENSGALG00000015362	TRAT1	1:87037476-87049373	1	87037476	87049373		23.3823	40.1602	0.780351	1.71755	2.00402	0.0001	0.00696541
ENSGALG00000016047	HLCS	1:106241753-106353943	1	106241753	106353943		12.0618	18.4561	0.613656	1.53013	1.81077	0.00045	0.022052
ENSGALG00000016538	RAI2	1:120159803-120161450	1	120159803	120161450		17.866	11.6829	-0.612817	-1.52924	-1.6005	0.0016	0.0481522
ENSGALG00000016761	LYG2	1:131881178-131884663	1	131881178	131884663		19.7229	8.1082	-1.28242	-2.43247	-2.82291	5e-05	0.00398381
ENSGALG00000016912	EDNRB	1:153125272-153143030	1	153125272	153143030		65.7391	41.73	-0.655669	-1.57535	-2.67035	5e-05	0.00398381
ENSGALG00000016931	BORA	1:155442014-155461540	1	155442014	155461540		6.64359	10.0135	0.59191	1.50724	1.59196	0.001	0.0360749
ENSGALG00000016945	LECT1	1:165018165-165029891	1	165018165	165029891		6.92861	14.8547	1.10028	2.14396	2.85508	5e-05	0.00398381
ENSGALG00000005148	-	2:936145-964349	2	936145	964349		10.0988	17.1664	0.765401	1.69984	2.24534	5e-05	0.00398381
ENSGALG00000005287	ZBTB47	2:1978850-1993362	2	1978850	1993362		11.3546	7.23231	-0.650745	-1.56998	-1.61775	0.00155	0.04716
ENSGALG00000009641	COL1A2	2:23702023-23740814	2	23702023	23740814		238.296	143.659	-0.730106	-1.65876	-2.72516	5e-05	0.00398381
ENSGALG00000011733	CCR2	2:43274888-43275953	2	43274888	43275953		23.2555	35.9947	0.630214	1.54779	1.69102	0.00085	0.033147
ENSGALG00000019552	SERPINB2	2:67753129-67763712	2	67753129	67763712		3.44136	6.6124	0.942196	1.92145	2.24917	5e-05	0.00398381
ENSGALG00000015954	GEM	2:125802914-125811572	2	125802914	125811572	15	36.0218	23.9832	-0.586847	-1.50196	-1.97043	5e-05	0.00398381
ENSGALG00000016153	PSCA	2:147859018-147863129	2	147859018	147863129		6.81627	2.5531	-1.41673	-2.6698	-2.0069	0.0011	0.0379517
ENSGALG00000007889	CCDC85A	3:373632-434893	3	373632	434893		30.8656	19.544	-0.659271	-1.57928	-2.29689	5e-05	0.00398381
ENSGALG00000009107	NRXN1	3:6450554-7094776	3	6450554	7094776		15.4304	9.80646	-0.653976	-1.5735	-2.19842	5e-05	0.00398381
ENSGALG00000011086	ACTA1	3:39337938-39339803	3	39337938	39339803		16.4912	8.18929	-1.00988	-2.01374	-2.13214	5e-05	0.00398381
ENSGALG00000013625	-	3:49358075-49417141	3	49358075	49417141		3.75716	6.94979	0.887326	1.84974	1.69197	0.001	0.0360749
ENSGALG00000002909	CTGF	3:56638963-56641934	3	56638963	56641934		40.5961	26.9083	-0.593294	-1.50869	-2.02855	5e-05	0.00398381
ENSGALG00000014821	THEMIS	3:58437709-58506141	3	58437709	58506141		9.82557	16.7534	0.769841	1.70508	2.03138	5e-05	0.00398381
ENSGALG00000014823	C6orf58	3:58527004-58539770	3	58527004	58539770		2.83853	0.258464	-3.45711	-10.9823	-2.83881	0.00055	0.0248622
ENSGALG00000014962	FAM26F	3:63276142-63280172	3	63276142	63280172		5.60093	9.25179	0.724068	1.65183	1.85509	0.0002	0.0125141
ENSGALG00000016322	-	3:87769650-87775821	3	87769650	87775821		13.6334	7.57291	-0.848228	-1.80029	-1.84226	0.0005	0.023464
ENSGALG00000016556	-	3:104625523-104632845	3	104625523	104632845		12.0566	20.587	0.771912	1.70753	2.5544	5e-05	0.00398381
ENSGALG00000007028	-	4:8720203-8822178	4	8720203	8822178	18	3.39023	6.55272	0.950709	1.93282	2.29902	5e-05	0.00398381
ENSGALG00000009239	TLR2-2	4:19209333-19210887	4	19209333	19210887		15.4089	23.3537	0.599887	1.5156	1.63329	0.0011	0.0379517
ENSGALG00000009732	PCDH18	4:28118549-28128788	4	28118549	28128788		34.3669	22.8157	-0.590989	-1.50628	-2.25476	5e-05	0.00398381
ENSGALG00000011604	SLC4A4	4:49571258-49794271	4	49571258	49794271		2.76672	1.60799	-0.782923	-1.72061	-1.90003	0.00045	0.022052
ENSGALG00000015725	FGFRL1	4:84630672-84795926	4	84630672	84795926	19	11.739	7.70506	-0.607429	-1.52354	-1.75769	0.00045	0.022052
ENSGALG00000015816	CD8A	4:85223252-85356479	4	85223252	85356479	19	28.683	43.7517	0.609147	1.52536	1.82079	0.00015	0.00977206
ENSGALG00000015966	-	4:87267760-87345268	4	87267760	87345268	19	22.609	13.6971	-0.723031	-1.65065	-1.71673	0.0009	0.0343707
ENSGALG00000013922	ZP1	5:465890-470276	5	465890	470276		9.24074	5.41083	-0.772157	-1.70782	-1.97005	0.0001	0.00696541
ENSGALG00000026246	GIF	5:484889-487031	5	484889	487031		39.6948	17.298	-1.19834	-2.29475	-3.09938	5e-05	0.00398381
ENSGALG00000012027	SPON1	5:5838065-6002800	5	5838065	6002800		2.57309	1.505	-0.773739	-1.7097	-1.64255	0.001	0.0360749
ENSGALG00000028037	FOS	5:37501648-37502995	5	37501648	37502995		18.2854	3.69562	-2.30681	-4.94788	-3.98453	5e-05	0.00398381
ENSGALG00000010820	CHGA	5:44155020-44165632	5	44155020	44165632		4.91866	2.68719	-0.872166	-1.83041	-1.60444	0.0017	0.0496768
ENSGALG00000012425	FERMT2	5:58152994-58189695	5	58152994	58189695		39.6761	26.0435	-0.607343	-1.52345	-2.17811	5e-05	0.00398381
ENSGALG00000012429	BMP4	5:58454253-58457967	5	58454253	58457967		12.8257	6.72942	-0.930483	-1.90591	-2.41577	5e-05	0.00398381
ENSGALG00000002496	LL	6:3953642-3956579	6	3953642	3956579		18.8124	9.14451	-1.04071	-2.05724	-2.2273	5e-05	0.00398381
ENSGALG00000004994	ZNF503	6:14134964-14137931	6	14134964	14137931		12.2708	7.47253	-0.715555	-1.64211	-1.70258	0.00065	0.0275814
ENSGALG00000005956	-	6:17424713-17438731	6	17424713	17438731		5.17689	2.56682	-1.0121	-2.01684	-2.08352	5e-05	0.00398381
ENSGALG00000026309	-	6:19469699-19481511	6	19469699	19481511		4.39179	8.08831	0.88103	1.84169	2.0827	5e-05	0.00398381
ENSGALG00000020679	PLEKHS1	6:27064758-27081909	6	27064758	27081909		2.90906	4.90267	0.753016	1.68531	1.78229	0.0006	0.0267944
ENSGALG00000009231	PNLIP	6:28388273-28399269	6	28388273	28399269		41.1683	1.28685	-4.99961	-31.9914	-7.32977	5e-05	0.00398381
ENSGALG00000023424	-	6:30850163-30865241	6	30850163	30865241		2.29652	17.8319	2.95694	7.76475	4.85714	5e-05	0.00398381
ENSGALG00000009693	CPXM2	6:31278696-31344582	6	31278696	31344582	24	79.3575	48.5037	-0.710272	-1.63611	-2.84346	5e-05	0.00398381
ENSGALG00000002763	FRZB	7:2280809-2296210	7	2280809	2296210		31.7951	20.2885	-0.648144	-1.56715	-2.04231	5e-05	0.00398381
ENSGALG00000003578	fn1	7:4333467-4382817	7	4333467	4382817		18.9167	10.1503	-0.898137	-1.86366	-3.23597	5e-05	0.00398381
ENSGALG00000003923	COL6A3	7:4752830-4805577	7	4752830	4805577		18.0974	11.8456	-0.611437	-1.52778	-2.35279	5e-05	0.00398381
ENSGALG00000007651	STAT1	7:7412733-7431231	7	7412733	7431231		123.7	198.609	0.683086	1.60557	2.63847	5e-05	0.00398381
ENSGALG00000007966	PGAP1	7:9526581-9556861	7	9526581	9556861		8.45688	14.0036	0.7276	1.65588	2.042	5e-05	0.00398381
ENSGALG00000020869	FAM126B	7:10845339-10870844	7	10845339	10870844		5.37522	9.05751	0.752791	1.68505	1.76793	0.0008	0.0321014
ENSGALG00000008669	CD28	7:12943025-12955241	7	12943025	12955241		13.848	23.9548	0.790634	1.72983	1.70843	0.00035	0.0186358
ENSGALG00000011104	GCG	7:20616147-20633934	7	20616147	20633934		45.6859	1.71488	-4.73557	-26.6409	-5.9756	5e-05	0.00398381
ENSGALG00000011306	DES	7:21638776-21682786	7	21638776	21682786		163.398	101.209	-0.69106	-1.61447	-2.16041	5e-05	0.00398381
ENSGALG00000001880	AMY2A	8:41569-46009	8	41569	46009		234.914	15.0969	-3.95981	-15.5604	-8.41447	5e-05	0.00398381
ENSGALG00000002246	DENND1B	8:2324373-2436140	8	2324373	2436140		12.6001	19.7841	0.650902	1.57015	1.592	0.0013	0.0423456
ENSGALG00000002338	ASPM	8:2593759-2625649	8	2593759	2625649		18.0834	27.5096	0.60527	1.52126	2.44352	5e-05	0.00398381
ENSGALG00000002564	RGS4	8:3667315-3672669	8	3667315	3672669		5.83648	3.19307	-0.870156	-1.82786	-1.7596	0.001	0.0360749
ENSGALG00000026572	RGS5	8:3673352-3680425	8	3673352	3680425		17.899	8.28061	-1.11207	-2.16156	-3.26656	5e-05	0.00398381
ENSGALG00000002756	TMEM121	8:3868563-3869502	8	3868563	3869502		16.8154	9.35168	-0.846487	-1.79812	-1.71278	0.0016	0.0481522
ENSGALG00000026471	CRIP2	8:3981796-3985419	8	3981796	3985419		49.473	28.9811	-0.771528	-1.70708	-1.79479	0.00045	0.022052
ENSGALG00000008661	CYR61	8:15135793-15137430	8	15135793	15137430		32.5591	14.029	-1.21464	-2.32083	-3.00022	5e-05	0.00398381
ENSGALG00000010870	JUN	8:25267212-25268157	8	25267212	25268157		46.1608	29.4522	-0.648295	-1.56731	-1.78191	0.00045	0.022052
ENSGALG00000011222	IL12RB2	8:27549757-27564574	8	27549757	27564574		4.25991	7.52625	0.821107	1.76676	1.88387	0.00015	0.00977206
ENSGALG00000011379	SLC44A5	8:28634266-28687589	8	28634266	28687589		3.93715	6.56287	0.737175	1.66691	1.70136	0.0008	0.0321014
ENSGALG00000002342	GPC1	9:2207168-2371382	9	2207168	2371382		29.6944	18.4391	-0.687428	-1.61041	-2.63741	5e-05	0.00398381
ENSGALG00000006593	CLDN18	9:3625163-3634319	9	3625163	3634319		2.7958	0.738896	-1.91982	-3.78376	-3.01181	5e-05	0.00398381
ENSGALG00000006453	TF	9:4096868-4107617	9	4096868	4107617		172.964	108.524	-0.672459	-1.59379	-2.62028	5e-05	0.00398381
ENSGALG00000005544	GPR55	9:4829925-4835636	9	4829925	4835636		4.40336	7.27211	0.72377	1.65149	1.58284	0.00165	0.0489913
ENSGALG00000006834	CPB1	9:11904055-11920341	9	11904055	11920341		54.2754	1.55898	-5.12163	-34.8148	-7.59595	5e-05	0.00398381
ENSGALG00000007419	MASP1	9:14339431-14355179	9	14339431	14355179		24.5182	13.0252	-0.912553	-1.88237	-3.01542	5e-05	0.00398381
ENSGALG00000008537	EPHB3	9:15437756-15449465	9	15437756	15449465		11.8648	7.72706	-0.618695	-1.53549	-1.86397	0.0004	0.0206047
ENSGALG00000008758	B3GNT5	9:15742978-15839708	9	15742978	15839708		10.3747	23.8033	1.19808	2.29434	2.65696	5e-05	0.00398381
ENSGALG00000002102	-	10:885733-887395	10	885733	887395	26	46.69	79.1556	0.761577	1.69534	2.25659	5e-05	0.00398381
ENSGALG00000008425	MAP1A	10:19691952-19739136	10	19691952	19739136		4.00862	2.60691	-0.620764	-1.53769	-1.693	0.00065	0.0275814
ENSGALG00000000771	PLA2G15	11:69376-88589	11	69376	88589		27.6874	42.5247	0.619071	1.53589	2.24154	5e-05	0.00398381
ENSGALG00000028466	IL34	11:1707757-1713030	11	1707757	1713030		63.6265	41.6753	-0.610435	-1.52672	-2.24848	5e-05	0.00398381
ENSGALG00000000038	-	11:1959123-1960900	11	1959123	1960900		95.8562	3.38443	-4.82389	-28.3228	-7.58565	5e-05	0.00398381
ENSGALG00000003591	FTO	11:4129193-4353272	11	4129193	4353272		2.68729	4.21911	0.650786	1.57002	1.56411	0.00165	0.0489913
ENSGALG00000005453	PLCG2	11:15140810-15193158	11	15140810	15193158		45.6894	73.3484	0.682908	1.60537	2.7181	5e-05	0.00398381
ENSGALG00000006802	LAMB2	12:11545870-11554936	12	11545870	11554936		9.69849	5.94011	-0.70727	-1.63271	-2.18955	5e-05	0.00398381
ENSGALG00000002080	DOCK2	13:3332165-3492561	13	3332165	3492561		58.3848	89.2466	0.612204	1.52859	2.40241	5e-05	0.00398381
ENSGALG00000001698	GABRA1	13:6533384-6575415	13	6533384	6575415		4.10326	6.48963	0.661366	1.58158	1.68072	0.0015	0.0462744
ENSGALG00000003706	DUSP1	13:8380375-8384764	13	8380375	8384764		9.78507	4.65522	-1.07173	-2.10195	-2.85811	5e-05	0.00398381
ENSGALG00000003512	SPINK7	13:9876039-9900608	13	9876039	9900608		67.0205	14.7491	-2.18398	-4.54405	-6.07259	5e-05	0.00398381
ENSGALG00000007669	EGR1	13:17704809-17707611	13	17704809	17707611		53.2161	24.6804	-1.10849	-2.1562	-3.90625	5e-05	0.00398381
ENSGALG00000005349	MSLN	14:5994337-6008622	14	5994337	6008622		3.70934	1.78987	-1.0513	-2.0724	-1.84361	0.0003	0.0166125
ENSGALG00000007171	CIITA	14:9061601-9069704	14	9061601	9069704		42.2708	64.4017	0.607437	1.52355	2.24041	5e-05	0.00398381
ENSGALG00000002201	PPL	14:13254972-13275561	14	13254972	13275561	31	4.82321	1.9893	-1.27773	-2.42457	-3.04551	5e-05	0.00398381
ENSGALG00000002671	TMEM132D	15:3532963-3685616	15	3532963	3685616		0.704077	2.1181	1.58897	3.00834	2.32592	5e-05	0.00398381
ENSGALG00000020989	PLA2G1B	15:9370573-9372264	15	9370573	9372264		119.063	3.36379	-5.14549	-35.3954	-8.50663	5e-05	0.00398381
ENSGALG00000007383	HSPB8	15:9720473-9724236	15	9720473	9724236		9.15358	4.73906	-0.949735	-1.93152	-2.10849	5e-05	0.00398381
ENSGALG00000007728	-	15:10110678-10115553	15	10110678	10115553		13.4638	8.24415	-0.707641	-1.63313	-1.91796	0.0002	0.0125141
ENSGALG00000007732	RTN4R	15:10338374-10405782	15	10338374	10405782		7.17831	3.105	-1.20905	-2.31185	-2.96139	5e-05	0.00398381
ENSGALG00000009536	TCN2	15:10781347-10783629	15	10781347	10783629		20.9166	13.5365	-0.627796	-1.5452	-1.66334	0.00095	0.0356653
ENSGALG00000024372	BFIV21	16:59615-62099	16	59615	62099	32	751.623	1484.17	0.981575	1.97462	3.11379	5e-05	0.00398381
ENSGALG00000000178	BF1	16:67622-76124	16	67622	76124	32	175.682	353.755	1.00978	2.0136	2.20205	0.0008	0.0321014
ENSGALG00000027955	-	16:389808-394217	16	389808	394217	32	3.08055	1.5236	-1.0157	-2.02188	-1.83456	0.0004	0.0206047
ENSGALG00000021211	PRF1	17:236896-239605	17	236896	239605		5.81527	10.2363	0.815778	1.76025	1.66054	0.0009	0.0343707
ENSGALG00000026027	CLIC3	17:415521-418106	17	415521	418106		7.45527	3.54472	-1.07259	-2.10321	-1.91231	0.0005	0.023464
ENSGALG00000024011	Ex-FABP	17:501841-504845	17	501841	504845		104.652	44.3897	-1.2373	-2.35757	-3.34734	5e-05	0.00398381
ENSGALG00000003661	SETX	17:6490804-6518350	17	6490804	6518350		19.6942	30.2359	0.618493	1.53527	2.48741	5e-05	0.00398381
ENSGALG00000003471	CEL	17:6773213-6778591	17	6773213	6778591		24.7794	0.709748	-5.12569	-34.9129	-6.25616	5e-05	0.00398381
ENSGALG00000002515	OLFM1	17:7609612-7627804	17	7609612	7627804		7.9584	4.12983	-0.946395	-1.92705	-1.98076	0.00035	0.0186358
ENSGALG00000001183	MYH10	18:1676731-1825088	18	1676731	1825088		33.173	21.8453	-0.602688	-1.51854	-2.18469	5e-05	0.00398381
ENSGALG00000001603	NARF	18:3453716-3468178	18	3453716	3468178	34	11.9947	24.2541	1.01583	2.02207	2.9452	5e-05	0.00398381
ENSGALG00000001629	-	18:3670068-3678466	18	3670068	3678466	34	76.3674	115.002	0.590627	1.5059	2.1318	5e-05	0.00398381
ENSGALG00000001631	-	18:3681785-3686083	18	3681785	3686083	34	18.8931	32.923	0.801232	1.74259	1.72229	0.0007	0.0289272
ENSGALG00000026465	TMEM100	18:5982377-5988344	18	5982377	5988344		27.4844	11.7722	-1.22323	-2.33469	-3.2523	5e-05	0.00398381
ENSGALG00000004464	SDK2	18:9295297-9337253	18	9295297	9337253		2.35831	1.40955	-0.74252	-1.6731	-1.71309	0.00095	0.0356653
ENSGALG00000001071	ELN	19:785548-804855	19	785548	804855		72.8969	48.2327	-0.595846	-1.51136	-2.26706	5e-05	0.00398381
ENSGALG00000001885	-	19:4176615-4178279	19	4176615	4178279		5.26252	1.37908	-1.93205	-3.81597	-2.00671	0.0017	0.0496768
ENSGALG00000001926	HSPB1	19:4253517-4255722	19	4253517	4255722		27.8853	14.7935	-0.914542	-1.88497	-1.90859	0.0002	0.0125141
ENSGALG00000003015	SERPINF1	19:5404105-5410958	19	5404105	5410958		16.0731	9.2274	-0.800656	-1.74189	-1.87791	0.00015	0.00977206
ENSGALG00000023577	TBX2	19:7630832-7638493	19	7630832	7638493		32.8676	21.8534	-0.588807	-1.504	-1.95229	0.0001	0.00696541
ENSGALG00000028567	MYL9	20:453445-460971	20	453445	460971		33.6942	22.4243	-0.587433	-1.50257	-2.01529	5e-05	0.00398381
ENSGALG00000007447	TUBB1	20:11232024-11237042	20	11232024	11237042		16.2154	27.373	0.755389	1.68809	2.45258	5e-05	0.00398381
ENSGALG00000002055	hairy1	21:2803580-2805434	21	2803580	2805434		37.9377	24.6328	-0.623054	-1.54013	-1.72313	0.00045	0.022052
ENSGALG00000013701	CTRC	21:4925270-4927174	21	4925270	4927174		55.5616	2.8483	-4.28591	-19.5069	-6.41857	5e-05	0.00398381
ENSGALG00000004256	DHRS3	21:5316085-5340991	21	5316085	5340991		12.894	7.76448	-0.731738	-1.66064	-2.06155	5e-05	0.00398381
ENSGALG00000004568	CELA2A	21:5542649-5547423	21	5542649	5547423		44.3896	1.53043	-4.85822	-29.0048	-6.28933	5e-05	0.00398381
ENSGALG00000027189	-	21:6521863-6524784	21	6521863	6524784		62.1436	2.93902	-4.4022	-21.1443	-5.59111	5e-05	0.00398381
ENSGALG00000001795	GFRA2	22:1397664-1418597	22	1397664	1418597		5.81642	3.08115	-0.916663	-1.88774	-2.02652	0.0001	0.00696541
ENSGALG00000024083	C8orf4	22:2478969-2479900	22	2478969	2479900		122.879	71.0721	-0.789884	-1.72894	-2.65207	5e-05	0.00398381
ENSGALG00000017715	TINAGL1	23:4910835-4916448	23	4910835	4916448		81.4949	50.5398	-0.689289	-1.61249	-2.41702	5e-05	0.00398381
ENSGALG00000026836	COL16A1	23:4921630-4939423	23	4921630	4939423		16.1776	10.0985	-0.679851	-1.60197	-2.28546	5e-05	0.00398381
ENSGALG00000006764	MCAM	24:4206158-4214569	24	4206158	4214569		59.557	39.6052	-0.588582	-1.50377	-2.09192	5e-05	0.00398381
ENSGALG00000011902	TAGLN	24:5229235-5232028	24	5229235	5232028		45.9286	27.958	-0.71613	-1.64277	-2.09328	5e-05	0.00398381
ENSGALG00000013239	NES	25:483722-490804	25	483722	490804		4.10107	2.21133	-0.891082	-1.85457	-2.10715	5e-05	0.00398381
ENSGALG00000024272	-	25:734440-740904	25	734440	740904		14.1152	4.98014	-1.50299	-2.8343	-1.84558	0.0009	0.0343707
ENSGALG00000028147	CTSK	25:1705616-1707797	25	1705616	1707797		31.4188	19.2006	-0.71048	-1.63635	-1.85242	0.00015	0.00977206
ENSGALG00000028721	LMOD1	26:1105422-1114192	26	1105422	1114192		17.0994	9.61818	-0.83011	-1.77782	-2.13759	5e-05	0.00398381
ENSGALG00000000919	PIGR	26:2520031-2542722	26	2520031	2542722		7.31684	2.50014	-1.54921	-2.92657	-3.4722	5e-05	0.00398381
ENSGALG00000003361	TREM-B1	26:4678906-4684706	26	4678906	4684706	36	10.3106	15.9675	0.631007	1.54865	1.64159	0.001	0.0360749
ENSGALG00000003551	PRELP	26:5204577-5209509	26	5204577	5209509		11.8105	6.53132	-0.854625	-1.80829	-2.43561	5e-05	0.00398381
ENSGALG00000000187	-	27:27257-43145	27	27257	43145		3.31341	1.03525	-1.67834	-3.20059	-2.48616	5e-05	0.00398381
ENSGALG00000000243	RDM1	27:1611795-1616617	27	1611795	1616617	37	10.3298	16.9036	0.710515	1.63639	1.70468	0.00055	0.0248622
ENSGALG00000025764	FKBP10	27:4679152-4685639	27	4679152	4685639		9.18332	5.70416	-0.687001	-1.60993	-1.87526	0.0003	0.0166125
ENSGALG00000001969	-	28:2747019-2749699	28	2747019	2749699		16.4983	10.8896	-0.599365	-1.51505	-1.64662	0.00125	0.040837
ENSGALG00000027497	CFD	28:2751171-2753071	28	2751171	2753071		3914.14	2517	-0.63699	-1.55508	-2.06158	5e-05	0.00398381
ENSGALG00000014755	PRSS2	AADN03009585.1:653-2195	AADN03009585.1	653	2195		134.442	4.76988	-4.81689	-28.1857	-6.98839	5e-05	0.00398381
ENSGALG00000025791	-	AADN03010447.1:20-9438	AADN03010447.1	20	9438		4.04802	2.59494	-0.641513	-1.55996	-1.70408	0.00055	0.0248622
ENSGALG00000023973	-	AADN03011039.1:4-396	AADN03011039.1	4	396		286.261	172.34	-0.732069	-1.66102	-1.71039	0.0007	0.0289272
ENSGALG00000026616	-	AADN03011265.1:20-5724	AADN03011265.1	20	5724		8.97453	3.39995	-1.40032	-2.6396	-3.25471	5e-05	0.00398381
ENSGALG00000026312	-	AADN03015454.1:10306-12239	AADN03015454.1	10306	12239		12.6651	3.74725	-1.75695	-3.37983	-2.60283	5e-05	0.00398381
ENSGALG00000028547	-	AADN03015606.1:4691-8821	AADN03015606.1	4691	8821		6.03754	2.44128	-1.30633	-2.47312	-2.63536	5e-05	0.00398381
ENSGALG00000011509	C3d	AADN03022998.1:20-17720	AADN03022998.1	20	17720		21.1942	12.7053	-0.73824	-1.66814	-2.46358	5e-05	0.00398381
ENSGALG00000005183	-	AADN03025475.1:71-1407	AADN03025475.1	71	1407		4.96521	12.0355	1.27738	2.42398	2.25124	5e-05	0.00398381
ENSGALG00000002258	-	JH375252.1:3922-4559	JH375252.1	3922	4559		144.076	71.4963	-1.01089	-2.01515	-2.41514	5e-05	0.00398381
ENSGALG00000029139	-	JH376079.1:12153-16225	JH376079.1	12153	16225		3.28007	0.680258	-2.26957	-4.82179	-2.65876	0.0001	0.00696541
ENSGALG00000028179	-	JH376326.1:20-1781	JH376326.1	20	1781		21.3592	6.14849	-1.79655	-3.47389	-3.46513	5e-05	0.00398381
ENSGALG00000028805	-	JH376326.1:53431-57201	JH376326.1	53431	57201		12.6157	5.28385	-1.25556	-2.3876	-2.9999	5e-05	0.00398381
ENSGALG00000026047	AEBP1	JH376336.1:20-3018	JH376336.1	20	3018		12.5598	7.84766	-0.678474	-1.60045	-1.68196	0.00105	0.0369167
ENSGALG00000010250	-	LGE22C19W28_E50C23:713332-717769	LGE22C19W28_E50C23	713332	717769		16.9979	5.15483	-1.72136	-3.29747	-2.75665	5e-05	0.00398381
ENSGALG00000027555	-	LGE22C19W28_E50C23:777680-808017	LGE22C19W28_E50C23	777680	808017		4.84097	2.44041	-0.988175	-1.98367	-2.30121	5e-05	0.00398381
ENSGALG00000028140	CNTFR	Z:7993513-8162224	Z	7993513	8162224		70.5319	41.3694	-0.769712	-1.70493	-2.50352	5e-05	0.00398381
ENSGALG00000005848	IL11Ra	Z:8187057-8211693	Z	8187057	8211693		3.07995	1.89245	-0.70265	-1.62749	-1.66189	0.00125	0.040837
ENSGALG00000023622	Worthington	Z:9023590-9024768	Z	9023590	9024768		29.0738	10.8525	-1.42169	-2.67899	-2.29617	5e-05	0.00398381
ENSGALG00000014908	FST	Z:15930690-15938408	Z	15930690	15938408		1.8639	0.827159	-1.17208	-2.25336	-1.75821	0.00125	0.040837
ENSGALG00000013546	-	Z:16507932-16514140	Z	16507932	16514140		12.3406	31.3039	1.34293	2.53666	3.42636	5e-05	0.00398381
ENSGALG00000013548	GZMA	Z:16520885-16525301	Z	16520885	16525301		16.8694	64.8523	1.94275	3.84438	4.70486	5e-05	0.00398381
ENSGALG00000014727	PDE4D	Z:18112316-18254795	Z	18112316	18254795		12.6197	19.4956	0.627469	1.54485	2.0085	5e-05	0.00398381
ENSGALG00000014786	PIK3R1	Z:21464000-21515025	Z	21464000	21515025		47.4515	72.0443	0.60243	1.51827	2.31835	5e-05	0.00398381
ENSGALG00000015147	ALDH1A1	Z:35753340-35806349	Z	35753340	35806349		2.28677	0.8293	-1.46334	-2.75746	-2.30003	5e-05	0.00398381
ENSGALG00000015148	ANXA1	Z:35881517-35899231	Z	35881517	35899231		44.7233	25.3927	-0.816612	-1.76127	-2.49354	5e-05	0.00398381
ENSGALG00000015301	LNPEP	Z:51426183-51474648	Z	51426183	51474648		35.7071	54.7115	0.615631	1.53223	2.32986	5e-05	0.00398381
ENSGALG00000014668	MCTP1	Z:57356430-57528682	Z	57356430	57528682		3.15726	6.30713	0.998311	1.99766	1.85711	0.0003	0.0166125

## Sheet: Infection MvF
gene_id	gene	locus	Chr	Start	End	QTLR	value_1	value_2	log2(FC)	FC	test_stat	p_value	q_value
ENSGALG00000026110	-	1:179393-421343	1	179393	421343		1.84185	2.95238	0.680724	1.60294	1.67634	0.0013	0.0273197
ENSGALG00000007998	SLC26A4	1:14597268-14618545	1	14597268	14618545		2.71869	4.37144	0.685197	1.60792	1.63416	0.00125	0.0265709
ENSGALG00000011414	AMDHD1	1:45540151-45563377	1	45540151	45563377		1.44242	2.26607	0.651703	1.57102	1.57318	0.0023	0.0417689
ENSGALG00000028560	OC3	1:47894972-47900894	1	47894972	47900894		19.5375	11.8372	-0.722919	-1.65052	-1.69595	0.0008	0.0190489
ENSGALG00000027571	-	1:48010461-48011912	1	48010461	48011912		16.581	10.6953	-0.632554	-1.55031	-1.53082	0.00295	0.0498982
ENSGALG00000028016	-	1:49022099-49029093	1	49022099	49029093		5.50746	2.7586	-0.997449	-1.99647	-2.57764	5e-05	0.00171235
ENSGALG00000019325	-	1:49029411-49037608	1	49029411	49037608		10.6489	5.69748	-0.902302	-1.86905	-1.81228	0.0009	0.0207617
ENSGALG00000014147	MANSC1	1:71974272-71980456	1	71974272	71980456	4	6.95341	11.7513	0.757024	1.69	1.86761	0.00075	0.0182901
ENSGALG00000014412	CSTA	1:76253582-76258549	1	76253582	76258549	5	165.103	105.221	-0.649947	-1.56911	-1.95286	0.0001	0.00324444
ENSGALG00000014722	-	1:77917403-77926160	1	77917403	77926160		8.30266	4.21834	-0.976898	-1.96823	-1.99095	0.0001	0.00324444
ENSGALG00000019231	CD200R1	1:82841596-82864019	1	82841596	82864019		4.68115	2.93286	-0.674552	-1.5961	-1.50504	0.00245	0.0439179
ENSGALG00000015235	scyc1	1:83400069-83404445	1	83400069	83404445		138.889	90.0545	-0.625066	-1.54228	-2.47224	5e-05	0.00171235
ENSGALG00000015795	ADAMTS5	1:102403452-102442746	1	102403452	102442746	7	2.59375	4.678	0.850854	1.80357	1.71448	0.00125	0.0265709
ENSGALG00000016142	Mx	1:108280288-108296301	1	108280288	108296301		16.2049	24.4245	0.591894	1.50722	2.06035	5e-05	0.00171235
ENSGALG00000016543	NHS	1:120363891-120406308	1	120363891	120406308		3.06403	4.75997	0.635524	1.5535	1.77864	0.0007	0.0172222
ENSGALG00000016782	IL1R2	1:133109395-133119021	1	133109395	133119021		5.6259	11.5204	1.03403	2.04774	2.12242	5e-05	0.00171235
ENSGALG00000016788	IL18RAP	1:133283644-133298556	1	133283644	133298556		4.8474	2.57067	-0.915066	-1.88566	-1.72331	0.00105	0.0236325
ENSGALG00000016919	IRG1	1:153686166-153693674	1	153686166	153693674		3.53087	6.18255	0.808179	1.751	1.90413	0.0004	0.0107208
ENSGALG00000017046	OSF-2	1:171293437-171327674	1	171293437	171327674		95.3718	150.436	0.657513	1.57736	2.64236	5e-05	0.00171235
ENSGALG00000022586	HPX	1:193596424-193599483	1	193596424	193599483		3.09679	7.37865	1.25258	2.38267	2.11217	5e-05	0.00171235
ENSGALG00000028273	HBG2	1:193723742-193726040	1	193723742	193726040		520.226	234.665	-1.14853	-2.21688	-4.27528	5e-05	0.00171235
ENSGALG00000023643	-	2:363001-364122	2	363001	364122	12	6.11425	2.40408	-1.34669	-2.54328	-1.6639	0.00265	0.0463061
ENSGALG00000006112	SCN5A	2:5408260-5613834	2	5408260	5613834		1.43667	2.38649	0.732165	1.66113	2.04634	0.00025	0.00711282
ENSGALG00000007667	GPR158	2:16372422-16557109	2	16372422	16557109		2.52993	3.93733	0.638122	1.5563	2.00891	0.0001	0.00324444
ENSGALG00000028357	-	2:19322415-19342085	2	19322415	19342085		0.948471	2.05013	1.11204	2.16151	1.61493	0.0023	0.0417689
ENSGALG00000027247	EOMES	2:39178221-39184075	2	39178221	39184075		26.1237	13.7072	-0.930423	-1.90583	-3.50596	5e-05	0.00171235
ENSGALG00000011709	TMEM108	2:43178585-43193963	2	43178585	43193963		8.37456	12.5637	0.585177	1.50022	1.55839	0.002	0.037935
ENSGALG00000011735	CCXCR1-L	2:43321684-43322692	2	43321684	43322692		25.6537	15.2417	-0.751141	-1.68312	-1.96817	0.00025	0.00711282
ENSGALG00000012184	BMPER	2:48103439-48249944	2	48103439	48249944		2.33903	5.075	1.1175	2.16971	2.31169	5e-05	0.00171235
ENSGALG00000019555	SERPINB1	2:67710613-67719508	2	67710613	67719508		7.59024	4.96006	-0.613789	-1.53027	-1.75622	0.00045	0.0118322
ENSGALG00000019552	SERPINB2	2:67753129-67763712	2	67753129	67763712		6.64799	2.65377	-1.32488	-2.50512	-3.35006	5e-05	0.00171235
ENSGALG00000013814	IMPA2	2:97173754-97193841	2	97173754	97193841		27.4195	17.6208	-0.637922	-1.55609	-2.39903	5e-05	0.00171235
ENSGALG00000022875	-	2:97952711-97956997	2	97952711	97956997		19.3806	11.1138	-0.802261	-1.74383	-2.23243	5e-05	0.00171235
ENSGALG00000026109	-	2:110274737-110448865	2	110274737	110448865		4.50255	6.80674	0.596221	1.51175	2.1122	5e-05	0.00171235
ENSGALG00000015558	CPA6	2:115185936-115273389	2	115185936	115273389		3.07413	1.67764	-0.873744	-1.83241	-1.59354	0.00255	0.0452717
ENSGALG00000019470	MSC	2:116915840-116918080	2	116915840	116918080		9.32634	15.5705	0.739434	1.66952	1.97754	0.0001	0.00324444
ENSGALG00000027364	HEY1	2:120538763-120541690	2	120538763	120541690		10.6174	6.90456	-0.620809	-1.53774	-1.66289	0.00145	0.0295757
ENSGALG00000015862	CA2	2:122641586-122657831	2	122641586	122657831		79.5738	52.5817	-0.597734	-1.51334	-2.30448	5e-05	0.00171235
ENSGALG00000015914	CALB1	2:124187669-124207058	2	124187669	124207058		2.54241	1.46105	-0.799195	-1.74013	-1.66196	0.00125	0.0265709
ENSGALG00000019436	MAL2	2:136003863-136015564	2	136003863	136015564		7.42324	4.81421	-0.62475	-1.54194	-1.5941	0.002	0.037935
ENSGALG00000016112	NOV	2:136064123-136069743	2	136064123	136069743		48.2032	31.3912	-0.618771	-1.53557	-2.38157	5e-05	0.00171235
ENSGALG00000016143	RHPN1	2:148019430-148043870	2	148019430	148043870		2.17544	3.79348	0.802219	1.74378	1.65823	0.0008	0.0190489
ENSGALG00000028234	SYNDIG1	3:15008232-15108357	3	15008232	15108357		0.74534	1.62854	1.12761	2.18496	2.04195	0.0002	0.00593369
ENSGALG00000016155	COL19A1	3:82304938-82484565	3	82304938	82484565		4.94842	7.56277	0.611946	1.52832	1.81834	0.0001	0.00324444
ENSGALG00000016684	RHAG	3:108386327-108399624	3	108386327	108399624	17	3.77054	1.31271	-1.52222	-2.87233	-3.03457	5e-05	0.00171235
ENSGALG00000020316	IL13RA2	4:2812609-2821195	4	2812609	2821195		8.44005	13.5284	0.680665	1.60288	1.74033	0.0006	0.0152
ENSGALG00000006032	IL13RA1	4:3370854-3382816	4	3370854	3382816		5.19014	8.20407	0.660566	1.5807	1.73023	0.0011	0.0244112
ENSGALG00000023655	-	4:12292621-12293428	4	12292621	12293428		17.1281	27.2446	0.669605	1.59064	1.52328	0.00275	0.0474557
ENSGALG00000008141	COL4A5	4:13861295-13934946	4	13861295	13934946		3.77653	7.28864	0.948591	1.92999	3.32364	5e-05	0.00171235
ENSGALG00000008266	COL4A6	4:13941225-14074464	4	13941225	14074464		1.9899	4.13434	1.05496	2.07766	1.86451	0.0006	0.0152
ENSGALG00000008447	SH2D1A	4:15491787-15504671	4	15491787	15504671		45.4372	25.4576	-0.835774	-1.78481	-1.69674	0.00075	0.0182901
ENSGALG00000009268	FGG	4:19803832-19811032	4	19803832	19811032		0.735949	1.63316	1.14999	2.21912	1.63691	0.00245	0.0439179
ENSGALG00000010521	COL25A1	4:36799078-37092841	4	36799078	37092841		1.51205	3.0115	0.993974	1.99166	1.63023	0.0021	0.0392944
ENSGALG00000020180	ALB	4:50253144-50269174	4	50253144	50269174		5.91381	18.2607	1.62658	3.0878	3.94504	5e-05	0.00171235
ENSGALG00000012219	UNC5C	4:58208188-58447378	4	58208188	58447378		4.98937	7.81403	0.64721	1.56614	1.82353	0.0003	0.00842734
ENSGALG00000014508	CD38	4:76182200-76201414	4	76182200	76201414		69.2233	45.4057	-0.608385	-1.52455	-2.15711	5e-05	0.00171235
ENSGALG00000027853	CTNNA2	4:86948458-87057215	4	86948458	87057215		19.4514	29.7265	0.611878	1.52825	2.07439	5e-05	0.00171235
ENSGALG00000015966	-	4:87267760-87345268	4	87267760	87345268		13.7377	22.8494	0.734019	1.66327	1.93061	0.0002	0.00593369
ENSGALG00000003386	SPTB	5:142306-159206	5	142306	159206		5.4804	3.08621	-0.828444	-1.77577	-2.60992	5e-05	0.00171235
ENSGALG00000013922	ZP1	5:465890-470276	5	465890	470276		5.42717	8.29445	0.611944	1.52832	1.7157	0.00135	0.027947
ENSGALG00000004414	LUZP2	5:1107501-1274845	5	1107501	1274845		2.15508	0.851817	-1.33913	-2.52999	-1.64004	0.00185	0.0358874
ENSGALG00000006090	PLEKHA7	5:10959447-11057508	5	10959447	11057508		1.69688	3.09562	0.867344	1.8243	2.30064	5e-05	0.00171235
ENSGALG00000014297	IRF-3	5:15206201-15209669	5	15206201	15209669		31.199	47.4908	0.606145	1.52219	2.39192	5e-05	0.00171235
ENSGALG00000020376	-	5:49950739-49951437	5	49950739	49951437		6.79744	18.4421	1.43994	2.7131	2.18065	0.00025	0.00711282
ENSGALG00000001879	GRID1	6:1135082-1444647	6	1135082	1444647		3.53548	5.49739	0.636841	1.55492	2.1586	5e-05	0.00171235
ENSGALG00000002496	LL	6:3953642-3956579	6	3953642	3956579		9.1665	19.1568	1.06341	2.08987	2.44845	5e-05	0.00171235
ENSGALG00000002744	PCDH15	6:5764829-6063170	6	5764829	6063170		10.103	18.8301	0.898253	1.86381	2.94241	5e-05	0.00171235
ENSGALG00000006174	VSTM4	6:18108252-18138740	6	18108252	18138740		22.3867	33.5906	0.585418	1.50047	2.00478	5e-05	0.00171235
ENSGALG00000006384	-	6:18900980-18904128	6	18900980	18904128		111.183	178.688	0.684507	1.60715	2.88418	5e-05	0.00171235
ENSGALG00000017378	CRTAC1	6:21820225-21829808	6	21820225	21829808		2.3373	5.90924	1.33813	2.52823	2.60949	5e-05	0.00171235
ENSGALG00000020679	PLEKHS1	6:27064758-27081909	6	27064758	27081909		4.91462	3.02935	-0.698071	-1.62233	-1.87355	0.0003	0.00842734
ENSGALG00000023424	-	6:30850163-30865241	6	30850163	30865241		17.8776	0.553227	-5.01413	-32.315	-6.91342	5e-05	0.00171235
ENSGALG00000003578	fn1	7:4333467-4382817	7	4333467	4382817		10.1869	19.406	0.929795	1.90501	3.79483	5e-05	0.00171235
ENSGALG00000010891	ABCB11	7:18366760-18411191	7	18366760	18411191		1.89756	0.987601	-0.942143	-1.92138	-1.7658	0.00065	0.0162076
ENSGALG00000001880	AMY2A	8:41569-46009	8	41569	46009		15.1306	7.15788	-1.07986	-2.11383	-2.80233	5e-05	0.00171235
ENSGALG00000026572	RGS5	8:3673352-3680425	8	3673352	3680425		8.30058	16.207	0.965338	1.95252	3.17028	5e-05	0.00171235
ENSGALG00000005310	CLSTN2	9:5566976-5861817	9	5566976	5861817		4.20943	6.49974	0.626759	1.54409	1.67007	0.00115	0.0250695
ENSGALG00000007419	MASP1	9:14339431-14355179	9	14339431	14355179		13.0741	21.6328	0.726514	1.65464	2.71488	5e-05	0.00171235
ENSGALG00000008601	AHSG	9:15608665-15615228	9	15608665	15615228		0.959677	3.91975	2.03014	4.08444	2.55439	0.0005	0.0129626
ENSGALG00000008758	B3GNT5	9:15742978-15839708	9	15742978	15839708		23.9068	13.6803	-0.805317	-1.74753	-2.06814	5e-05	0.00171235
ENSGALG00000002102	-	10:885733-887395	10	885733	887395	26	79.4609	45.4881	-0.804757	-1.74685	-2.74434	5e-05	0.00171235
ENSGALG00000005483	CDH13	11:15430488-15845338	11	15430488	15845338		6.72599	10.43	0.632927	1.55071	1.89528	0.0003	0.00842734
ENSGALG00000000785	HYAL1	12:1406253-1408151	12	1406253	1408151		7.19061	11.5619	0.685189	1.60791	1.712	0.00085	0.0198979
ENSGALG00000013723	OAS*A	12:3226269-3228218	12	3226269	3228218		29.8217	47.8054	0.680809	1.60304	2.4925	5e-05	0.00171235
ENSGALG00000005022	GP9	12:5105227-5107744	12	5105227	5107744		28.201	13.5458	-1.0579	-2.0819	-2.13544	5e-05	0.00171235
ENSGALG00000005120	FBLN2	12:5783473-5867616	12	5783473	5867616		23.2539	37.9976	0.708437	1.63403	2.92415	5e-05	0.00171235
ENSGALG00000006306	UROC1	12:10667218-10697052	12	10667218	10697052		1.39415	2.3347	0.743854	1.67464	1.54886	0.00195	0.0372413
ENSGALG00000002553	PCDH1	13:1408176-1457586	13	1408176	1457586		2.30907	3.5269	0.61109	1.52741	1.79935	0.00025	0.00711282
ENSGALG00000001874	-	13:4098317-4105100	13	4098317	4105100		3.16247	5.83676	0.884116	1.84563	2.00625	0.00015	0.00468845
ENSGALG00000003512	SPINK7	13:9876039-9900608	13	9876039	9900608		14.78	28.1192	0.92791	1.90252	2.80045	5e-05	0.00171235
ENSGALG00000006514	FSTL4	13:15562923-15746366	13	15562923	15746366		5.44406	8.6128	0.661801	1.58206	1.82187	0.00025	0.00711282
ENSGALG00000007669	EGR1	13:17704809-17707611	13	17704809	17707611		24.7782	39.4299	0.670218	1.59131	2.60447	5e-05	0.00171235
ENSGALG00000024122	TNFRSF13B	14:4647338-4650471	14	4647338	4650471		6.6963	3.06699	-1.12654	-2.18334	-1.84602	0.0007	0.0172222
ENSGALG00000007728	-	15:10110678-10115553	15	10110678	10115553		8.27043	13.3704	0.693005	1.61665	2.13159	5e-05	0.00171235
ENSGALG00000007732	RTN4R	15:10338374-10405782	15	10338374	10405782		3.11431	5.17133	0.731622	1.6605	1.9271	0.00015	0.00468845
ENSGALG00000021211	PRF1	17:236896-239605	17	236896	239605		10.2845	6.28569	-0.710331	-1.63618	-1.66069	0.0012	0.0258548
ENSGALG00000024011	Ex-FABP	17:501841-504845	17	501841	504845		44.5381	124.923	1.48793	2.80486	4.67407	5e-05	0.00171235
ENSGALG00000006997	BRINP1	17:3985881-4064290	17	3985881	4064290	33	0.604607	1.84943	1.61301	3.05889	2.1359	0.00015	0.00468845
ENSGALG00000002515	OLFM1	17:7609612-7627804	17	7609612	7627804		4.13964	8.62476	1.05898	2.08346	2.40519	5e-05	0.00171235
ENSGALG00000001631	-	18:3681785-3686083	18	3681785	3686083	34	33.0722	20.8876	-0.662971	-1.58334	-1.58847	0.00195	0.0372413
ENSGALG00000026465	TMEM100	18:5982377-5988344	18	5982377	5988344		11.81	18.5325	0.650046	1.56922	1.88385	0.0002	0.00593369
ENSGALG00000021395	-	18:8206966-8226132	18	8206966	8226132		10.9084	19.016	0.80177	1.74324	3.11959	5e-05	0.00171235
ENSGALG00000003589	VTN	19:5641392-5645577	19	5641392	5645577		2.3139	4.66998	1.01309	2.01823	1.65578	0.0019	0.036538
ENSGALG00000021230	EPB42	20:7046099-7055150	20	7046099	7055150		3.38178	1.44412	-1.22759	-2.34175	-1.98206	0.0005	0.0129626
ENSGALG00000005524	NTSR1	20:8575356-8620192	20	8575356	8620192		3.698	1.09115	-1.76089	-3.38907	-2.03051	0.0006	0.0152
ENSGALG00000007447	TUBB1	20:11232024-11237042	20	11232024	11237042		27.5008	16.5564	-0.732086	-1.66104	-2.71248	5e-05	0.00171235
ENSGALG00000003594	chAnk1	22:2614340-2660633	22	2614340	2660633		4.25687	2.76496	-0.622533	-1.53958	-1.76686	0.00045	0.0118322
ENSGALG00000000476	LRRTM4	22:3455031-3456588	22	3455031	3456588		3.26953	10.3957	1.66884	3.17959	3.31314	5e-05	0.00171235
ENSGALG00000001233	RHD	23:2342637-2349134	23	2342637	2349134		8.0054	4.3284	-0.887139	-1.8495	-1.81955	0.00035	0.00961287
ENSGALG00000026836	COL16A1	23:4921630-4939423	23	4921630	4939423		10.1285	15.3692	0.601615	1.51741	2.29903	5e-05	0.00171235
ENSGALG00000001370	ADAMTS8	24:1655303-1670221	24	1655303	1670221		1.87023	3.67208	0.973383	1.96344	1.79619	0.0006	0.0152
ENSGALG00000007874	IL18	24:6163149-6165998	24	6163149	6165998		27.1633	42.5748	0.64834	1.56736	1.73747	0.00065	0.0162076
ENSGALG00000001109	GTSF1	27:1056369-1079949	27	1056369	1079949		0.733589	2.27993	1.63595	3.10792	1.7257	0.00255	0.0452717
ENSGALG00000025764	FKBP10	27:4679152-4685639	27	4679152	4685639		5.72126	8.71258	0.606766	1.52284	1.8719	0.00025	0.00711282
ENSGALG00000015192	GZMM	28:3113568-3115852	28	3113568	3115852		23.7408	15.1234	-0.65058	-1.5698	-1.7746	0.00045	0.0118322
ENSGALG00000007468	HBAA	AADN03010595.1:5124-5931	AADN03010595.1	5124	5931		1410.86	702.733	-1.00552	-2.00767	-3.88105	5e-05	0.00171235
ENSGALG00000007463	HBAD	AADN03010595.1:8016-9433	AADN03010595.1	8016	9433		279.812	124.678	-1.16625	-2.24428	-4.37394	5e-05	0.00171235
ENSGALG00000027846	CHIR-IG1-5	AADN03012416.1:4086-9306	AADN03012416.1	4086	9306		1.35561	3.40615	1.3292	2.51263	2.53755	5e-05	0.00171235
ENSGALG00000027743	SLC4A1	AADN03012879.1:20-2761	AADN03012879.1	20	2761		13.5744	6.25919	-1.11684	-2.16871	-2.22028	5e-05	0.00171235
ENSGALG00000026742	-	AADN03016580.1:4874-5903	AADN03016580.1	4874	5903		4674.76	9021.52	0.94848	1.92984	2.86322	5e-05	0.00171235
ENSGALG00000028510	SIGLEC1	AADN03017184.1:1011-5624	AADN03017184.1	1011	5624		47.6757	77.9178	0.708699	1.63433	2.5437	5e-05	0.00171235
ENSGALG00000012531	-	AADN03018760.1:359-10879	AADN03018760.1	359	10879		4.92878	8.72515	0.82395	1.77025	2.765	5e-05	0.00171235
ENSGALG00000011509	C3d	AADN03022998.1:20-17720	AADN03022998.1	20	17720		12.7462	23.4742	0.881009	1.84166	3.37173	5e-05	0.00171235
ENSGALG00000005183	-	AADN03025475.1:71-1407	AADN03025475.1	71	1407		12.0831	5.91811	-1.02978	-2.04171	-2.01104	5e-05	0.00171235
ENSGALG00000029008	-	JH375176.1:54180-55782	JH375176.1	54180	55782		10.8589	19.9985	0.881012	1.84167	2.58018	5e-05	0.00171235
ENSGALG00000000534	il-1beta	JH375214.1:1204-3576	JH375214.1	1204	3576		2.09697	3.93706	0.908812	1.8775	1.56445	0.00285	0.048577
ENSGALG00000028179	-	JH376326.1:20-1781	JH376326.1	20	1781		6.15025	0.568783	-3.43469	-10.813	-3.68724	5e-05	0.00171235
ENSGALG00000026173	-	JH376336.1:7696-9124	JH376336.1	7696	9124		406.62	251.546	-0.692862	-1.61649	-2.73642	5e-05	0.00171235
ENSGALG00000027555	-	LGE22C19W28_E50C23:777680-808017	LGE22C19W28_E50C23	777680	808017		2.44894	4.82032	0.976967	1.96832	2.53034	5e-05	0.00171235
ENSGALG00000009118	PIT54	LGE64:545397-552733	LGE64	545397	552733		2.43306	5.54377	1.1881	2.27852	2.22682	0.0001	0.00324444
ENSGALG00000009103	-	LGE64:610460-657996	LGE64	610460	657996		5.74439	9.36566	0.705226	1.6304	2.57471	5e-05	0.00171235
ENSGALG00000003019	WDR7	Z:477105-583613	Z	477105	583613		7.23962	4.74963	-0.608099	-1.52425	-2.17797	5e-05	0.00171235
ENSGALG00000002948	TXNL1	Z:593092-607740	Z	593092	607740		100.593	53.0361	-0.923481	-1.89669	-3.68302	5e-05	0.00171235
ENSGALG00000028564	GRP	Z:911811-916640	Z	911811	916640		19.1282	9.18763	-1.05794	-2.08196	-2.29991	0.0001	0.00324444
ENSGALG00000002777	ACAA2	Z:985734-998068	Z	985734	998068		80.4915	45.7767	-0.814224	-1.75835	-3.35051	5e-05	0.00171235
ENSGALG00000002696	-	Z:1078184-1081530	Z	1078184	1081530		2100.97	1045.35	-1.00707	-2.00983	-4.34243	5e-05	0.00171235
ENSGALG00000014697	MADH2	Z:1515758-1557565	Z	1515758	1557565		31.5601	19.2395	-0.714034	-1.64038	-2.48718	5e-05	0.00171235
ENSGALG00000028168	HDHD2	Z:1757111-1782160	Z	1757111	1782160		6.59371	3.41161	-0.950639	-1.93273	-2.84443	5e-05	0.00171235
ENSGALG00000001763	C18orf25	Z:2089911-2129556	Z	2089911	2129556		11.0413	7.1811	-0.62063	-1.53755	-1.55888	0.00165	0.0326353
ENSGALG00000001761	HAUS1	Z:2138643-2148421	Z	2138643	2148421		11.1241	4.83216	-1.20295	-2.3021	-2.98822	5e-05	0.00171235
ENSGALG00000014644	ATP5A1	Z:2151455-2159196	Z	2151455	2159196		296.294	152.265	-0.960443	-1.94591	-4.23674	5e-05	0.00171235
ENSGALG00000001732	EPG5	Z:2176836-2224001	Z	2176836	2224001		10.208	6.4526	-0.661746	-1.582	-2.58061	5e-05	0.00171235
ENSGALG00000008887	PIK3C3	Z:3994412-4061487	Z	3994412	4061487		23.798	13.8359	-0.782427	-1.72002	-2.89893	5e-05	0.00171235
ENSGALG00000002419	KIAA1328	Z:6804919-6961626	Z	6804919	6961626		3.48978	2.26155	-0.625825	-1.54309	-1.57433	0.00155	0.0309331
ENSGALG00000026547	TPGS2	Z:6961969-7000044	Z	6961969	7000044		4.91028	2.46798	-0.992475	-1.9896	-2.71095	5e-05	0.00171235
ENSGALG00000026884	PINLYP	Z:7020205-7022821	Z	7020205	7022821		9.2856	5.43239	-0.77341	-1.70931	-2.02991	0.00015	0.00468845
ENSGALG00000002452	AQP3	Z:7053681-7068826	Z	7053681	7068826		31.0775	59.316	0.932553	1.90865	3.89651	5e-05	0.00171235
ENSGALG00000014168	NOL6	Z:7110083-7146446	Z	7110083	7146446		7.84388	4.21932	-0.894557	-1.85904	-3.1505	5e-05	0.00171235
ENSGALG00000001668	UBE2R2	Z:7162502-7215726	Z	7162502	7215726		55.8535	34.6116	-0.690393	-1.61372	-2.39163	5e-05	0.00171235
ENSGALG00000013809	-	Z:7216373-7334163	Z	7216373	7334163		21.2447	13.7672	-0.625873	-1.54314	-1.63755	0.0015	0.0302618
ENSGALG00000027898	IFNA	Z:7216373-7334163	Z	7216373	7334163		87.9776	51.7724	-0.764954	-1.69932	-1.77638	0.0007	0.0172222
ENSGALG00000021378	UBAP1	Z:7419068-7433285	Z	7419068	7433285		17.8252	11.7144	-0.605633	-1.52165	-1.75141	0.00055	0.0141596
ENSGALG00000005806	KIF24	Z:7442278-7470979	Z	7442278	7470979		2.329	1.32043	-0.8187	-1.76382	-1.67376	0.00135	0.027947
ENSGALG00000027295	NUDT2	Z:7472539-7477514	Z	7472539	7477514		35.665	19.1282	-0.898809	-1.86453	-1.78225	0.0012	0.0258548
ENSGALG00000021365	DCTN3	Z:7772957-7780532	Z	7772957	7780532		120.353	60.1543	-1.00053	-2.00073	-3.79541	5e-05	0.00171235
ENSGALG00000026195	GALT	Z:7802903-7805902	Z	7802903	7805902		12.4429	5.68019	-1.13131	-2.19058	-2.46842	5e-05	0.00171235
ENSGALG00000002009	FANCG	Z:8422479-8433634	Z	8422479	8433634		12.5715	7.52215	-0.740942	-1.67127	-2.20945	5e-05	0.00171235
ENSGALG00000002383	CD72	Z:8924961-8928092	Z	8924961	8928092		32.2095	13.3336	-1.27242	-2.41566	-3.69925	5e-05	0.00171235
ENSGALG00000002394	RGP1	Z:8975201-8984687	Z	8975201	8984687		24.9777	14.0954	-0.825421	-1.77205	-2.76385	5e-05	0.00171235
ENSGALG00000002599	CZH9ORF100	Z:9141508-9155184	Z	9141508	9155184		13.9098	6.1152	-1.18563	-2.27463	-2.96913	5e-05	0.00171235
ENSGALG00000002605	MRPL17	Z:9156652-9157672	Z	9156652	9157672		63.1958	34.2222	-0.884896	-1.84663	-2.85926	5e-05	0.00171235
ENSGALG00000003288	TARS	Z:9961225-9975739	Z	9961225	9975739		68.5578	35.1055	-0.965625	-1.95291	-4.05348	5e-05	0.00171235
ENSGALG00000003326	AMACR	Z:10206258-10227283	Z	10206258	10227283		14.5919	8.69428	-0.747025	-1.67833	-2.13734	5e-05	0.00171235
ENSGALG00000003365	RAD1	Z:10416989-10422318	Z	10416989	10422318		28.9263	14.2933	-1.01704	-2.02376	-2.49833	5e-05	0.00171235
ENSGALG00000003373	BRIX1	Z:10422463-10426040	Z	10422463	10426040		109.991	49.4008	-1.15477	-2.22649	-4.55203	5e-05	0.00171235
ENSGALG00000003387	DNAJC21	Z:10426981-10441296	Z	10426981	10441296		25.2829	16.2914	-0.634053	-1.55192	-2.15531	5e-05	0.00171235
ENSGALG00000013372	IL7R	Z:10745918-10759012	Z	10745918	10759012		104.167	62.0654	-0.74704	-1.67835	-3.02567	5e-05	0.00171235
ENSGALG00000003558	NADK2	Z:10850573-10882061	Z	10850573	10882061		32.834	19.2643	-0.769261	-1.7044	-3.05948	5e-05	0.00171235
ENSGALG00000003605	-	Z:11217082-11316739	Z	11217082	11316739		40.7866	23.1034	-0.819988	-1.76539	-3.60938	5e-05	0.00171235
ENSGALG00000003688	NUP155	Z:11392766-11423613	Z	11392766	11423613		42.8293	24.0796	-0.83079	-1.77866	-3.54645	5e-05	0.00171235
ENSGALG00000003708	WDR70	Z:11425209-11561095	Z	11425209	11561095		40.2301	21.7794	-0.885312	-1.84716	-3.50647	5e-05	0.00171235
ENSGALG00000003775	RICTOR	Z:12046215-12121536	Z	12046215	12121536		23.9264	14.9623	-0.677274	-1.59912	-2.80281	5e-05	0.00171235
ENSGALG00000014851	FBXO4	Z:13134001-13145543	Z	13134001	13145543		5.09706	3.00762	-0.761042	-1.69471	-1.99629	0.00015	0.00468845
ENSGALG00000014863	C5orf28	Z:13555930-13568502	Z	13555930	13568502		9.11138	5.87732	-0.632511	-1.55026	-1.54275	0.0022	0.0404829
ENSGALG00000014874	MRPS30	Z:14042654-14049485	Z	14042654	14049485		19.8839	9.61858	-1.0477	-2.06723	-3.67553	5e-05	0.00171235
ENSGALG00000014877	ZOV3	Z:14595540-14615092	Z	14595540	14615092		15.6425	9.99693	-0.645914	-1.56473	-2.37284	5e-05	0.00171235
ENSGALG00000014906	MOCS2	Z:15791032-15794905	Z	15791032	15794905		59.4482	34.9048	-0.768207	-1.70315	-1.69244	0.0009	0.0207617
ENSGALG00000028026	NDUFS4	Z:15962741-16010010	Z	15962741	16010010		21.6205	11.5345	-0.906448	-1.87442	-3.13497	5e-05	0.00171235
ENSGALG00000020561	-	Z:16411043-16453742	Z	16411043	16453742		3.03405	2.02252	-0.58509	-1.50013	-1.92592	0.0001	0.00324444
ENSGALG00000013546	-	Z:16507932-16514140	Z	16507932	16514140		31.4674	8.67063	-1.85965	-3.6292	-5.25264	5e-05	0.00171235
ENSGALG00000013548	GZMA	Z:16520885-16525301	Z	16520885	16525301		65.2027	9.87337	-2.72332	-6.60391	-7.28111	5e-05	0.00171235
ENSGALG00000014709	SKIV2L2	Z:16596457-16664682	Z	16596457	16664682		62.2664	32.1236	-0.954822	-1.93834	-3.3437	5e-05	0.00171235
ENSGALG00000014712	SLC38A9	Z:16740939-16780021	Z	16740939	16780021		14.9677	8.29309	-0.851875	-1.80485	-2.305	5e-05	0.00171235
ENSGALG00000014725	PLK2	Z:17875188-17884256	Z	17875188	17884256		23.2922	15.0051	-0.634393	-1.55228	-2.65772	5e-05	0.00171235
ENSGALG00000014727	PDE4D	Z:18112316-18254795	Z	18112316	18254795		19.5663	10.9806	-0.83341	-1.78189	-3.01214	5e-05	0.00171235
ENSGALG00000014729	DEPDC1B	Z:18712424-18733642	Z	18712424	18733642		7.98825	4.15898	-0.94165	-1.92072	-2.96745	5e-05	0.00171235
ENSGALG00000014732	ERCC8	Z:18788218-18829343	Z	18788218	18829343		11.5567	5.42169	-1.09191	-2.13156	-3.74296	5e-05	0.00171235
ENSGALG00000020569	DIMT1	Z:19339903-19347539	Z	19339903	19347539		12.1124	6.15737	-0.9761	-1.96714	-2.68251	5e-05	0.00171235
ENSGALG00000014740	IPO11	Z:19348932-19422172	Z	19348932	19422172		25.5952	15.9215	-0.6849	-1.60759	-2.66003	5e-05	0.00171235
ENSGALG00000026028	SREK1IP1	Z:20059915-20070517	Z	20059915	20070517		21.4347	12.9505	-0.726935	-1.65512	-2.60568	5e-05	0.00171235
ENSGALG00000014747	CWC27	Z:20070885-20186949	Z	20070885	20186949		19.8364	10.1405	-0.968023	-1.95616	-3.75152	5e-05	0.00171235
ENSGALG00000014753	CENPK	Z:20407953-20429425	Z	20407953	20429425		37.0526	18.1278	-1.03137	-2.04396	-3.40379	5e-05	0.00171235
ENSGALG00000014756	PPWD1	Z:20429520-20443640	Z	20429520	20443640		54.2633	28.285	-0.939939	-1.91845	-3.65734	5e-05	0.00171235
ENSGALG00000014767	CZH5ORF44	Z:20444709-20490099	Z	20444709	20490099		34.5257	19.945	-0.791641	-1.73104	-2.03685	5e-05	0.00171235
ENSGALG00000014765	TRIM23	Z:20444709-20490099	Z	20444709	20490099		10.809	6.16509	-0.810039	-1.75326	-2.33451	5e-05	0.00171235
ENSGALG00000014786	PIK3R1	Z:21464000-21515025	Z	21464000	21515025		72.3097	45.7546	-0.660273	-1.58038	-2.79911	5e-05	0.00171235
ENSGALG00000014788	CENPH	Z:21769912-21776084	Z	21769912	21776084		49.659	28.249	-0.813857	-1.7579	-2.95892	5e-05	0.00171235
ENSGALG00000014790	CDK7	Z:21786482-21806150	Z	21786482	21806150		41.7178	25.0001	-0.738728	-1.6687	-2.45454	5e-05	0.00171235
ENSGALG00000014810	PAPD4	Z:22034804-22073103	Z	22034804	22073103		48.3098	27.8154	-0.796431	-1.7368	-3.30417	5e-05	0.00171235
ENSGALG00000004438	ARSB	Z:22361254-22427489	Z	22361254	22427489		20.5597	12.0179	-0.774629	-1.71075	-2.50666	5e-05	0.00171235
ENSGALG00000004390	AP3B1	Z:22648563-22795470	Z	22648563	22795470		48.5894	28.4609	-0.771661	-1.70723	-3.27419	5e-05	0.00171235
ENSGALG00000004353	TBCA	Z:22945442-22977979	Z	22945442	22977979		44.1687	25.0471	-0.818382	-1.76343	-2.83925	5e-05	0.00171235
ENSGALG00000004350	WDR41	Z:23042881-23063494	Z	23042881	23063494		16.482	8.12394	-1.02064	-2.02882	-2.67289	5e-05	0.00171235
ENSGALG00000014960	POC5	Z:23680089-23702907	Z	23680089	23702907		16.1578	8.23111	-0.973071	-1.96301	-2.68193	5e-05	0.00171235
ENSGALG00000014958	ANKDD1B	Z:23704322-23726114	Z	23704322	23726114		7.25698	3.74287	-0.955226	-1.93888	-1.93943	0.0002	0.00593369
ENSGALG00000014956	DINB1	Z:23730165-23760491	Z	23730165	23760491		16.6909	9.45342	-0.820154	-1.76559	-2.94599	5e-05	0.00171235
ENSGALG00000028149	MED18	Z:23844695-23846057	Z	23844695	23846057		43.0647	27.1302	-0.666604	-1.58733	-2.23589	5e-05	0.00171235
ENSGALG00000014942	NSA2	Z:24061464-24065315	Z	24061464	24065315		500.026	258.635	-0.951084	-1.93332	-4.19534	5e-05	0.00171235
ENSGALG00000014939	GFM2	Z:24066018-24083225	Z	24066018	24083225		13.3493	7.5036	-0.831114	-1.77906	-2.48728	5e-05	0.00171235
ENSGALG00000013510	UTP15	Z:24566933-24576550	Z	24566933	24576550		46.09	24.1024	-0.935274	-1.91225	-3.60912	5e-05	0.00171235
ENSGALG00000013511	ANKRA2	Z:24576662-24584018	Z	24576662	24584018		34.7303	20.2392	-0.779041	-1.71599	-2.79643	5e-05	0.00171235
ENSGALG00000013512	-	Z:24595533-24602096	Z	24595533	24602096		206.579	112.959	-0.870894	-1.8288	-3.60308	5e-05	0.00171235
ENSGALG00000015002	MRPS27	Z:25125275-25176013	Z	25125275	25176013		9.50408	4.9485	-0.941556	-1.9206	-3.29102	5e-05	0.00171235
ENSGALG00000010178	KIAA0020	Z:26488494-26512565	Z	26488494	26512565		49.982	31.6104	-0.661008	-1.58119	-2.63895	5e-05	0.00171235
ENSGALG00000015032	CD274	Z:27532846-27557507	Z	27532846	27557507		30.1685	19.7556	-0.610779	-1.52708	-2.11398	5e-05	0.00171235
ENSGALG00000027428	ZDHHC21	Z:31516142-31559786	Z	31516142	31559786		20.8755	12.7978	-0.705914	-1.63118	-2.97852	5e-05	0.00171235
ENSGALG00000015103	CCDC171	Z:31837384-31979848	Z	31837384	31979848		7.76866	4.81527	-0.690049	-1.61334	-2.17203	5e-05	0.00171235
ENSGALG00000015091	HAUS6	Z:33442691-33461513	Z	33442691	33461513		34.1634	17.4787	-0.966853	-1.95457	-4.05961	5e-05	0.00171235
ENSGALG00000015090	PLIN2	Z:33468262-33476023	Z	33468262	33476023		76.0379	49.9034	-0.607581	-1.5237	-2.563	5e-05	0.00171235
ENSGALG00000015082	RPS6	Z:33595464-33600075	Z	33595464	33600075		3085.22	1539.97	-1.00247	-2.00343	-3.88174	5e-05	0.00171235
ENSGALG00000015071	FOCAD	Z:34022934-34119106	Z	34022934	34119106		12.1727	6.24298	-0.963342	-1.94982	-3.6348	5e-05	0.00171235
ENSGALG00000015108	FXN	Z:34429981-34440069	Z	34429981	34440069		16.6316	8.91043	-0.900357	-1.86653	-1.74221	0.00065	0.0162076
ENSGALG00000015115	MAMDC2	Z:34741070-34806237	Z	34741070	34806237		10.1567	6.25086	-0.70031	-1.62485	-2.08519	5e-05	0.00171235
ENSGALG00000015118	SMC5	Z:34813072-34865378	Z	34813072	34865378		45.5096	26.5415	-0.777924	-1.71466	-3.22281	5e-05	0.00171235
ENSGALG00000015139	ABHD17B	Z:35449153-35495731	Z	35449153	35495731		23.1444	14.8968	-0.635663	-1.55365	-1.61062	0.00145	0.0295757
ENSGALG00000026001	C9orf85	Z:35449153-35495731	Z	35449153	35495731		29.2052	14.4459	-1.01557	-2.0217	-2.85188	5e-05	0.00171235
ENSGALG00000015144	ZFAND5	Z:35593696-35609500	Z	35593696	35609500		37.7868	19.8889	-0.925914	-1.89989	-3.83319	5e-05	0.00171235
ENSGALG00000027927	-	Z:37186554-37195651	Z	37186554	37195651		8.16617	5.18027	-0.656634	-1.5764	-2.31645	5e-05	0.00171235
ENSGALG00000015170	VPS13A	Z:37461215-37565305	Z	37461215	37565305		16.8092	10.5019	-0.678605	-1.60059	-2.91694	5e-05	0.00171235
ENSGALG00000015179	CEP78	Z:37795389-37821877	Z	37795389	37821877		3.48421	2.01849	-0.787557	-1.72615	-2.26175	5e-05	0.00171235
ENSGALG00000012589	C9orf64	Z:39926481-39935003	Z	39926481	39935003		29.8458	17.6657	-0.756577	-1.68948	-2.7464	5e-05	0.00171235
ENSGALG00000012591	-	Z:39936509-39954264	Z	39936509	39954264		239.54	149.846	-0.676784	-1.59857	-2.98338	5e-05	0.00171235
ENSGALG00000012592	RMI1	Z:39954654-39958510	Z	39954654	39958510		12.4587	6.97089	-0.837736	-1.78724	-2.62121	5e-05	0.00171235
ENSGALG00000012598	NAA35	Z:40593877-40620384	Z	40593877	40620384		51.3369	27.7709	-0.886424	-1.84859	-3.62416	5e-05	0.00171235
ENSGALG00000012607	ZCCHC6	Z:40688520-40719961	Z	40688520	40719961		27.1516	16.2026	-0.744812	-1.67576	-3.1928	5e-05	0.00171235
ENSGALG00000012608	DAPK1	Z:41139676-41233127	Z	41139676	41233127		35.2663	22.3834	-0.655858	-1.57555	-2.64226	5e-05	0.00171235
ENSGALG00000012615	C9orf3	Z:41334430-41506455	Z	41334430	41506455		7.12328	3.87137	-0.879697	-1.83999	-2.33111	5e-05	0.00171235
ENSGALG00000012618	FANCC	Z:41519894-41607695	Z	41519894	41607695		32.4388	15.2285	-1.09094	-2.13013	-4.19142	5e-05	0.00171235
ENSGALG00000012621	ERCC6L2	Z:41826410-41861266	Z	41826410	41861266		13.4932	7.30939	-0.88441	-1.84601	-2.81323	5e-05	0.00171235
ENSGALG00000012629	ZNF367	Z:42022851-42029812	Z	42022851	42029812		15.9397	9.71263	-0.714695	-1.64114	-2.29832	5e-05	0.00171235
ENSGALG00000014916	SPINZ	Z:43031149-43106716	Z	43031149	43106716		95.5592	51.7948	-0.883587	-1.84496	-3.44856	5e-05	0.00171235
ENSGALG00000010694	SECISBP2	Z:43412814-43443779	Z	43412814	43443779		26.399	15.8075	-0.739875	-1.67003	-2.93846	5e-05	0.00171235
ENSGALG00000015216	SYK	Z:43922918-43975109	Z	43922918	43975109		40.9583	27.0291	-0.599644	-1.51534	-2.56149	5e-05	0.00171235
ENSGALG00000015209	NFIL3	Z:44205923-44207300	Z	44205923	44207300		17.2375	11.3452	-0.603478	-1.51938	-1.63206	0.00135	0.027947
ENSGALG00000013493	SPTLC1	Z:44506428-44543549	Z	44506428	44543549		25.3814	12.7938	-0.988326	-1.98388	-4.15681	5e-05	0.00171235
ENSGALG00000027258	CDC42SE2	Z:44617582-44658144	Z	44617582	44658144		92.7674	52.1882	-0.829895	-1.77756	-3.58329	5e-05	0.00171235
ENSGALG00000000428	chPKCI	Z:44758625-44762622	Z	44758625	44762622		289.099	140.823	-1.03768	-2.05292	-3.98696	5e-05	0.00171235
ENSGALG00000000189	YTHDC2	Z:45523477-45562834	Z	45523477	45562834		36.5829	20.8961	-0.807931	-1.7507	-3.49672	5e-05	0.00171235
ENSGALG00000000215	DCP2	Z:45777088-45804230	Z	45777088	45804230		18.6243	10.906	-0.772062	-1.70771	-2.88397	5e-05	0.00171235
ENSGALG00000000218	-	Z:45832340-45839741	Z	45832340	45839741		47.723	22.771	-1.06748	-2.09577	-4.10845	5e-05	0.00171235
ENSGALG00000000220	APC	Z:45850646-45906194	Z	45850646	45906194		22.3047	14.1381	-0.657759	-1.57763	-2.84409	5e-05	0.00171235
ENSGALG00000000234	EPB41L4A	Z:46011142-46145593	Z	46011142	46145593		2.66885	1.31879	-1.017	-2.02371	-2.39704	5e-05	0.00171235
ENSGALG00000027891	NREP	Z:46263609-46283078	Z	46263609	46283078		139.17	81.0517	-0.779939	-1.71706	-3.37136	5e-05	0.00171235
ENSGALG00000000241	STARD4	Z:46333365-46341826	Z	46333365	46341826		26.3572	13.1139	-1.0071	-2.00987	-4.08896	5e-05	0.00171235
ENSGALG00000000247	WDR36	Z:46550071-46580017	Z	46550071	46580017		48.2198	22.7503	-1.08374	-2.11952	-4.51703	5e-05	0.00171235
ENSGALG00000015268	NUDT12	Z:49683388-49694048	Z	49683388	49694048		10.2403	5.72893	-0.837915	-1.78747	-1.85897	0.00015	0.00468845
ENSGALG00000015264	PPIP5K2	Z:49796112-49838725	Z	49796112	49838725		34.1164	20.7728	-0.715773	-1.64236	-2.97845	5e-05	0.00171235
ENSGALG00000015257	GIN1	Z:49851601-49862933	Z	49851601	49862933		4.47379	2.8288	-0.661304	-1.58151	-1.79939	0.00035	0.00961287
ENSGALG00000026203	FAM174A	Z:50620159-50747813	Z	50620159	50747813		8.0548	4.37822	-0.879506	-1.83975	-2.86868	5e-05	0.00171235
ENSGALG00000014642	CHD-Z	Z:51097768-51146189	Z	51097768	51146189		49.3863	28.8048	-0.777804	-1.71452	-3.41278	5e-05	0.00171235
ENSGALG00000015288	RIOK2	Z:51361516-51373541	Z	51361516	51373541		31.5002	17.8836	-0.816728	-1.76141	-2.98458	5e-05	0.00171235
ENSGALG00000015290	LIX1	Z:51375632-51406317	Z	51375632	51406317		3.25394	1.704	-0.933259	-1.90958	-1.88349	0.00045	0.0118322
ENSGALG00000015311	RNF38	Z:51729347-51813091	Z	51729347	51813091		30.6998	19.6816	-0.641377	-1.55982	-2.20413	5e-05	0.00171235
ENSGALG00000015315	TRIM14	Z:51826652-51834509	Z	51826652	51834509		10.0043	5.21121	-0.940935	-1.91977	-2.37547	5e-05	0.00171235
ENSGALG00000015326	CLTA	Z:51863826-51878606	Z	51863826	51878606		142.427	81.967	-0.797102	-1.73761	-3.19967	5e-05	0.00171235
ENSGALG00000015331	GNE	Z:51882531-51919708	Z	51882531	51919708		60.2948	36.9461	-0.70661	-1.63196	-3.09975	5e-05	0.00171235
ENSGALG00000015349	PIGG	Z:53045928-53164864	Z	53045928	53164864		12.7198	6.34606	-1.00314	-2.00436	-3.4395	5e-05	0.00171235
ENSGALG00000015368	TMEM175	Z:53292641-53306310	Z	53292641	53306310		22.9567	13.2782	-0.789853	-1.7289	-2.96098	5e-05	0.00171235
ENSGALG00000015372	rbf	Z:53307242-53309110	Z	53307242	53309110		623.789	325.874	-0.936743	-1.9142	-3.46541	5e-05	0.00171235
ENSGALG00000015376	IDUA	Z:53357809-53404887	Z	53357809	53404887		12.6353	8.40481	-0.588176	-1.50334	-2.1738	5e-05	0.00171235
ENSGALG00000015391	-	Z:53600233-53653310	Z	53600233	53653310		48.8482	25.2705	-0.950849	-1.93301	-3.15731	5e-05	0.00171235
ENSGALG00000014691	PHAX	Z:56005242-56014183	Z	56005242	56014183		69.3905	39.5714	-0.810279	-1.75355	-3.31319	5e-05	0.00171235
ENSGALG00000028135	C5orf63	Z:56141272-56153131	Z	56141272	56153131		6.91139	3.34997	-1.04483	-2.06312	-2.58089	5e-05	0.00171235
ENSGALG00000014684	ERAP1	Z:56827502-56843435	Z	56827502	56843435		61.5022	33.312	-0.884594	-1.84624	-3.89093	5e-05	0.00171235
ENSGALG00000014673	RFESD	Z:57230466-57233647	Z	57230466	57233647		5.42038	1.96002	-1.46753	-2.76548	-2.53332	5e-05	0.00171235
ENSGALG00000014672	ARSK	Z:57237192-57249292	Z	57237192	57249292		29.0843	14.6217	-0.992131	-1.98912	-3.85522	5e-05	0.00171235
ENSGALG00000014670	TTC37	Z:57249952-57293849	Z	57249952	57293849		27.1415	16.3596	-0.730362	-1.65906	-3.17934	5e-05	0.00171235
ENSGALG00000014668	MCTP1	Z:57356430-57528682	Z	57356430	57528682		6.33292	3.45389	-0.874652	-1.83357	-1.75502	0.00075	0.0182901
ENSGALG00000027932	ANKRD32	Z:57630079-57673712	Z	57630079	57673712		7.2071	3.65412	-0.979897	-1.97232	-3.57436	5e-05	0.00171235
ENSGALG00000014664	KIAA0825	Z:57704975-57809334	Z	57704975	57809334		2.79838	1.76144	-0.667831	-1.58868	-1.55549	0.00235	0.0425377
ENSGALG00000014661	FAM172A	Z:57916144-58180255	Z	57916144	58180255		75.3044	40.3769	-0.899204	-1.86504	-3.60111	5e-05	0.00171235
ENSGALG00000014651	LYSMD3	Z:59512156-59516246	Z	59512156	59516246		30.3959	17.6527	-0.783985	-1.72188	-2.81726	5e-05	0.00171235
ENSGALG00000014649	MBLAC2	Z:59539748-59548859	Z	59539748	59548859		7.08706	3.26379	-1.11864	-2.17142	-3.34887	5e-05	0.00171235
ENSGALG00000014648	CETN3	Z:59562060-59570780	Z	59562060	59570780		60.2328	30.4618	-0.983548	-1.97732	-2.31491	5e-05	0.00171235
ENSGALG00000010896	TMEM161B	Z:60417070-60449396	Z	60417070	60449396		11.6861	7.18775	-0.701175	-1.62583	-1.68646	0.00145	0.0295757
ENSGALG00000015641	CCNH	Z:60822444-60832319	Z	60822444	60832319		40.2029	20.0919	-1.00069	-2.00096	-3.80383	5e-05	0.00171235
ENSGALG00000017706	-	Z:60835252-60897024	Z	60835252	60897024		27.4052	13.1175	-1.06295	-2.0892	-4.16076	5e-05	0.00171235
ENSGALG00000027963	COX7C	Z:61059201-61062815	Z	61059201	61062815		73.9573	36.5344	-1.01744	-2.02432	-3.9646	5e-05	0.00171235
ENSGALG00000015630	EDIL3	Z:61983369-62255549	Z	61983369	62255549		2.7082	5.71067	1.07633	2.10867	1.83781	0.00135	0.027947
ENSGALG00000027332	TMEM167A	Z:62793305-62814861	Z	62793305	62814861		64.1932	41.1259	-0.642373	-1.56089	-2.47965	5e-05	0.00171235
ENSGALG00000015617	RPS23	Z:63183170-63185001	Z	63183170	63185001		3483.88	1800.35	-0.952417	-1.93511	-4.10506	5e-05	0.00171235
ENSGALG00000027714	ATG10	Z:63193920-63278297	Z	63193920	63278297		9.36912	5.28194	-0.826847	-1.7738	-2.5812	5e-05	0.00171235
ENSGALG00000015603	ZCCHC9	Z:63559749-63566581	Z	63559749	63566581		14.5436	7.77451	-0.903563	-1.87068	-2.74253	5e-05	0.00171235
ENSGALG00000015589	MSH3	Z:63759854-63893410	Z	63759854	63893410		15.9817	7.98163	-1.00166	-2.0023	-2.95009	5e-05	0.00171235
ENSGALG00000026757	DHFR	Z:63759854-63893410	Z	63759854	63893410		13.9535	6.77739	-1.04182	-2.05882	-2.20401	5e-05	0.00171235
ENSGALG00000015576	ZFYVE16	Z:63942299-63964181	Z	63942299	63964181		31.0243	19.553	-0.666008	-1.58668	-2.82024	5e-05	0.00171235
ENSGALG00000015571	RAD17	Z:63984742-64006407	Z	63984742	64006407		18.4912	11.6353	-0.668328	-1.58923	-2.06557	5e-05	0.00171235
ENSGALG00000020534	AK6	Z:63984742-64006407	Z	63984742	64006407		19.2018	9.82557	-0.966628	-1.95427	-2.36262	5e-05	0.00171235
ENSGALG00000015548	RNF20	Z:64903580-64922390	Z	64903580	64922390		87.8025	56.8087	-0.628151	-1.54558	-2.77875	5e-05	0.00171235
ENSGALG00000020528	CZH9ORF80	Z:65744964-65755449	Z	65744964	65755449		80.1065	41.441	-0.950859	-1.93302	-3.52617	5e-05	0.00171235
ENSGALG00000015663	HSDL2	Z:65848589-65861905	Z	65848589	65861905		25.6927	13.3665	-0.942739	-1.92217	-3.29179	5e-05	0.00171235
ENSGALG00000015677	SUSD1	Z:65978328-66017991	Z	65978328	66017991		11.7489	6.34759	-0.888249	-1.85093	-2.60634	5e-05	0.00171235
ENSGALG00000015683	GNG10	Z:66210688-66216623	Z	66210688	66216623		100.147	55.1824	-0.859834	-1.81483	-3.32641	5e-05	0.00171235
ENSGALG00000015691	SMC2	Z:66288452-66312320	Z	66288452	66312320		208.664	85.9048	-1.28037	-2.42901	-5.47416	5e-05	0.00171235
ENSGALG00000015704	TXN	Z:66343848-66349205	Z	66343848	66349205		582.431	336.168	-0.792907	-1.73256	-3.42844	5e-05	0.00171235
ENSGALG00000020523	TOPORS	Z:66940067-66943166	Z	66940067	66943166		17.3927	10.7233	-0.697738	-1.62196	-2.43341	5e-05	0.00171235
ENSGALG00000001765	CAAP1	Z:68310082-68327136	Z	68310082	68327136		31.3918	15.8614	-0.984865	-1.97913	-2.7712	5e-05	0.00171235
ENSGALG00000001782	PLAA	Z:68328520-68380646	Z	68328520	68380646		20.6186	11.5843	-0.831778	-1.77988	-2.63123	5e-05	0.00171235
ENSGALG00000001801	IFT74	Z:68328520-68380646	Z	68328520	68380646		10.4555	5.57084	-0.908291	-1.87682	-2.2131	5e-05	0.00171235
ENSGALG00000001864	C9orf72	Z:68538793-68553327	Z	68538793	68553327		26.3984	15.8825	-0.733014	-1.66211	-2.96393	5e-05	0.00171235
ENSGALG00000001947	IKBKAP	Z:70375293-70406517	Z	70375293	70406517		40.0777	23.2338	-0.786573	-1.72497	-3.32736	5e-05	0.00171235
ENSGALG00000001954	APTX	Z:70409003-70417424	Z	70409003	70417424		27.6989	15.4877	-0.838707	-1.78845	-2.30939	5e-05	0.00171235
ENSGALG00000028998	XPA	Z:70555411-70562048	Z	70555411	70562048		149.848	81.7176	-0.874779	-1.83373	-3.72504	5e-05	0.00171235
ENSGALG00000002110	TSTD2	Z:70595581-70609625	Z	70595581	70609625		13.4489	8.24723	-0.705509	-1.63072	-1.74454	0.00105	0.0236325
ENSGALG00000002187	HSD17B4	Z:71370593-71426565	Z	71370593	71426565		66.8718	35.2015	-0.925762	-1.89969	-3.97205	5e-05	0.00171235
ENSGALG00000027761	TNFAIP8	Z:71438141-71475216	Z	71438141	71475216		47.4167	31.5457	-0.58795	-1.50311	-2.56346	5e-05	0.00171235
ENSGALG00000002227	DMXL1	Z:71491531-71564360	Z	71491531	71564360		33.6085	21.3832	-0.652345	-1.57172	-2.8656	5e-05	0.00171235
ENSGALG00000002250	DTWD2	Z:71584455-71661078	Z	71584455	71661078		2.31204	1.13593	-1.02529	-2.03537	-2.3113	5e-05	0.00171235
ENSGALG00000002308	COMMD10	Z:72555580-72649451	Z	72555580	72649451		32.7477	18.9167	-0.791733	-1.73115	-2.46415	5e-05	0.00171235
ENSGALG00000027140	MARVELD2	Z:72829759-72840458	Z	72829759	72840458		2.42053	3.72218	0.620829	1.53776	1.74315	0.00105	0.0236325
ENSGALG00000008174	MTAP	Z:78413351-78445856	Z	78413351	78445856		68.0356	32.2549	-1.07677	-2.10931	-4.19181	5e-05	0.00171235
ENSGALG00000008197	PGGT1B	Z:78609124-78643673	Z	78609124	78643673		20.6255	12.7646	-0.692282	-1.61584	-2.17564	5e-05	0.00171235
ENSGALG00000023042	CCDC112	Z:78645409-78654079	Z	78645409	78654079		4.68072	2.22946	-1.07003	-2.09948	-1.63243	0.0024	0.0432312
ENSGALG00000008204	FEM1C	Z:78721888-78735286	Z	78721888	78735286		10.3627	6.25288	-0.728804	-1.65726	-1.92902	0.0002	0.00593369
ENSGALG00000008229	ALDH7A1	Z:78750395-78768531	Z	78750395	78768531		94.7212	55.4938	-0.771361	-1.70688	-3.29763	5e-05	0.00171235
ENSGALG00000005016	ZNF608	Z:79449070-79530605	Z	79449070	79530605		30.7728	18.2318	-0.755197	-1.68786	-3.15711	5e-05	0.00171235
ENSGALG00000005316	SRFBP1	Z:80739170-80799325	Z	80739170	80799325		10.6694	4.97316	-1.10124	-2.14539	-3.94707	5e-05	0.00171235
ENSGALG00000005330	SNCAIP	Z:80929218-80978534	Z	80929218	80978534		7.06538	4.49923	-0.651089	-1.57035	-2.17424	5e-05	0.00171235
ENSGALG00000005337	SNX2	Z:81065451-81098201	Z	81065451	81098201		87.9667	57.1474	-0.62227	-1.5393	-2.62809	5e-05	0.00171235
ENSGALG00000018874	SNX24	Z:81101070-81177259	Z	81101070	81177259		14.8597	9.56122	-0.636135	-1.55416	-1.66678	0.001	0.0227377
ENSGALG00000005346	PPIC	Z:81178146-81184188	Z	81178146	81184188		32.3903	17.5885	-0.880933	-1.84157	-2.92408	5e-05	0.00171235
ENSGALG00000005368	CEP120	Z:81313473-81351273	Z	81313473	81351273		13.4541	7.76366	-0.793235	-1.73296	-2.8727	5e-05	0.00171235
ENSGALG00000026300	-	Z:81357805-81358735	Z	81357805	81358735		231.151	114.771	-1.01008	-2.01402	-4.00388	5e-05	0.00171235
ENSGALG00000029118	TRMT10B	Z:81399014-81405150	Z	81399014	81405150		30.7029	15.8335	-0.955396	-1.93911	-2.96268	5e-05	0.00171235
ENSGALG00000017558	-	Z:81405407-81411487	Z	81405407	81411487		23.4192	14.1923	-0.722582	-1.65013	-1.65667	0.0011	0.0244112
ENSGALG00000005390	DCAF10	Z:81411704-81424704	Z	81411704	81424704		22.7256	14.5151	-0.646757	-1.56564	-2.19042	5e-05	0.00171235
ENSGALG00000005395	POLR1E	Z:81439470-81452029	Z	81439470	81452029		45.4631	25.453	-0.836858	-1.78616	-3.02797	5e-05	0.00171235
ENSGALG00000005354	ZBTB5	Z:81452149-81461917	Z	81452149	81461917		18.8841	10.7435	-0.81371	-1.75773	-2.61907	5e-05	0.00171235
ENSGALG00000005433	-	Z:81490913-81526558	Z	81490913	81526558		22.8395	11.0169	-1.05182	-2.07314	-2.54347	5e-05	0.00171235
ENSGALG00000028675	-	Z:81588619-81589309	Z	81588619	81589309		32.2131	15.4218	-1.06268	-2.08881	-2.25913	5e-05	0.00171235
ENSGALG00000016431	Pax5	Z:81615204-81720849	Z	81615204	81720849		40.1467	21.7185	-0.88636	-1.84851	-2.9376	5e-05	0.00171235
ENSGALG00000016438	MELK	Z:81804398-81827757	Z	81804398	81827757		12.2565	6.23002	-0.976243	-1.96734	-3.11021	5e-05	0.00171235
