# Supplementary material for: Mapping QTL Associated with Resistance to Avian Oncogenic Marek’s Disease Virus (MDV) Reveals Major Candidate Genes and Variants
Source: Genes (Basel). 2020 Aug 30;11(9):1019. doi: 10.3390/genes11091019 (PMC7564597; doi:10.3390/genes11091019)
Supplement: Supplementary file 1 [file genes-11-01019-s001.zip › S5 Table_QTLR genes also DE.XLSX]

## Sheet: Sheet1
QTLR	Ensembl Gene ID	Gene Name	Difference in response to infection between M and F birds	Inherent difference between control birds	Host response in F birds	Host response in M birds	Description
4	ENSGALG00000014147	MANSC1	1.69		2.08447		MANSC domain-containing protein 1 precursor [Source:RefSeq peptide;Acc:NP_001026552]
5	ENSGALG00000014412	CSTA	-1.56911				cystatin A (stefin A) [Source:HGNC Symbol;Acc:HGNC:2481]
5	ENSGALG00000026064	PRSS3		8.28786			Gallus gallus protease, serine, 3 (PRSS3), mRNA. [Source:RefSeq mRNA;Acc:NM_205385]
5	ENSGALG00000027291	PRSS1		6.87086			protease, serine 1
5	ENSGALG00000014476	LAG3		2.65395			lymphocyte-activation gene 3 [Source:HGNC Symbol;Acc:HGNC:6476]
5	ENSGALG00000014603	C1S		1.54338			complement C1s subcomponent precursor [Source:RefSeq peptide;Acc:NP_001025948]
7	ENSGALG00000015795	ADAMTS5	1.80357				ADAM metallopeptidase with thrombospondin type 1 motif, 5 [Source:HGNC Symbol;Acc:HGNC:221]
9	ENSGALG00000017031	TPTE2			1.94522		transmembrane phosphoinositide 3-phosphatase and tensin homolog 2
15	ENSGALG00000015954	GEM				-1.50196	GTP-binding protein GEM [Source:RefSeq peptide;Acc:NP_998744]
17	ENSGALG00000016684	RHAG	-2.87233		-2.09847		ammonium transporter Rh type A [Source:RefSeq peptide;Acc:NP_989795]
18	ENSGALG00000007028	CNKSR2L		1.93156		1.93282	connector enhancer of kinase suppressor of Ras 2-like
19	ENSGALG00000027853	CTNNA2	1.52825				Gallus gallus catenin (cadherin-associated protein), alpha 2 (CTNNA2), mRNA. [Source:RefSeq mRNA;Acc:NM_205136]
19	ENSGALG00000015722	TMED11		8.67961			Transmembrane emp24 domain-containing protein 11
19	ENSGALG00000015816	CD8A		1.52378		1.52536	Gallus gallus CD8a molecule (CD8A), mRNA. [Source:RefSeq mRNA;Acc:NM_205235]
19	ENSGALG00000015900	CD8A		1.52378		1.52536	CD8a molecule
19	ENSGALG00000015902	CD8B			-1.57165		T-cell surface glycoprotein CD8 beta chain precursor [Source:RefSeq peptide;Acc:NP_990578]
19	ENSGALG00000015725	FGFRL1				-1.52354	Fibroblast growth factor receptor-like 1 [Source:UniProtKB/Swiss-Prot;Acc:Q7T2H2]
24	ENSGALG00000009693	CPXM2				-1.63611	carboxypeptidase X (M14 family), member 2 [Source:HGNC Symbol;Acc:HGNC:26977]
30	ENSGALG00000007171	CIITA				1.52355	class II, major histocompatibility complex, transactivator [Source:HGNC Symbol;Acc:HGNC:7067]
31	ENSGALG00000002201	PPL		-1.54437		-2.42457	Periplakin
32	ENSGALG00000024372	BFIV21		-2.33019	3.81309	1.97462	MHC BF2 class I precursor [Source:RefSeq peptide;Acc:NP_001026509]
32	ENSGALG00000000178	BF1		-2.93801	4.75782	2.0136	MHC class I alpha chain 1 {ECO:0000313|EMBL:BAF63003.1}; MHC class I antigen alpha chain {ECO:0000313|EMBL:CAK49240.1}; Uncharacterized protein {ECO:0000313|Ensembl:ENSGALP00000000233} [Source:UniProtKB/TrEMBL;Acc:A0ZXL5]
32	ENSGALG00000024357	B-G			-2.1647		Gallus gallus MHC B-G antigen (B-G), transcript variant 1, mRNA. [Source:RefSeq mRNA;Acc:NM_001031810]
33	ENSGALG00000006997	BRINP1	3.05889				BMP/retinoic acid-inducible neural-specific protein 1 [Source:UniProtKB/Swiss-Prot;Acc:Q7ZZR3]
34	ENSGALG00000001603	NARF		1.77605		2.02207	nuclear prelamin A recognition factor [Source:HGNC Symbol;Acc:HGNC:29916]
35	ENSGALG00000011902	TAGLN		-1.63248		-1.64277	Transgelin [Source:UniProtKB/Swiss-Prot;Acc:P19966]
36	ENSGALG00000003361	TREM-B1				1.54865	Triggering receptor expressed on myeloid cells {ECO:0000313|EMBL:CAJ28364.1}; Uncharacterized protein {ECO:0000313|Ensembl:ENSGALP00000005304} [Source:UniProtKB/TrEMBL;Acc:Q2YHU3]
37	ENSGALG00000000243	RDM1				1.63639	RAD52 motif-containing protein 1 [Source:RefSeq peptide;Acc:NP_989877]
Genes - under previously identified QTLR
Genes differentially expressed (DE) between lines (inherently or after infection) - as opposed to just being DE in one line after infection
