# Supplementary material for: Mapping QTL Associated with Resistance to Avian Oncogenic Marek’s Disease Virus (MDV) Reveals Major Candidate Genes and Variants
Source: Genes (Basel). 2020 Aug 30;11(9):1019. doi: 10.3390/genes11091019 (PMC7564597; doi:10.3390/genes11091019)
Supplement: Supplementary file 1 [file genes-11-01019-s001.zip › S6 Table_DAVID_GO.xlsx]

## Sheet: Sheet1
Annotation Cluster 1	Enrichment Score: 3.2516337553804586
Category	Term	Count	%	PValue	Genes	List Total	Pop Hits	Pop Total	Fold Enrichment	Bonferroni	Benjamini	FDR
INTERPRO	IPR013783:Immunoglobulin-like fold	11	0.449346	8.59927e-05	LINGO1, CRTAM, HAVCR1, OPCML, FGFRL1, CTLA4, TIMD4, BF1, CD79B, TREML2, TTN	72	149	4557	4.67254	0.0175593	0.0175593	0.108251
INTERPRO	IPR003599:Immunoglobulin subtype	8	0.326797	0.000441409	CRTAM, HAVCR1, OPCML, CTLA4, TIMD4, CD79B, TREML2, TTN	72	90	4557	5.62593	0.086937	0.0444567	0.554517
INTERPRO	IPR007110:Immunoglobulin-like	9	0.367647	0.000748907	LINGO1, CRTAM, HAVCR1, OPCML, FGFRL1, TIMD4, BF1, TREML2, TTN	72	128	4557	4.4502	0.143013	0.0501433	0.939135
INTERPRO	IPR013106:Immunoglobulin V-set	6	0.245098	0.000891812	CRTAM, HAVCR1, CTLA4, TIMD4, CD79B, TREML2	72	49	4557	7.75	0.167894	0.0449091	1.11741
SMART	SM00409:IG	8	0.326797	0.00217684	CRTAM, HAVCR1, OPCML, CTLA4, TIMD4, CD79B, TREML2, TTN	53	90	2507	4.20461	0.120651	0.120651	2.15262
Annotation Cluster 2	Enrichment Score: 2.005174046688375
Category	Term	Count	%	PValue	Genes	List Total	Pop Hits	Pop Total	Fold Enrichment	Bonferroni	Benjamini	FDR
INTERPRO	IPR013783:Immunoglobulin-like fold	11	0.449346	8.59927e-05	LINGO1, CRTAM, HAVCR1, OPCML, FGFRL1, CTLA4, TIMD4, BF1, CD79B, TREML2, TTN	72	149	4557	4.67254	0.0175593	0.0175593	0.108251
INTERPRO	IPR007110:Immunoglobulin-like	9	0.367647	0.000748907	LINGO1, CRTAM, HAVCR1, OPCML, FGFRL1, TIMD4, BF1, TREML2, TTN	72	128	4557	4.4502	0.143013	0.0501433	0.939135
INTERPRO	IPR013098:Immunoglobulin I-set	4	0.163399	0.032256	LINGO1, OPCML, FGFRL1, TTN	72	45	4557	5.62593	0.998834	0.618976	33.8303
INTERPRO	IPR003598:Immunoglobulin subtype 2	4	0.163399	0.0487906	LINGO1, OPCML, FGFRL1, TTN	72	53	4557	4.77673	0.999967	0.72419	46.7406
SMART	SM00408:IGc2	4	0.163399	0.0955414	LINGO1, OPCML, FGFRL1, TTN	53	53	2507	3.56995	0.997327	0.77263	63.3136
SP_PIR_KEYWORDS	Immunoglobulin domain	4	0.163399	0.0961454	LINGO1, CRTAM, OPCML, FGFRL1	57	66	3361	3.57363	0.999995	0.823232	68.6642
Annotation Cluster 3	Enrichment Score: 1.4312055501151064
Category	Term	Count	%	PValue	Genes	List Total	Pop Hits	Pop Total	Fold Enrichment	Bonferroni	Benjamini	FDR
GOTERM_BP_FAT	GO:0006986~response to unfolded protein	3	0.122549	0.0092629	NFE2L2, EIF2AK2, HSPA8	88	10	5798	19.7659	0.99804	0.99804	13.0223
GOTERM_BP_FAT	GO:0051789~response to protein stimulus	3	0.122549	0.0388604	NFE2L2, EIF2AK2, HSPA8	88	21	5798	9.41234	1	0.998692	44.8009
GOTERM_BP_FAT	GO:0010033~response to organic substance	5	0.204248	0.141296	RIPK2, TLR4, NFE2L2, EIF2AK2, HSPA8	88	134	5798	2.45845	1	0.988174	89.8101
Annotation Cluster 4	Enrichment Score: 1.3733114078684843
Category	Term	Count	%	PValue	Genes	List Total	Pop Hits	Pop Total	Fold Enrichment	Bonferroni	Benjamini	FDR
GOTERM_BP_FAT	GO:0048584~positive regulation of response to stimulus	5	0.204248	0.0168263	EYA1, CRTAM, RIPK2, CD79B, TLR4	88	66	5798	4.99139	0.999988	0.996603	22.4626
GOTERM_BP_FAT	GO:0001817~regulation of cytokine production	4	0.163399	0.0366388	CRTAM, RIPK2, TLR4, IFNAR1	88	49	5798	5.37848	1	0.99976	42.8569
GOTERM_BP_FAT	GO:0002684~positive regulation of immune system process	4	0.163399	0.0630519	CRTAM, RIPK2, CD79B, TLR4	88	61	5798	4.32042	1	0.981067	62.3336
GOTERM_BP_FAT	GO:0050778~positive regulation of immune response	3	0.122549	0.0826277	CRTAM, RIPK2, CD79B	88	32	5798	6.17685	1	0.98826	72.5541
Annotation Cluster 5	Enrichment Score: 1.263543289485755
Category	Term	Count	%	PValue	Genes	List Total	Pop Hits	Pop Total	Fold Enrichment	Bonferroni	Benjamini	FDR
GOTERM_CC_FAT	GO:0005578~proteinaceous extracellular matrix	7	0.285948	0.0168681	TNFRSF11B, COL14A1, LAMA3, TNC, ADAMTS1, ADAMTS3, TIMP3	57	142	3811	3.2959	0.853738	0.617558	17.5649
GOTERM_CC_FAT	GO:0031012~extracellular matrix	7	0.285948	0.0215471	TNFRSF11B, COL14A1, LAMA3, TNC, ADAMTS1, ADAMTS3, TIMP3	57	150	3811	3.12012	0.914688	0.459554	21.9115
GOTERM_CC_FAT	GO:0044421~extracellular region part	10	0.408497	0.0219854	TNFRSF11B, COL14A1, LAMA3, LGALS1, TNC, VEGFA, ADAMTS1, ADAMTS3, TIMP3, IL2	57	286	3811	2.33775	0.9189	0.342084	22.3077
GOTERM_CC_FAT	GO:0005604~basement membrane	3	0.122549	0.0628388	LAMA3, TNC, TIMP3	57	28	3811	7.16353	0.999347	0.600168	52.1401
GOTERM_CC_FAT	GO:0005576~extracellular region	13	0.531046	0.0693306	ST3GAL1, TNFRSF11B, COL14A1, LAMA3, TNC, IGFBP7, LGALS1, VEGFA, ADAMTS1, ADAMTS3, TIMP3, IL2, PI15	57	518	3811	1.67794	0.999702	0.594296	55.7723
GOTERM_CC_FAT	GO:0044420~extracellular matrix part	3	0.122549	0.130832	LAMA3, TNC, TIMP3	57	43	3811	4.66463	1	0.794943	79.6499
SP_PIR_KEYWORDS	extracellular matrix	3	0.122549	0.313863	COL14A1, TNC, TIMP3	57	68	3361	2.60139	1	0.940697	98.6753
Annotation Cluster 6	Enrichment Score: 1.213607379163715
Category	Term	Count	%	PValue	Genes	List Total	Pop Hits	Pop Total	Fold Enrichment	Bonferroni	Benjamini	FDR
GOTERM_CC_FAT	GO:0005886~plasma membrane	20	0.816993	0.00307688	RPSA, CRTAM, SLC38A2, OPCML, FLT4, FGFRL1, CTLA4, TLR4, CDH2, EPHB3, CTNNA2, LINGO1, DOK3, PDGFRB, SGCD, BF1, CD79B, GFRA4, ATP6V0D2, CSF1R	57	688	3811	1.94359	0.294059	0.294059	3.43846
SP_PIR_KEYWORDS	glycoprotein	15	0.612745	0.00899512	SLC38A2, OPCML, TNC, FGFRL1, FZD2, CDH2, EPHB3, TIMP3, SERPINH1, ST3GAL1, LINGO1, COL14A1, VEGFA, GFRA4, PI15	57	430	3361	2.05692	0.661861	0.661861	9.8527
UP_SEQ_FEATURE	glycosylation site:N-linked (GlcNAc...)	14	0.571895	0.0167789	SLC38A2, OPCML, TNC, FGFRL1, FZD2, CDH2, EPHB3, SERPINH1, ST3GAL1, LINGO1, COL14A1, VEGFA, GFRA4, PI15	38	410	2121	1.90591	0.942714	0.942714	18.6355
SP_PIR_KEYWORDS	signal	15	0.612745	0.0217947	OPCML, TNC, FGFRL1, CTLA4, CDH2, TIMP3, SERPINH1, LINGO1, COL14A1, VEGFA, BF1, TREML2, GFRA4, PI15, IL2	57	478	3361	1.85036	0.928944	0.733437	22.3498
SP_PIR_KEYWORDS	disulfide bond	12	0.490196	0.0234999	ST3GAL1, LINGO1, COL14A1, OPCML, LGALS1, TNC, VEGFA, FGFRL1, COLEC12, FZD2, EPHB3, TIMP3	57	343	3361	2.06291	0.942366	0.51003	23.8894
UP_SEQ_FEATURE	signal peptide	15	0.612745	0.0238119	OPCML, TNC, FGFRL1, CTLA4, CDH2, TIMP3, SERPINH1, LINGO1, COL14A1, VEGFA, BF1, TREML2, GFRA4, PI15, IL2	38	476	2121	1.7589	0.982972	0.869508	25.4517
SP_PIR_KEYWORDS	cell membrane	9	0.367647	0.0295768	RPSA, LINGO1, SLC38A2, DOK3, OPCML, FGFRL1, CDH2, GFRA4, CTNNA2	57	223	3361	2.37975	0.972752	0.513517	29.1528
UP_SEQ_FEATURE	disulfide bond	11	0.449346	0.0485895	ST3GAL1, LINGO1, OPCML, LGALS1, TNC, VEGFA, FGFRL1, COLEC12, FZD2, EPHB3, TIMP3	38	328	2121	1.87187	0.999779	0.93955	45.5051
UP_SEQ_FEATURE	topological domain:Extracellular	8	0.326797	0.103277	LINGO1, SLC38A2, FGFRL1, HAS2, COLEC12, CDH2, FZD2, EPHB3	38	233	2121	1.91642	1	0.990004	73.514
UP_SEQ_FEATURE	topological domain:Cytoplasmic	9	0.367647	0.13131	ST3GAL1, LINGO1, SLC38A2, FGFRL1, HAS2, COLEC12, CDH2, FZD2, EPHB3	38	295	2121	1.70285	1	0.991417	82.0154
SP_PIR_KEYWORDS	membrane	17	0.694444	0.2203	RPSA, CRTAM, SLC38A2, OPCML, FGFRL1, TMEM121, COLEC12, TLR4, FZD2, CDH2, EPHB3, CTNNA2, ST3GAL1, LINGO1, DOK3, HAS2, GFRA4	57	787	3361	1.2737	1	0.916963	94.2535
UP_SEQ_FEATURE	transmembrane region	10	0.408497	0.263775	ST3GAL1, LINGO1, SLC38A2, FGFRL1, TMEM121, HAS2, COLEC12, CDH2, FZD2, EPHB3	38	405	2121	1.37817	1	0.999384	97.6058
GOTERM_CC_FAT	GO:0031224~intrinsic to membrane	25	1.02124	0.362294	CRTAM, SLC38A2, OPCML, ADCY8, ADAM23, CYSLTR2, FLT4, FGFRL1, TMEM121, COLEC12, TLR4, FZD2, CDH2, EPHB3, ST3GAL1, LOC771388, LINGO1, P2RY2, TAP1, PDGFRB, SGCD, HAS2, BF1, GFRA4, CSF1R	57	1514	3811	1.10402	1	0.973514	99.3952
GOTERM_CC_FAT	GO:0016021~integral to membrane	23	0.939542	0.49231	CRTAM, SLC38A2, ADCY8, ADAM23, CYSLTR2, FLT4, FGFRL1, TMEM121, COLEC12, TLR4, FZD2, CDH2, EPHB3, ST3GAL1, LOC771388, LINGO1, P2RY2, TAP1, PDGFRB, SGCD, HAS2, BF1, CSF1R	57	1461	3811	1.05255	1	0.993944	99.9546
SP_PIR_KEYWORDS	transmembrane	13	0.531046	0.546329	CRTAM, SLC38A2, FGFRL1, TMEM121, TLR4, COLEC12, FZD2, CDH2, EPHB3, ST3GAL1, LINGO1, HAS2, BF1	57	717	3361	1.0691	1	0.977491	99.9885
Annotation Cluster 7	Enrichment Score: 1.1078270407823085
Category	Term	Count	%	PValue	Genes	List Total	Pop Hits	Pop Total	Fold Enrichment	Bonferroni	Benjamini	FDR
INTERPRO	IPR003961:Fibronectin, type III	5	0.204248	0.0274728	COL14A1, TNC, EPHB3, TTN, IFNAR1	72	74	4557	4.27646	0.996781	0.68264	29.5911
INTERPRO	IPR008957:Fibronectin, type III-like fold	5	0.204248	0.0312133	COL14A1, TNC, EPHB3, TTN, IFNAR1	72	77	4557	4.10985	0.998545	0.663359	32.9268
SMART	SM00060:FN3	5	0.204248	0.0652346	COL14A1, TNC, EPHB3, TTN, IFNAR1	53	74	2507	3.19607	0.981317	0.863313	49.0151
UP_SEQ_FEATURE	domain:Fibronectin type-III 1	3	0.122549	0.140868	COL14A1, TNC, EPHB3	38	38	2121	4.40651	1	0.98611	84.2839
UP_SEQ_FEATURE	domain:Fibronectin type-III 2	3	0.122549	0.140868	COL14A1, TNC, EPHB3	38	38	2121	4.40651	1	0.98611	84.2839
SP_PIR_KEYWORDS	alternative splicing	5	0.204248	0.203093	SLC38A2, COL14A1, TNC, EPHB3, DBN1	57	140	3361	2.10589	1	0.915967	92.6171
Annotation Cluster 8	Enrichment Score: 1.0738261211634978
Category	Term	Count	%	PValue	Genes	List Total	Pop Hits	Pop Total	Fold Enrichment	Bonferroni	Benjamini	FDR
GOTERM_BP_FAT	GO:0048010~vascular endothelial growth factor receptor signaling pathway	3	0.122549	0.0092629	FLT4, VEGFA, PDGFRB	88	10	5798	19.7659	0.99804	0.99804	13.0223
GOTERM_CC_FAT	GO:0044459~plasma membrane part	13	0.531046	0.0205232	DOK3, FLT4, CTLA4, PDGFRB, SGCD, BF1, TLR4, CD79B, CDH2, EPHB3, ATP6V0D2, CSF1R, CTNNA2	57	432	3811	2.01198	0.903985	0.54209	20.9785
GOTERM_MF_FAT	GO:0004672~protein kinase activity	11	0.449346	0.0254687	CCND3, CSNK1G1, FLT4, RIPK2, PDGFRB, LOC428278, EIF2AK2, EPHB3, TTN, NEK7, CSF1R	91	364	6610	2.19509	0.994107	0.994107	27.6094
GOTERM_MF_FAT	GO:0004714~transmembrane receptor protein tyrosine kinase activity	4	0.163399	0.0367768	FLT4, PDGFRB, EPHB3, CSF1R	91	54	6610	5.38055	0.999422	0.975966	37.4538
GOTERM_BP_FAT	GO:0007169~transmembrane receptor protein tyrosine kinase signaling pathway	5	0.204248	0.0471772	FLT4, VEGFA, PDGFRB, EPHB3, CSF1R	88	91	5798	3.62013	1	0.972611	51.5442
INTERPRO	IPR000719:Protein kinase, core	7	0.285948	0.0502019	CSNK1G1, FLT4, RIPK2, EIF2AK2, EPHB3, NEK7, CSF1R	72	172	4557	2.57582	0.999975	0.692387	47.7273
GOTERM_MF_FAT	GO:0004713~protein tyrosine kinase activity	5	0.204248	0.0575653	FLT4, PDGFRB, EPHB3, NEK7, CSF1R	91	107	6610	3.39427	0.999992	0.980412	52.4083
KEGG_PATHWAY	gga04060:Cytokine-cytokine receptor interaction	6	0.245098	0.0844219	TNFRSF11B, FLT4, CX3CR1, PDGFRB, IFNAR1, CSF1R	56	134	3126	2.49947	0.992179	0.911565	58.0007
INTERPRO	IPR001245:Tyrosine protein kinase	4	0.163399	0.0917517	FLT4, EPHB3, NEK7, CSF1R	72	69	4557	3.66908	1	0.835075	70.242
GOTERM_BP_FAT	GO:0006468~protein amino acid phosphorylation	10	0.408497	0.113285	CSNK1G1, FLT4, RIPK2, PDGFRB, LOC428278, EIF2AK2, EPHB3, TTN, NEK7, CSF1R	88	379	5798	1.73843	1	0.991248	83.5119
GOTERM_BP_FAT	GO:0016310~phosphorylation	11	0.449346	0.12538	CSNK1G1, FLT4, RIPK2, PDGFRB, LOC428278, EIF2AK2, EPHB3, TTN, ATP6V0D2, NEK7, CSF1R	88	443	5798	1.636	1	0.988755	86.5803
GOTERM_BP_FAT	GO:0007167~enzyme linked receptor protein signaling pathway	5	0.204248	0.141296	FLT4, VEGFA, PDGFRB, EPHB3, CSF1R	88	134	5798	2.45845	1	0.988174	89.8101
SMART	SM00219:TyrKc	4	0.163399	0.170556	FLT4, EPHB3, NEK7, CSF1R	53	69	2507	2.74214	0.999984	0.889925	84.5466
GOTERM_CC_FAT	GO:0005887~integral to plasma membrane	5	0.204248	0.197916	FLT4, PDGFRB, TLR4, EPHB3, CSF1R	57	157	3811	2.12929	1	0.874665	91.825
GOTERM_CC_FAT	GO:0031226~intrinsic to plasma membrane	5	0.204248	0.207103	FLT4, PDGFRB, TLR4, EPHB3, CSF1R	57	160	3811	2.08936	1	0.866967	92.8274
SP_PIR_KEYWORDS	kinase	5	0.204248	0.333077	CSNK1G1, FLT4, EIF2AK2, EPHB3, CSF1R	57	175	3361	1.68471	1	0.942696	99.0439
GOTERM_BP_FAT	GO:0007166~cell surface receptor linked signal transduction	12	0.490196	0.632547	CSNK1G1, ADAM23, CYSLTR2, P2RY2, FLT4, VEGFA, RIPK2, PDGFRB, CD79B, FZD2, EPHB3, CSF1R	88	778	5798	1.01624	1	0.999991	100
Annotation Cluster 9	Enrichment Score: 0.9923168089927467
Category	Term	Count	%	PValue	Genes	List Total	Pop Hits	Pop Total	Fold Enrichment	Bonferroni	Benjamini	FDR
GOTERM_BP_FAT	GO:0009967~positive regulation of signal transduction	5	0.204248	0.0396297	LGALS1, VEGFA, RIPK2, TLR4, PRRX2	88	86	5798	3.8306	1	0.995566	45.4596
GOTERM_BP_FAT	GO:0043123~positive regulation of I-kappaB kinase/NF-kappaB cascade	3	0.122549	0.0423375	LGALS1, RIPK2, TLR4	88	22	5798	8.9845	1	0.992019	47.7202
GOTERM_BP_FAT	GO:0010647~positive regulation of cell communication	5	0.204248	0.0456079	LGALS1, VEGFA, RIPK2, TLR4, PRRX2	88	90	5798	3.66035	1	0.98853	50.3338
GOTERM_BP_FAT	GO:0043122~regulation of I-kappaB kinase/NF-kappaB cascade	3	0.122549	0.0459266	LGALS1, RIPK2, TLR4	88	23	5798	8.59387	1	0.980503	50.5818
GOTERM_BP_FAT	GO:0010740~positive regulation of protein kinase cascade	3	0.122549	0.125479	LGALS1, RIPK2, TLR4	88	41	5798	4.82095	1	0.986126	86.603
GOTERM_BP_FAT	GO:0010627~regulation of protein kinase cascade	3	0.122549	0.172358	LGALS1, RIPK2, TLR4	88	50	5798	3.95318	1	0.990853	94.1348
GOTERM_BP_FAT	GO:0008284~positive regulation of cell proliferation	4	0.163399	0.330349	FLT4, VEGFA, RIPK2, PRRX2	88	135	5798	1.95219	1	0.998574	99.755
GOTERM_BP_FAT	GO:0042127~regulation of cell proliferation	5	0.204248	0.458816	FLT4, VEGFA, FGFRL1, RIPK2, PRRX2	88	231	5798	1.42611	1	0.999686	99.9899
Annotation Cluster 10	Enrichment Score: 0.9588390579407545
Category	Term	Count	%	PValue	Genes	List Total	Pop Hits	Pop Total	Fold Enrichment	Bonferroni	Benjamini	FDR
GOTERM_BP_FAT	GO:0030855~epithelial cell differentiation	3	0.122549	0.0871282	VEGFA, FZD2, CTNNA2	88	33	5798	5.98967	1	0.987255	74.5049
GOTERM_BP_FAT	GO:0060429~epithelium development	4	0.163399	0.108423	EYA1, VEGFA, FZD2, CTNNA2	88	77	5798	3.42267	1	0.991817	82.1033
SP_PIR_KEYWORDS	developmental protein	7	0.285948	0.14067	HOXB3, EYA1, VEGFA, FZD2, PRRX2, DBN1, CTNNA2	57	213	3361	1.93781	1	0.867526	82.4531
Annotation Cluster 11	Enrichment Score: 0.9457606672849604
Category	Term	Count	%	PValue	Genes	List Total	Pop Hits	Pop Total	Fold Enrichment	Bonferroni	Benjamini	FDR
GOTERM_BP_FAT	GO:0001817~regulation of cytokine production	4	0.163399	0.0366388	CRTAM, RIPK2, TLR4, IFNAR1	88	49	5798	5.37848	1	0.99976	42.8569
GOTERM_BP_FAT	GO:0001819~positive regulation of cytokine production	3	0.122549	0.0423375	RIPK2, TLR4, IFNAR1	88	22	5798	8.9845	1	0.992019	47.7202
GOTERM_BP_FAT	GO:0045321~leukocyte activation	4	0.163399	0.0991261	CCND3, RIPK2, TLR4, IFNAR1	88	74	5798	3.56143	1	0.99056	79.0919
GOTERM_BP_FAT	GO:0001775~cell activation	4	0.163399	0.134764	CCND3, RIPK2, TLR4, IFNAR1	88	85	5798	3.10053	1	0.987825	88.5841
GOTERM_BP_FAT	GO:0042110~T cell activation	3	0.122549	0.145927	CCND3, RIPK2, IFNAR1	88	45	5798	4.39242	1	0.987766	90.6036
GOTERM_BP_FAT	GO:0046649~lymphocyte activation	3	0.122549	0.255006	CCND3, RIPK2, IFNAR1	88	65	5798	3.04091	1	0.996975	98.7886
GOTERM_BP_FAT	GO:0051240~positive regulation of multicellular organismal process	3	0.122549	0.310857	RIPK2, TLR4, IFNAR1	88	75	5798	2.63545	1	0.99859	99.6234
Annotation Cluster 12	Enrichment Score: 0.870550362091809
Category	Term	Count	%	PValue	Genes	List Total	Pop Hits	Pop Total	Fold Enrichment	Bonferroni	Benjamini	FDR
GOTERM_MF_FAT	GO:0004672~protein kinase activity	11	0.449346	0.0254687	CCND3, CSNK1G1, FLT4, RIPK2, PDGFRB, LOC428278, EIF2AK2, EPHB3, TTN, NEK7, CSF1R	91	364	6610	2.19509	0.994107	0.994107	27.6094
GOTERM_BP_FAT	GO:0006793~phosphorus metabolic process	14	0.571895	0.0487233	CSNK1G1, FLT4, SYNJ1, LOC428278, TTN, EPHB3, DUSP4, EYA1, PDGFRB, RIPK2, EIF2AK2, ATP6V0D2, NEK7, CSF1R	88	526	5798	1.75363	1	0.964799	52.7097
GOTERM_BP_FAT	GO:0006796~phosphate metabolic process	14	0.571895	0.0487233	CSNK1G1, FLT4, SYNJ1, LOC428278, TTN, EPHB3, DUSP4, EYA1, PDGFRB, RIPK2, EIF2AK2, ATP6V0D2, NEK7, CSF1R	88	526	5798	1.75363	1	0.964799	52.7097
INTERPRO	IPR000719:Protein kinase, core	7	0.285948	0.0502019	CSNK1G1, FLT4, RIPK2, EIF2AK2, EPHB3, NEK7, CSF1R	72	172	4557	2.57582	0.999975	0.692387	47.7273
GOTERM_MF_FAT	GO:0032553~ribonucleotide binding	21	0.857843	0.0726061	ADSS, SMCHD1, HSP90AA1, ASS1, CSNK1G1, FLT4, LOC428278, TTN, EPHB3, RAB40B, LOC421099, TAP1, RIPK2, PDGFRB, TUBB6, DYNC1H1, EIF2AK2, DNM1, HSPA8, NEK7, CSF1R	91	1055	6610	1.44586	1	0.950213	61.093
GOTERM_MF_FAT	GO:0032555~purine ribonucleotide binding	21	0.857843	0.0726061	ADSS, SMCHD1, HSP90AA1, ASS1, CSNK1G1, FLT4, LOC428278, TTN, EPHB3, RAB40B, LOC421099, TAP1, RIPK2, PDGFRB, TUBB6, DYNC1H1, EIF2AK2, DNM1, HSPA8, NEK7, CSF1R	91	1055	6610	1.44586	1	0.950213	61.093
GOTERM_MF_FAT	GO:0004674~protein serine/threonine kinase activity	7	0.285948	0.0912445	CCND3, CSNK1G1, RIPK2, LOC428278, EIF2AK2, TTN, NEK7	91	229	6610	2.22036	1	0.958137	69.828
GOTERM_MF_FAT	GO:0017076~purine nucleotide binding	21	0.857843	0.105224	ADSS, SMCHD1, HSP90AA1, ASS1, CSNK1G1, FLT4, LOC428278, TTN, EPHB3, RAB40B, LOC421099, TAP1, RIPK2, PDGFRB, TUBB6, DYNC1H1, EIF2AK2, DNM1, HSPA8, NEK7, CSF1R	91	1105	6610	1.38044	1	0.937065	75.1525
GOTERM_BP_FAT	GO:0006468~protein amino acid phosphorylation	10	0.408497	0.113285	CSNK1G1, FLT4, RIPK2, PDGFRB, LOC428278, EIF2AK2, EPHB3, TTN, NEK7, CSF1R	88	379	5798	1.73843	1	0.991248	83.5119
GOTERM_BP_FAT	GO:0016310~phosphorylation	11	0.449346	0.12538	CSNK1G1, FLT4, RIPK2, PDGFRB, LOC428278, EIF2AK2, EPHB3, TTN, ATP6V0D2, NEK7, CSF1R	88	443	5798	1.636	1	0.988755	86.5803
INTERPRO	IPR008271:Serine/threonine protein kinase, active site	4	0.163399	0.145744	CSNK1G1, RIPK2, EIF2AK2, NEK7	72	85	4557	2.97843	1	0.933074	86.2477
GOTERM_MF_FAT	GO:0000166~nucleotide binding	23	0.939542	0.158673	ADSS, SMCHD1, HSP90AA1, CSNK1G1, ASS1, FLT4, LOC428278, TTN, EPHB3, RAB40B, LOC421099, TAP1, RIPK2, PDGFRB, TUBB6, CIRBP, DYNC1H1, EIF2AK2, DNM1, HSPA8, NEK7, CSF1R, ENOX1	91	1304	6610	1.28118	1	0.943027	88.511
GOTERM_MF_FAT	GO:0001882~nucleoside binding	17	0.694444	0.167912	SMCHD1, HSP90AA1, ASS1, CSNK1G1, FLT4, LOC428278, TTN, EPHB3, POLR2B, TAP1, RIPK2, PDGFRB, DYNC1H1, EIF2AK2, HSPA8, NEK7, CSF1R	91	910	6610	1.35696	1	0.940024	89.9947
GOTERM_MF_FAT	GO:0005524~ATP binding	16	0.653595	0.169231	SMCHD1, HSP90AA1, ASS1, CSNK1G1, FLT4, LOC428278, TTN, EPHB3, TAP1, RIPK2, PDGFRB, DYNC1H1, EIF2AK2, HSPA8, NEK7, CSF1R	91	845	6610	1.37538	1	0.928309	90.1917
GOTERM_MF_FAT	GO:0032559~adenyl ribonucleotide binding	16	0.653595	0.174965	SMCHD1, HSP90AA1, ASS1, CSNK1G1, FLT4, LOC428278, TTN, EPHB3, TAP1, RIPK2, PDGFRB, DYNC1H1, EIF2AK2, HSPA8, NEK7, CSF1R	91	850	6610	1.36729	1	0.922042	91.0066
INTERPRO	IPR017442:Serine/threonine protein kinase-related	4	0.163399	0.211744	CSNK1G1, RIPK2, EIF2AK2, NEK7	72	102	4557	2.48203	1	0.976955	95.0047
GOTERM_MF_FAT	GO:0030554~adenyl nucleotide binding	16	0.653595	0.234926	SMCHD1, HSP90AA1, ASS1, CSNK1G1, FLT4, LOC428278, TTN, EPHB3, TAP1, RIPK2, PDGFRB, DYNC1H1, EIF2AK2, HSPA8, NEK7, CSF1R	91	898	6610	1.29421	1	0.948207	96.5043
GOTERM_MF_FAT	GO:0001883~purine nucleoside binding	16	0.653595	0.242999	SMCHD1, HSP90AA1, ASS1, CSNK1G1, FLT4, LOC428278, TTN, EPHB3, TAP1, RIPK2, PDGFRB, DYNC1H1, EIF2AK2, HSPA8, NEK7, CSF1R	91	904	6610	1.28562	1	0.945838	96.9392
SP_PIR_KEYWORDS	nucleotide-binding	10	0.408497	0.251036	ADSS, HSP90AA1, CSNK1G1, ASS1, TAP1, TUBB6, EIF2AK2, EPHB3, HSPA8, NEK7	57	416	3361	1.41743	1	0.930629	96.3784
SP_PIR_KEYWORDS	atp-binding	8	0.326797	0.292113	HSP90AA1, CSNK1G1, ASS1, TAP1, EIF2AK2, EPHB3, HSPA8, NEK7	57	324	3361	1.45592	1	0.936946	98.1047
INTERPRO	IPR017441:Protein kinase, ATP binding site	4	0.163399	0.325971	CSNK1G1, EIF2AK2, EPHB3, NEK7	72	129	4557	1.96253	1	0.996986	99.3045
SP_PIR_KEYWORDS	kinase	5	0.204248	0.333077	CSNK1G1, FLT4, EIF2AK2, EPHB3, CSF1R	57	175	3361	1.68471	1	0.942696	99.0439
SP_PIR_KEYWORDS	serine/threonine-protein kinase	3	0.122549	0.3931	CSNK1G1, EIF2AK2, NEK7	57	81	3361	2.18389	1	0.957321	99.6762
Annotation Cluster 13	Enrichment Score: 0.7562025461488363
Category	Term	Count	%	PValue	Genes	List Total	Pop Hits	Pop Total	Fold Enrichment	Bonferroni	Benjamini	FDR
GOTERM_MF_FAT	GO:0004222~metalloendopeptidase activity	4	0.163399	0.064978	ECEL1, ADAM23, ADAMTS1, ADAMTS3	91	68	6610	4.27279	0.999998	0.96465	56.8896
GOTERM_MF_FAT	GO:0004175~endopeptidase activity	6	0.245098	0.150913	ECEL1, ADAM23, PAMR1, TMPRSS11F, ADAMTS1, ADAMTS3	91	207	6610	2.10543	1	0.973143	87.111
GOTERM_MF_FAT	GO:0008237~metallopeptidase activity	4	0.163399	0.178344	ECEL1, ADAM23, ADAMTS1, ADAMTS3	91	107	6610	2.71542	1	0.913112	91.4571
GOTERM_MF_FAT	GO:0008233~peptidase activity	7	0.285948	0.210593	QPCT, ECEL1, ADAM23, PAMR1, TMPRSS11F, ADAMTS1, ADAMTS3	91	294	6610	1.72946	1	0.93722	94.8259
GOTERM_BP_FAT	GO:0006508~proteolysis	9	0.367647	0.227089	QPCT, ECEL1, ADAM23, PAMR1, TMPRSS11F, USP12, ADAMTS1, USP25, ADAMTS3	88	389	5798	1.52436	1	0.995453	97.8971
GOTERM_MF_FAT	GO:0070011~peptidase activity, acting on L-amino acid peptides	6	0.245098	0.34705	ECEL1, ADAM23, PAMR1, TMPRSS11F, ADAMTS1, ADAMTS3	91	285	6610	1.52921	1	0.970823	99.5196
Annotation Cluster 14	Enrichment Score: 0.6709888444417328
Category	Term	Count	%	PValue	Genes	List Total	Pop Hits	Pop Total	Fold Enrichment	Bonferroni	Benjamini	FDR
GOTERM_BP_FAT	GO:0043413~biopolymer glycosylation	3	0.122549	0.194029	ST3GAL1, LOC771388, B3GNT7	88	54	5798	3.66035	1	0.993151	96.0598
GOTERM_BP_FAT	GO:0006486~protein amino acid glycosylation	3	0.122549	0.194029	ST3GAL1, LOC771388, B3GNT7	88	54	5798	3.66035	1	0.993151	96.0598
GOTERM_BP_FAT	GO:0070085~glycosylation	3	0.122549	0.194029	ST3GAL1, LOC771388, B3GNT7	88	54	5798	3.66035	1	0.993151	96.0598
GOTERM_BP_FAT	GO:0009101~glycoprotein biosynthetic process	3	0.122549	0.227123	ST3GAL1, LOC771388, B3GNT7	88	60	5798	3.29432	1	0.994651	97.8985
GOTERM_BP_FAT	GO:0009100~glycoprotein metabolic process	3	0.122549	0.266191	ST3GAL1, LOC771388, B3GNT7	88	67	5798	2.95014	1	0.997328	99.0344
Annotation Cluster 15	Enrichment Score: 0.6534911590554505
Category	Term	Count	%	PValue	Genes	List Total	Pop Hits	Pop Total	Fold Enrichment	Bonferroni	Benjamini	FDR
SP_PIR_KEYWORDS	cell adhesion	5	0.204248	0.0350534	COL14A1, OPCML, TNC, CDH2, CTNNA2	57	75	3361	3.93099	0.986184	0.510147	33.6091
GOTERM_BP_FAT	GO:0007155~cell adhesion	6	0.245098	0.351194	NRP2, COL14A1, OPCML, TNC, CDH2, CTNNA2	88	260	5798	1.52045	1	0.998623	99.8475
GOTERM_BP_FAT	GO:0022610~biological adhesion	6	0.245098	0.351194	NRP2, COL14A1, OPCML, TNC, CDH2, CTNNA2	88	260	5798	1.52045	1	0.998623	99.8475
GOTERM_CC_FAT	GO:0042995~cell projection	3	0.122549	0.562614	NRP2, CDH2, CTNNA2	57	127	3811	1.57936	1	0.997092	99.9916
Annotation Cluster 16	Enrichment Score: 0.5440623774556943
Category	Term	Count	%	PValue	Genes	List Total	Pop Hits	Pop Total	Fold Enrichment	Bonferroni	Benjamini	FDR
GOTERM_BP_FAT	GO:0048666~neuron development	4	0.163399	0.166736	LINGO1, VEGFA, EPHB3, CTNNA2	88	94	5798	2.80368	1	0.990909	93.5083
GOTERM_BP_FAT	GO:0031175~neuron projection development	3	0.122549	0.28297	LINGO1, EPHB3, CTNNA2	88	70	5798	2.8237	1	0.997952	99.3174
GOTERM_BP_FAT	GO:0030182~neuron differentiation	4	0.163399	0.313793	LINGO1, VEGFA, EPHB3, CTNNA2	88	131	5798	2.0118	1	0.99845	99.6467
GOTERM_BP_FAT	GO:0030030~cell projection organization	3	0.122549	0.45013	LINGO1, EPHB3, CTNNA2	88	101	5798	1.95702	1	0.999719	99.9872
Annotation Cluster 17	Enrichment Score: 0.485902529652418
Category	Term	Count	%	PValue	Genes	List Total	Pop Hits	Pop Total	Fold Enrichment	Bonferroni	Benjamini	FDR
GOTERM_MF_FAT	GO:0005525~GTP binding	5	0.204248	0.320478	LOC421099, ADSS, TUBB6, DNM1, RAB40B	91	210	6610	1.72946	1	0.9743	99.2083
GOTERM_MF_FAT	GO:0032561~guanyl ribonucleotide binding	5	0.204248	0.326698	LOC421099, ADSS, TUBB6, DNM1, RAB40B	91	212	6610	1.71315	1	0.972069	99.2944
GOTERM_MF_FAT	GO:0019001~guanyl nucleotide binding	5	0.204248	0.332927	LOC421099, ADSS, TUBB6, DNM1, RAB40B	91	214	6610	1.69713	1	0.969889	99.3719
Annotation Cluster 18	Enrichment Score: 0.48466963694185217
Category	Term	Count	%	PValue	Genes	List Total	Pop Hits	Pop Total	Fold Enrichment	Bonferroni	Benjamini	FDR
GOTERM_BP_FAT	GO:0048704~embryonic skeletal system morphogenesis	3	0.122549	0.0695917	HOXB3, EYA1, PRRX2	88	29	5798	6.81583	1	0.982179	66.0884
GOTERM_BP_FAT	GO:0048706~embryonic skeletal system development	3	0.122549	0.120484	HOXB3, EYA1, PRRX2	88	40	5798	4.94148	1	0.991593	85.4088
SP_PIR_KEYWORDS	developmental protein	7	0.285948	0.14067	HOXB3, EYA1, VEGFA, FZD2, PRRX2, DBN1, CTNNA2	57	213	3361	1.93781	1	0.867526	82.4531
GOTERM_BP_FAT	GO:0048568~embryonic organ development	4	0.163399	0.166736	HOXB3, EYA1, VEGFA, PRRX2	88	94	5798	2.80368	1	0.990909	93.5083
GOTERM_BP_FAT	GO:0048705~skeletal system morphogenesis	3	0.122549	0.199503	HOXB3, EYA1, PRRX2	88	55	5798	3.5938	1	0.993055	96.4425
GOTERM_BP_FAT	GO:0048562~embryonic organ morphogenesis	3	0.122549	0.294142	HOXB3, EYA1, PRRX2	88	72	5798	2.74527	1	0.998178	99.4606
GOTERM_BP_FAT	GO:0007423~sensory organ development	3	0.122549	0.455195	EYA1, VEGFA, PRRX2	88	102	5798	1.93783	1	0.999708	99.9889
GOTERM_BP_FAT	GO:0001501~skeletal system development	3	0.122549	0.546134	HOXB3, EYA1, PRRX2	88	121	5798	1.63355	1	0.999954	99.9993
GOTERM_BP_FAT	GO:0007389~pattern specification process	3	0.122549	0.581194	HOXB3, EYA1, VEGFA	88	129	5798	1.53224	1	0.999964	99.9998
GOTERM_BP_FAT	GO:0048598~embryonic morphogenesis	3	0.122549	0.649072	HOXB3, EYA1, PRRX2	88	146	5798	1.35383	1	0.999993	100
GOTERM_BP_FAT	GO:0009792~embryonic development ending in birth or egg hatching	3	0.122549	0.681385	HOXB3, EYA1, PRRX2	88	155	5798	1.27522	1	0.999996	100
GOTERM_BP_FAT	GO:0043009~chordate embryonic development	3	0.122549	0.681385	HOXB3, EYA1, PRRX2	88	155	5798	1.27522	1	0.999996	100
SP_PIR_KEYWORDS	nucleus	6	0.245098	0.995798	HOXB3, DUSP4, RPSA, EYA1, NFE2L2, PRRX2	57	708	3361	0.499703	1	1	100
Annotation Cluster 19	Enrichment Score: 0.4220611090119588
Category	Term	Count	%	PValue	Genes	List Total	Pop Hits	Pop Total	Fold Enrichment	Bonferroni	Benjamini	FDR
GOTERM_BP_FAT	GO:0048514~blood vessel morphogenesis	3	0.122549	0.316413	VEGFA, CDH2, PRRX2	88	76	5798	2.60078	1	0.998291	99.6664
GOTERM_BP_FAT	GO:0001568~blood vessel development	3	0.122549	0.403427	VEGFA, CDH2, PRRX2	88	92	5798	2.14847	1	0.999543	99.9567
GOTERM_BP_FAT	GO:0001944~vasculature development	3	0.122549	0.424421	VEGFA, CDH2, PRRX2	88	96	5798	2.05895	1	0.999679	99.9747
Annotation Cluster 20	Enrichment Score: 0.3693125299389804
Category	Term	Count	%	PValue	Genes	List Total	Pop Hits	Pop Total	Fold Enrichment	Bonferroni	Benjamini	FDR
GOTERM_BP_FAT	GO:0006928~cell motion	4	0.163399	0.338629	NRP2, VEGFA, CDH2, EPHB3	88	137	5798	1.92369	1	0.998633	99.7967
GOTERM_BP_FAT	GO:0016477~cell migration	3	0.122549	0.445038	NRP2, VEGFA, CDH2	88	100	5798	1.97659	1	0.999774	99.9853
GOTERM_BP_FAT	GO:0051674~localization of cell	3	0.122549	0.470234	NRP2, VEGFA, CDH2	88	105	5798	1.88247	1	0.999721	99.9927
GOTERM_BP_FAT	GO:0048870~cell motility	3	0.122549	0.470234	NRP2, VEGFA, CDH2	88	105	5798	1.88247	1	0.999721	99.9927
Annotation Cluster 21	Enrichment Score: 0.23766643619789754
Category	Term	Count	%	PValue	Genes	List Total	Pop Hits	Pop Total	Fold Enrichment	Bonferroni	Benjamini	FDR
GOTERM_BP_FAT	GO:0009165~nucleotide biosynthetic process	3	0.122549	0.572615	ADSS, ADCY8, ATP6V0D2	88	127	5798	1.55637	1	0.999968	99.9997
GOTERM_BP_FAT	GO:0044271~nitrogen compound biosynthetic process	4	0.163399	0.579201	ADSS, ASS1, ADCY8, ATP6V0D2	88	199	5798	1.32435	1	0.999968	99.9998
GOTERM_BP_FAT	GO:0034654~nucleobase, nucleoside, nucleotide and nucleic acid biosynthetic process	3	0.122549	0.581194	ADSS, ADCY8, ATP6V0D2	88	129	5798	1.53224	1	0.999964	99.9998
GOTERM_BP_FAT	GO:0034404~nucleobase, nucleoside and nucleotide biosynthetic process	3	0.122549	0.581194	ADSS, ADCY8, ATP6V0D2	88	129	5798	1.53224	1	0.999964	99.9998
Annotation Cluster 22	Enrichment Score: 0.07897670651873663
Category	Term	Count	%	PValue	Genes	List Total	Pop Hits	Pop Total	Fold Enrichment	Bonferroni	Benjamini	FDR
GOTERM_BP_FAT	GO:0042981~regulation of apoptosis	3	0.122549	0.827746	EYA1, VEGFA, RIPK2	88	209	5798	0.945737	1	1	100
GOTERM_BP_FAT	GO:0043067~regulation of programmed cell death	3	0.122549	0.835757	EYA1, VEGFA, RIPK2	88	213	5798	0.927977	1	1	100
GOTERM_BP_FAT	GO:0010941~regulation of cell death	3	0.122549	0.837708	EYA1, VEGFA, RIPK2	88	214	5798	0.923641	1	1	100
Annotation Cluster 23	Enrichment Score: 0.061027328350402484
Category	Term	Count	%	PValue	Genes	List Total	Pop Hits	Pop Total	Fold Enrichment	Bonferroni	Benjamini	FDR
GOTERM_MF_FAT	GO:0005198~structural molecule activity	5	0.204248	0.602375	RPSA, COL14A1, RPL21, TUBB6, CTNNA2	91	305	6610	1.19078	1	0.998883	99.999
GOTERM_CC_FAT	GO:0043228~non-membrane-bounded organelle	6	0.245098	0.9816	RPSA, SMCHD1, RPL21, TUBB6, DYNC1H1, CTNNA2	57	683	3811	0.587347	1	1	100
GOTERM_CC_FAT	GO:0043232~intracellular non-membrane-bounded organelle	6	0.245098	0.9816	RPSA, SMCHD1, RPL21, TUBB6, DYNC1H1, CTNNA2	57	683	3811	0.587347	1	1	100
GOTERM_CC_FAT	GO:0005856~cytoskeleton	3	0.122549	0.982098	TUBB6, DYNC1H1, CTNNA2	57	386	3811	0.519635	1	1	100
Annotation Cluster 24	Enrichment Score: 0.06016533473432292
Category	Term	Count	%	PValue	Genes	List Total	Pop Hits	Pop Total	Fold Enrichment	Bonferroni	Benjamini	FDR
GOTERM_MF_FAT	GO:0043565~sequence-specific DNA binding	5	0.204248	0.703256	HOXB3, TSHZ3, POLE3, NFE2L2, PRRX2	91	347	6610	1.04665	1	0.99976	100
GOTERM_MF_FAT	GO:0003700~transcription factor activity	6	0.245098	0.744822	HOXB3, RPSA, TSHZ3, NFE2L2, PRRX2, NFYA	91	451	6610	0.966351	1	0.999844	100
GOTERM_MF_FAT	GO:0030528~transcription regulator activity	8	0.326797	0.78428	HOXB3, RPSA, TSHZ3, HEY1, NFE2L2, PRRX2, NFYA, MSC	91	642	6610	0.905138	1	0.999928	100
GOTERM_MF_FAT	GO:0003677~DNA binding	9	0.367647	0.908086	HOXB3, RPSA, TSHZ3, HEY1, POLE3, NFE2L2, PRRX2, NFYA, POLR2B	91	851	6610	0.768198	1	0.999999	100
GOTERM_BP_FAT	GO:0045449~regulation of transcription	10	0.408497	0.910424	HOXB3, RPSA, TSHZ3, EYA1, HEY1, RIPK2, NFE2L2, PRRX2, NFYA, MSC	88	853	5798	0.772408	1	1	100
GOTERM_BP_FAT	GO:0006355~regulation of transcription, DNA-dependent	7	0.285948	0.921465	HOXB3, RPSA, TSHZ3, HEY1, NFE2L2, PRRX2, NFYA	88	628	5798	0.734402	1	1	100
GOTERM_BP_FAT	GO:0051252~regulation of RNA metabolic process	7	0.285948	0.928347	HOXB3, RPSA, TSHZ3, HEY1, NFE2L2, PRRX2, NFYA	88	638	5798	0.722891	1	1	100
SP_PIR_KEYWORDS	dna-binding	3	0.122549	0.993444	HOXB3, NFE2L2, PRRX2	57	402	3361	0.440037	1	1	100
SP_PIR_KEYWORDS	nucleus	6	0.245098	0.995798	HOXB3, DUSP4, RPSA, EYA1, NFE2L2, PRRX2	57	708	3361	0.499703	1	1	100
Annotation Cluster 25	Enrichment Score: 0.01616595227432435
Category	Term	Count	%	PValue	Genes	List Total	Pop Hits	Pop Total	Fold Enrichment	Bonferroni	Benjamini	FDR
SP_PIR_KEYWORDS	Transcription	4	0.163399	0.916783	HOXB3, EYA1, NFE2L2, POLR2B	57	323	3361	0.730216	1	0.999984	100
SP_PIR_KEYWORDS	transcription regulation	3	0.122549	0.979635	HOXB3, EYA1, NFE2L2	57	332	3361	0.532815	1	1	100
SP_PIR_KEYWORDS	nucleus	6	0.245098	0.995798	HOXB3, DUSP4, RPSA, EYA1, NFE2L2, PRRX2	57	708	3361	0.499703	1	1	100
Annotation Cluster 26	Enrichment Score: 0.007445852268762291
Category	Term	Count	%	PValue	Genes	List Total	Pop Hits	Pop Total	Fold Enrichment	Bonferroni	Benjamini	FDR
GOTERM_MF_FAT	GO:0046872~metal ion binding	17	0.694444	0.975149	APOBEC2, ADSS, TSHZ3, LTBP1, SLC38A2, CYP11A1, ADAM23, ZNF521, COLEC12, CDH2, ANXA6, EYA1, RASGRP3, P4HA3, ADAMTS1, ADAMTS3, LOXL1	91	1715	6610	0.720021	1	1	100
GOTERM_MF_FAT	GO:0043169~cation binding	17	0.694444	0.979239	APOBEC2, ADSS, TSHZ3, LTBP1, SLC38A2, CYP11A1, ADAM23, ZNF521, COLEC12, CDH2, ANXA6, EYA1, RASGRP3, P4HA3, ADAMTS1, ADAMTS3, LOXL1	91	1739	6610	0.710083	1	1	100
GOTERM_MF_FAT	GO:0043167~ion binding	17	0.694444	0.980315	APOBEC2, ADSS, TSHZ3, LTBP1, SLC38A2, CYP11A1, ADAM23, ZNF521, COLEC12, CDH2, ANXA6, EYA1, RASGRP3, P4HA3, ADAMTS1, ADAMTS3, LOXL1	91	1746	6610	0.707237	1	1	100
GOTERM_MF_FAT	GO:0046914~transition metal ion binding	10	0.408497	0.98707	APOBEC2, TSHZ3, CYP11A1, RASGRP3, ADAM23, P4HA3, ZNF521, ADAMTS1, ADAMTS3, LOXL1	91	1180	6610	0.615571	1	1	100
GOTERM_MF_FAT	GO:0008270~zinc ion binding	7	0.285948	0.993339	APOBEC2, TSHZ3, RASGRP3, ADAM23, ZNF521, ADAMTS1, ADAMTS3	91	956	6610	0.531864	1	1	100
