# Supplementary material for: Mapping QTL Associated with Resistance to Avian Oncogenic Marek’s Disease Virus (MDV) Reveals Major Candidate Genes and Variants
Source: Genes (Basel). 2020 Aug 30;11(9):1019. doi: 10.3390/genes11091019 (PMC7564597; doi:10.3390/genes11091019)
Supplement: Supplementary file 1 [file genes-11-01019-s001.zip › S7 Table_all markers.xlsx]

## Sheet: Sheet1
QTLR	Type	Gene/Marker	Chr	bp	Distance	Effect/Location
1	lncRNA	lncRNA01.01	1	8950610
1	lncRNA	lncRNA01.02	1	8950618	8
1	lncRNA	lncRNA01.03	1	8950696	78
1	lncRNA	lncRNA01.04	1	8950939	243
1	lncRNA	lncRNA01.05	1	8950953	14
3	lncRNA	lncRNA02.01	1	52122570	20926067
3	lncRNA	lncRNA02.02	1	52122573	3
3	lncRNA	lncRNA02.03	1	52122711	138
3	lncRNA	lncRNA02.04	1	52122734	23
3	lncRNA	lncRNA02.05	1	52122739	5
3	lncRNA	lncRNA02.06	1	52122840	101
3	lncRNA	lncRNA05.20	1	52183277	60437
3	lncRNA	lncRNA05.21	1	52198956	15679
3	lncRNA	lncRNA05.22	1	52216738	17782
3	lncRNA	lncRNA05.23	1	52228382	11644
3	lncRNA	lncRNA05.24	1	52245899	17517
3	lncRNA	lncRNA05.25	1	52254006	8107
3	lncRNA	lncRNA05.26	1	52273929	19923
3	lncRNA	lncRNA05.27	1	52299237	25308
3	lncRNA	lncRNA05.28	1	52314230	14993
3	lncRNA	lncRNA05.29	1	52320253	6023
3	lncRNA	lncRNA03.07	1	52481748	161495
3	lncRNA	lncRNA03.08	1	52481848	100
3	lncRNA	lncRNA03.09	1	52481992	144
3	lncRNA	lncRNA03.10	1	52482179	187
3	lncRNA	lncRNA03.11	1	52482404	225
3	lncRNA	lncRNA03.12	1	52482727	323
3	lncRNA	lncRNA03.13	1	52482777	50
3	lncRNA	lncRNA03.14	1	52482840	63
3	lncRNA	lncRNA04.15	1	52484240	1400
3	lncRNA	lncRNA04.16	1	52487365	3125
3	lncRNA	lncRNA04.17	1	52487442	77
3	lncRNA	lncRNA04.18	1	52487776	334
3	lncRNA	lncRNA04.19	1	52487960	184
5	Gene	CSTA-5456-E03	1	76253735	23765775	Q70E
5	Gene	CSTA-5445-E03	1	76253746	11	K67R
5	Gene	CSTA-5441-E03	1	76253750	4	L66L
5	Gene	CSTA-3455-I01	1	76255736	1986	Intron
5	Gene	CSTA-2769-I01	1	76256422	686	Intron
5	Gene	CSTA-0701-E01	1	76258432	2010	P14A
5	Gene	CSTA-0670-E01	1	76258463	31	T03T
5	miRNA	6553B	1	76381503	123040
5	miRNA	6553C	1	76381508	5
5	Gene	LAG3-0490-5P	1	76676093	294585	5'
5	Gene	LAG3-0544-5P	1	76676147	54	5'
5	Gene	LAG3-0822-E02	1	76676425	278	G018D
5	Gene	LAG3-0891-E02	1	76676494	69	L043L
5	Gene	LAG3-1074-I02	1	76676677	183	Intron
5	Gene	LAG3-1883-I04	1	76677486	809	Intron
5	Gene	LAG3-2226-E05	1	76677829	343	L306P
5	Gene	LAG3-2340-3P	1	76677943	114	3'
5	Gene	C1S-00771-I01	1	76859529	181586	Intron
5	Gene	C1S-00925-I01	1	76859683	154	Intron
5	Gene	C1S-01190-I02	1	76859948	265	Intron
5	Gene	C1S-01454-I02	1	76860212	264	Intron
5	Gene	C1S-01688-E03	1	76860446	234	R>H
5	Gene	C1S-03002-E04	1	76861760	1314	R>H
5	Gene	C1S-03096-E04	1	76861854	94	M>I
5	Gene	C1S-03456-E05	1	76862214	360	D>E
5	Gene	C1S-03457-E05	1	76862215	1	E>K
5	Gene	C1S-04486-E06	1	76863244	1029	E>D
5	Gene	C1S-05472-I08	1	76864230	986	Intron
5	Gene	C1S-05724-I09	1	76864482	252	Intron
5	Gene	C1S-06277-I10	1	76865035	553	Intron
5	Gene	C1S-06458-E11	1	76865216	181	V>I
5	Gene	C1S-08660-E12	1	76867418	2202	N>S
5	Gene	C1S-08823-E12	1	76867581	163	K>K
5	Gene	C1S-09446-E12	1	76868204	623	Exon 3' untranslated region
5	Gene	C1S-10170-3P	1	76868928	724	3'
7	Gene	ADAMTS5-39503-E08	1	102403576	25534648	T613T
7	Gene	ADAMTS5-35679-E07	1	102407400	3824	C443C
7	Gene	ADAMTS5-35592-E07	1	102407487	87	P414P
7	Gene	ADAMTS5-34704-E06	1	102408375	888	K394K
7	Gene	ADAMTS5-34110-E05	1	102408969	594	V340V
7	Gene	ADAMTS5-33972-E05	1	102409107	138	S294S
7	Gene	ADAMTS5-32480-I04	1	102410599	1492	Intron
7	Gene	ADAMTS5-32123-I03	1	102410956	357	Intron
7	Gene	ADAMTS5-27003-E03	1	102416074	5118	F185F
7	Gene	ADAMTS5-26992-E03	1	102416085	11	I182V
7	Gene	ADAMTS5-12170-I02	1	102430907	14822	Intron
7	Gene	ADAMTS5-11689-I01	1	102431388	481	Intron
7	Gene	ADAMTS5-00777-E01	1	102442300	10912	T059T
7	miRNA	1738A	1	104085135	1642835
7	miRNA	1738B	1	104085178	43
8	Gene	SUPT20H-00142-5P	1	171578593	65179385	5'
8	Gene	SUPT20H-00620-E01	1	171579071	478	Exon 5' untranslated region
8	Gene	SUPT20H-01179-I01	1	171579631	560	Intron
8	Gene	SUPT20H-02275-E02	1	171580727	1096	L009L
8	Gene	SUPT20H-03138-I02	1	171581589	862	Intron
8	Gene	SUPT20H-05122-I04	1	171583573	1984	Intron
8	Gene	SUPT20H-07072-I04	1	171585523	1950	Intron
8	Gene	SUPT20H-10276-E05	1	171588727	3204	G096G
8	Gene	SUPT20H-10949-E06	1	171589400	673	V125V
8	Gene	SUPT20H-12719-E09	1	171591170	1770	A204A
8	Gene	SUPT20H-14004-I11	1	171592455	1285	Intron
8	Gene	SUPT20H-15736-E13	1	171594187	1732	S357S
8	Gene	SUPT20H-21579-I15	1	171600030	5843	Intron
8	Gene	SUPT20H-23835-I17	1	171602286	2256	Intron
8	Gene	SUPT20H-24833-I17	1	171603284	998	Intron
8	Gene	SUPT20H-26875-I19	1	171605206	1922	Intron
8	Gene	SUPT20H-29130-I20	1	171607461	2255	Intron
8	Gene	SUPT20H-32485-I21	1	171610816	3355	Intron
8	Gene	SUPT20H-33883-E22	1	171612214	1398	3' UTR
8	Gene	SUPT20H-34200-E22	1	171612531	317	3' UTR
10	Gene	FLT3_0386	1	175284692	3672161	T129I
10	Gene	FLT3_0458	1	175284764	72	S153I
10	Gene	FLT3_0472	1	175284778	14	I158V
10	Gene	FLT3_0510	1	175285089	311	M170I
10	Gene	FLT3_0553	1	175286796	1707	S185P
10	Gene	FLT3_0889	1	175288611	1815	L397V
10	Gene	FLT3_0922	1	175288722	111	R308C
10	Gene	FLT3_1148	1	175293272	4550	N383S
10	Gene	FLT3_1380	1	175299763	6491	K460N
10	Gene	FLT3_2234	1	175304877	5114	S745L
10	Gene	FLT3_2266	1	175305293	416	S756A
10	Gene	FLT3_2276	1	175305303	10	T759K
10	Gene	FLT3_2663	1	175306733	1430	F888Y
10	Gene	FLT3_2856	1	175307622	889	Q952H
10	Gene	FLT3_2962	1	175308140	518	R988C
11	Gene	RELT-01680-I01	1	194547198	19239058	Intron
11	Gene	RELT-06221-I01	1	194551041	3843	Intron
11	Gene	RELT-07222-E03	1	194552042	1001	A19T
11	Gene	RELT-07228-E03	1	194552048	6	T21A
11	Gene	RELT-07353-E04	1	194552173	125	A36V
11	Gene	RELT-07525-E05	1	194552345	172	S66S
11	Gene	RELT-09428-E09	1	194554316	1971	P249L
11	Gene	RELT-09920-I10	1	194554808	492	Intron
11	Gene	RELT-10326-E11	1	194555214	406	Exon 3' untranslated region
11	Gene	RELT-10463-E11	1	194555351	137	Exon 3' untranslated region
12	miRNA	1749B	2	569405
12	miRNA	1749C	2	569406	1
12	miRNA	6710	2	724448	155042
13	Gene	TRANK1-9118-E21	2	46540930	45816482	E2840K
13	Gene	TRANK1-9054-E21	2	46540994	64	S2818S
13	Gene	TRANK1-8634-E21	2	46541414	420	G2678G
13	Gene	TRANK1-8621-E21	2	46541426	12	V2674V
13	Gene	TRANK1-8575-E21	2	46541473	47	R2659R
13	Gene	TRANK1-8472-E21	2	46541576	103	S2624S
13	Gene	TRANK1-8226-E21	2	46541822	246	Q2542Q
13	Gene	TRANK1-7908-E21	2	46542140	318	Q2436Q
13	Gene	TRANK1-7074-E21	2	46542974	834	K2158K
13	Gene	TRANK1-6684-E21	2	46543364	390	D2028D
13	Gene	TRANK1-6357-E21	2	46543691	327	S1919S
13	Gene	TRANK1-6094-E19	2	46547262	3571	P1832S
13	Gene	TRANK1-5664-E15	2	46552086	4824	T1688T
13	Gene	TRANK1-5598-E15	2	46552152	66	Q1666H
13	Gene	TRANK1-5448-E14	2	46555963	3811	P1616P
13	Gene	TRANK1-5353-E13	2	46556505	542	L1585L
13	Gene	TRANK1-5223-E13	2	46556635	130	A1541A
13	Gene	TRANK1-5163-E12	2	46557311	676	P1521P
13	Gene	TRANK1-5133-E12	2	46557341	30	T1511T
13	Gene	TRANK1-4254-E12	2	46558220	879	P1218P
13	Gene	TRANK1-4095-E12	2	46558379	159	S1165S
13	Gene	TRANK1-3888-E12	2	46558586	207	S1096S
13	Gene	TRANK1-3609-E12	2	46558865	279	N1003N
13	Gene	TRANK1-3107-E12	2	46559367	502	T0836M
13	Gene	TRANK1-2742-E12	2	46559732	365	S0714S
13	Gene	TRANK1-2196-E11	2	46562334	2602	L0532L
13	Gene	TRANK1-2145-E10	2	46563198	864	V0515V
13	Gene	TRANK1-1689-E08	2	46566629	3431	D0363D
13	Gene	TRANK1-1653-E08	2	46566665	36	N0351N
13	Gene	TRANK1-1617-E08	2	46566701	36	G0339G
13	Gene	TRANK1-1461-E07	2	46568631	1930	I0287I
13	Gene	TRANK1-1011-E03	2	46573795	5164	V0137V
13	Gene	TRANK1-0652-E01	2	46576820	3025	K0014N
14	Func	MD-07	2	107385545	4312206	ENSGALG00000015219: stop gained
18	miRNA	1462	4	8488432
19	Gene	CTNNA2_085130_I10	4	86972625	35757143	Intron
19	Gene	CTNNA2_080964_E09	4	86976791	4166	L406L
19	Gene	CTNNA2_074861_I07	4	86982894	6103	Intron
19	Gene	CTNNA2_067023_I06	4	86990732	7838	Intron
19	Gene	CTNNA2_056922_I05	4	87000893	10161	Intron
19	Gene	CTNNA2_053607_E04	4	87004208	3315	V093V
19	Gene	CTNNA2_053186_E03	4	87004549	341	V093V
19	Gene	CTNNA2_017831_E02	4	87039984	35435	S056S
19	Gene	CTNNA2_000463_3P	4	87057353	17369	3'
20	lncRNA	lncRNA06.01	5	7604246
20	lncRNA	lncRNA06.02	5	7604758	512
20	lncRNA	lncRNA07.03	5	7727206	122448
20	lncRNA	lncRNA07.04	5	7727590	384
20	lncRNA	lncRNA07.05	5	7727800	210
20	lncRNA	lncRNA08.06	5	7960476	232676
20	lncRNA	lncRNA08.07	5	7961045	569
20	lncRNA	lncRNA08.08	5	7961330	285
21	lncRNA	lncRNA09.01	5	18814708	10853378
21	lncRNA	lncRNA09.02	5	18814786	78
21	lncRNA	lncRNA09.03	5	18815271	485
21	lncRNA	lncRNA10.04	5	18861885	46614
21	lncRNA	lncRNA10.05	5	18862219	334
21	lncRNA	lncRNA11.06	5	19637272	775053
21	lncRNA	lncRNA11.07	5	19646454	9182
21	lncRNA	lncRNA11.08	5	19653031	6577
21	lncRNA	lncRNA11.09	5	19657789	4758
21	lncRNA	lncRNA11.10	5	19668842	11053
21	lncRNA	lncRNA11.11	5	19675663	6821
21	lncRNA	lncRNA11.12	5	19681192	5529
21	lncRNA	lncRNA11.13	5	19685343	4151
21	lncRNA	lncRNA11.15	5	19722489	37146
21	lncRNA	lncRNA11.16	5	19728992	6503
21	lncRNA	lncRNA11.17	5	19743875	14883
21	lncRNA	lncRNA11.18	5	19764283	20408
21	lncRNA	lncRNA11.19	5	19772913	8630
21	lncRNA	lncRNA11.20	5	19780223	7310
21	lncRNA	lncRNA11.21	5	19790125	9902
24	lncRNA	lncRNA17.14	6	31139065
24	lncRNA	lncRNA17.15	6	31144688	5623
24	lncRNA	lncRNA17.16	6	31148611	3923
24	lncRNA	lncRNA17.17	6	31153400	4789
24	lncRNA	lncRNA17.18	6	31155614	2214
24	lncRNA	lncRNA12.01	6	31199843	44229
24	lncRNA	lncRNA12.02	6	31200415	572
24	lncRNA	lncRNA12.03	6	31200526	111
24	lncRNA	lncRNA13.04	6	31204536	4010
24	lncRNA	lncRNA13.05	6	31207577	3041
24	lncRNA	lncRNA13.06	6	31209766	2189
24	lncRNA	lncRNA14.07	6	31263826	54060
24	lncRNA	lncRNA14.08	6	31264145	319
24	lncRNA	lncRNA15.09	6	31277670	13525
24	lncRNA	lncRNA15.10	6	31278971	1301
24	lncRNA	lncRNA16.11	6	31368934	89963
24	lncRNA	lncRNA16.12	6	31369125	191
24	lncRNA	lncRNA16.13	6	31369301	176
25	miRNA	1659A	7	13177082
25	miRNA	1659B	7	13177112	30
25	Func	MD-16	7	14743048	1565936	gga-mir-7474: frame shift
25	miRNA	6624	7	15758977	1015929
25	miRNA	1570	7	16274273	515296
26	Func	MD-20	10	48846		ENSGALG00000001269: frame shift
26	miRNA	6660	10	1076817	1027971
29	Gene	HAVCR1-0619-E01	13	10778757	1023807	Exon 5' untranslated region
29	Gene	HAVCR1-1417-I01	13	10779555	798	Intron
29	Gene	HAVCR1-2049-E02	13	10780186	631	V29F
29	Gene	HAVCR1-3069-I03	13	10781207	1021	Intron
29	Gene	HAVCR1-3209-I04	13	10781347	140	Intron
29	Gene	HAVCR1-4360-I04	13	10782498	1151	Intron
29	Gene	HAVCR1-4891-I05	13	10783029	531	Intron
29	Gene	HAVCR1-5072-E06	13	10783210	181	S183S
29	Gene	HAVCR1-5944-E07	13	10784082	872	A218A
29	Gene	HAVCR1-6022-I07	13	10784160	78	Intron
29	Gene	HAVCR1-6336-I07	13	10784474	314	Intron
29	Gene	HAVCR1-6728-I08	13	10784866	392	Intron
29	Gene	HAVCR1-7011-E09	13	10785149	283	H267R
29	Gene	HAVCR1-7085-E09	13	10785223	74	S291C
29	Gene	HAVCR1-7119-E09	13	10785257	34	H303R
29	Gene	HAVCR1-7548-E09	13	10785686	429	Exon 3' untranslated region
29	Gene	HAVCR1-8072-E09	13	10786098	412	Exon 3' untranslated region
29	Gene	HAVCR1-7960-E09	13	10786210	112	Exon 3' untranslated region
29	Gene	HAVCR1-8585-E09	13	10786723	513	Exon 3' untranslated region
29	Gene	HAVCR1-9558-E09	13	10787706	983	Exon 3' untranslated region
29	Gene	HAVCR1-9694-3P	13	10787832	126	3'
29	Gene	TIMD4-00530-5P	13	10789017	1185	5'
29	Gene	TIMD4-00688-I01	13	10789175	158	Intron
29	Gene	TIMD4-04406-I01	13	10792893	3718	Intron
29	Gene	TIMD4-08262-I06	13	10796749	3856	Intron
29	Gene	TIMD4-08419-E07	13	10796906	157	T>A
29	Gene	TIMD4-08428-E07	13	10796915	9	P>S
29	Gene	TIMD4-08456-E07	13	10796943	28	S>F
29	Gene	TIMD4-09095-I07	13	10797582	639	Intron
29	Gene	TIMD4-12176-E11	13	10800663	3081	E>E
29	Gene	TIMD4-12325-I11	13	10800812	149	Intron
29	Gene	TIMD4-13452-I13	13	10801939	1127	Intron
29	Gene	TIMD4-14720-E14	13	10803207	1268	Exon 3' untranslated region
29	Gene	TIMD4-15338-3P	13	10803825	618	3'
29	Func	MD-23	13	11619922	816097	ENSGALG00000004078: frame shift
30	miRNA	1644A	14	8124530
30	miRNA	1644B	14	8124571	41
30	Func	MD-28	14	8738347	613776	IGSF6: frame shift
30	Gene	SOCS1-0315-5P	14	8935088	196741	5' UTR
30	Gene	SOCS1-0448-5P	14	8935221	133	5' UTR
30	Gene	SOCS1-0914-E01	14	8935687	466	K93K
30	Gene	SOCS1-1641-3P	14	8936432	745	3' UTR
31	miRNA	6643	14	13143507	4207075
31	miRNA	1588	14	14125513	982006
31	miRNA	1715	14	14285933	160420
32	Gene	TAP1-0693-E01	16	67715		S>S
32	Gene	TAP1-1443-E02	16	68465	750	R>R
32	Gene	TAP1-1609-E03	16	68631	166	T>T
32	Gene	TAP1-1865-E04	16	68887	256	G>S
32	Gene	TAP1-2490-E05	16	69512	625	R>R
32	Gene	TAP1-3241-E06	16	70263	751	R>K
32	Gene	TAP1-3646-E07	16	70668	405	V>V
32	Gene	TAP1-3671-E07	16	70693	25	T>A
32	Func	MD-29	16	117493	46800	BG1: splice site acceptor
32	Func	MD-30	16	118808	1315	BG1: stop gained
32	Gene	IL4I1-5716-E07	16	191164	72356	F517F
32	Gene	IL4I1-5365-E07	16	191515	351	I400M
32	Gene	IL4I1-5308-E07	16	191572	57	S381S
32	Gene	IL4I1-5256-E07	16	191623	51	I364I
32	Gene	IL4I1-4667-E06	16	192213	590	N245N
32	Gene	IL4I1-4604-E06	16	192276	63	N224N
32	Gene	IL4I1-4589-E06	16	192291	15	I219I
32	Gene	IL4I1-4356-I05	16	192524	233	Intron
32	Gene	IL4I1-4260-E05	16	192620	96	M187T
32	Gene	IL4I1-3985-E04	16	192895	275	D154D
32	Gene	IL4I1-3925-E04	16	192955	60	N134N
32	Gene	IL4I1-3916-E04	16	192964	9	T131T
32	Gene	IL4I1-2212-E02	16	194036	1072	T049M
32	Gene	IL4I1-0710-I01	16	195538	1502	Intron
32	Func	MD-32	16	206100	10562	ENSGALG00000028367: splice site acceptor
32	Func	MD-33	16	206241	141	ENSGALG00000028367: splice site acceptor
33	Gene	TLR4-0562-5P	17	3566415	2626136	5'
33	Gene	TLR4-1783-E02	17	3567636	1221	K83E
33	Gene	TLR4-3423-E03	17	3569276	1640	D301E
33	Gene	TLR4-3548-E03	17	3569401	125	K343R
33	Gene	TLR4-3667-E03	17	3569520	119	H383Y
33	Gene	TLR4-4352-E03	17	3570205	685	R611Q
33	Gene	TLR4-5139-E03	17	3570992	787	Exon 3' untranslated region
33	Gene	TLR4-5845-E03	17	3571698	706	Exon 3' untranslated region
33	Gene	TLR4-6302-3P	17	3572155	457	3'
33	Gene	BRINP1_1983	17	3986482	414327	E573E
33	Gene	BRINP1_1413	17	3987052	570	T383T
33	Gene	BRINP1_1320	17	3991822	4770	Q352Q
33	Gene	BRINP1_1263	17	3991879	57	G333G
33	Gene	BRINP1_1107	17	3996612	4733	T281T
33	Gene	BRINP1_0867	17	4002121	5509	P201P
34	Gene	CD7_036	18	3681821	1538189	UTR
34	Gene	CD7_276	18	3683397	1576	N19K
34	Gene	CD7_697	18	3686072	2675	UTR
35	miRNA	6612A	24	4779932
35	miRNA	6612B	24	4779951	19
35	miRNA	6612E	24	4780022	71
35	miRNA	6671A	24	5035802	255780
35	miRNA	6671B	24	5035806	4
35	miRNA	1745A	24	5163413	127607
35	miRNA	1745B	24	5163429	16
35	Gene	TAGLN-2027-E02	24	5230642	67213	D23D
35	Gene	TAGLN-2096-E02	24	5230711	69	D46D
35	Gene	TAGLN-2739-E05	24	5231354	643	E158E
35	Gene	TAGLN-3156-E05	24	5231771	417	Exon 3' untranslated region
35	Gene	TAGLN-3265-E05	24	5231880	109	Exon 3' untranslated region
35	Gene	TAGLN-3291-E05	24	5231906	26	Exon 3' untranslated region
36	Func	MD-44	26	4629538		ENSGALG00000003188: stop lost
36	Gene	TREML2-6706-3P	26	4693173	63635	3'
36	Gene	TREML2-6467-E10	26	4693412	239	R560Q
36	Gene	TREML2-5923-E09	26	4693956	544	Y525C
36	Gene	TREML2-5436-E08	26	4694443	487	L505L
36	Gene	TREML2-5392-E08	26	4694487	44	V490A
36	Gene	TREML2-5380-E08	26	4694499	12	T486I
36	Gene	TREML2-5047-I07	26	4694832	333	Intron
36	Gene	TREML2-4792-E07	26	4695087	255	L463W
36	Gene	TREML2-2629-I04	26	4697250	2163	Intron
36	Gene	TREML2-2350-I04	26	4697529	279	Intron
36	Gene	TREML2-2109-I03	26	4697770	241	Intron
36	Gene	TREML2-2038-I03	26	4697841	71	Intron
36	Gene	TREML2-0530-5P	26	4699349	1508	5'
36	Gene	TREML2-0290-5P	26	4699589	240	5'
37	miRNA	6573A	27	1532607
37	miRNA	6573B	27	1532623	16
37	miRNA	6573C	27	1532642	19
37	Gene	CD79B_1587	27	1622589	89947	Exon 3' untranslated region
37	Gene	CD79B_I2_110	27	1625173	2584	Intron
37	Gene	CD79B_0155	27	1626868	1695	V20A
37	Func	MD-45	27	1646318	113695	SCN4A: frame shift
37	Func	MD-46	27	1646601	283	SCN4A: stop gained
