# Supplementary material for: Mapping QTL Associated with Resistance to Avian Oncogenic Marek’s Disease Virus (MDV) Reveals Major Candidate Genes and Variants
Source: Genes (Basel). 2020 Aug 30;11(9):1019. doi: 10.3390/genes11091019 (PMC7564597; doi:10.3390/genes11091019)
Supplement: Supplementary file 1 [file genes-11-01019-s001.zip › S8 Table_association tests.xlsx]

## Sheet: P-values
QTLR	Chr	bp	Type	Gene/Marker	Line								Across lines
					WL1	WL2	WL3	WPR1	WPR2	WL4	WL5	RIR1
1	1	8950610	lncRNA	lncRNA01.01				0.082353	0.591561			0.614884	0.270744
1	1	8950618	lncRNA	lncRNA01.02			0.243819			0.437964			0.0188223
1	1	8950696	lncRNA	lncRNA01.03				0.082353	0.591561			0.614884	0.270744
1	1	8950939	lncRNA	lncRNA01.04			0.243819	0.082353	0.591561	0.437964		0.614884	0.191671
1	1	8950953	lncRNA	lncRNA01.05				0.082353	0.591561			0.614884	0.270744
1	1		lncRNA	lncRNA01 HAPS			0.243819	0.082353	0.591561	0.437964		0.614884	0.191671
3	1	52122570	lncRNA	lncRNA02.01		0.688755		0.0989435	0.620535				0.654411
3	1	52122573	lncRNA	lncRNA02.02	0.605937	0.659172	0.741947	0.262296	0.0710717	0.316232		0.217224	0.514295
3	1	52122711	lncRNA	lncRNA02.03	0.605937	0.700465	0.741947	0.262296	0.0710717	0.336131		0.217224	0.77198
3	1	52122734	lncRNA	lncRNA02.04	0.605937	0.404203	0.741947	0.867936	0.26071	0.86159		0.217224	0.643114
3	1	52122739	lncRNA	lncRNA02.05		0.688755		0.0989435	0.620535				0.654411
3	1	52122840	lncRNA	lncRNA02.06		0.688755		0.0989435	0.620535				0.654411
3	1		lncRNA	lncRNA02 HAPS	0.605937	0.659172	0.741947	0.262296	0.0710717	0.892101		0.217224	0.504371
3	1	52183277	lncRNA	lncRNA05.20	0.605937	0.640949	0.138794	0.0544507	0.34423	0.752734		0.217224	0.692809
3	1	52198956	lncRNA	lncRNA05.21	0.605937	0.388953	0.122745			0.752734		0.217224	0.965101
3	1	52216738	lncRNA	lncRNA05.22	0.605937	0.688755		0.242847	0.681785	0.151175		0.217224	0.559866
3	1	52228382	lncRNA	lncRNA05.23			0.174106	0.489915	0.444328	0.151175		0.217224	0.531673
3	1	52245899	lncRNA	lncRNA05.24		0.732308	0.741947						0.177203
3	1	52254006	lncRNA	lncRNA05.25	0.605937	0.688755	0.158773	0.0772377	0.321905				0.966973
3	1	52273929	lncRNA	lncRNA05.26		0.843941	0.190086	0.0772377	0.321905	0.281397		0.217224	0.827217
3	1	52299237	lncRNA	lncRNA05.27		0.521889		0.817135	0.413161			0.217224	0.903704
3	1	52314230	lncRNA	lncRNA05.28		0.441435	0.741947	0.25968	0.730523	0.281397			0.591326
3	1	52320253	lncRNA	lncRNA05.29		0.388953	0.741947			0.281397			0.198119
3	1		lncRNA	lncRNA05 HAPS		0.995804				0.284545			0.873758
3	1	52481748	lncRNA	lncRNA03.07				0.194306	0.427439				0.490478
3	1	52481848	lncRNA	lncRNA03.08				0.235515	0.96838				0.63191
3	1	52481992	lncRNA	lncRNA03.09				0.235515	0.96838				0.63191
3	1	52482179	lncRNA	lncRNA03.10								0.217224	0.17539
3	1	52482404	lncRNA	lncRNA03.11		0.651445		0.711752	0.413161			0.217224	0.426374
3	1	52482727	lncRNA	lncRNA03.12		0.753721		0.711752	0.413161			0.217224	0.453738
3	1	52482777	lncRNA	lncRNA03.13		0.521889		0.235515	0.96838				0.670237
3	1	52482840	lncRNA	lncRNA03.14		0.753721		0.711752	0.413161			0.217224	0.453738
3	1		lncRNA	lncRNA03 HAPS		0.753721		0.38123	0.072966			0.217224	0.176093
3	1	52484240	lncRNA	lncRNA04.15				0.235515	0.96838				0.63191
3	1	52487365	lncRNA	lncRNA04.16		0.386928	0.328129	0.235515	0.934695	0.392432		0.217224	0.228044
3	1	52487442	lncRNA	lncRNA04.17		0.386928	0.328129	0.235515	0.96838	0.392432		0.217224	0.240248
3	1	52487776	lncRNA	lncRNA04.18		0.386928	0.328129			0.392432		0.217224	0.0781132
3	1	52487960	lncRNA	lncRNA04.19		0.386928	0.328129	0.235515	0.96838	0.392432		0.217224	0.240248
3	1		lncRNA	lncRNA04 HAPS		0.386928	0.328129	0.235515	0.96838	0.392432		0.217224	0.240248
5	1	76253735	Gene	CSTA_5456_E3			0.138094			0.614689			0.763765
5	1	76253746	Gene	CSTA_5445_E3		0.000393						0.0272765	3.02292e-06
5	1	76253750	Gene	CSTA_5441_E3		0.000393						0.0272765	3.02292e-06
5	1	76255736	Gene	CSTA_3455_I1			0.138094	0.389178		0.614689		0.0238601	0.0261285
5	1	76256422	Gene	CSTA_2769_I1	0.675654	0.00922846	0.0272774			0.614689			0.623263
5	1	76258432	Gene	CSTA_0701_E1			0.138094	0.389178		0.614689		0.0238601	0.0261285
5	1	76258463	Gene	CSTA_0670_E1			0.138094	0.389178		0.614689		0.0238601	0.0261285
5	1		Gene	CSTA_HAPS	0.675654	0.0120643	0.119622	0.389178				0.0238601	8.88124e-06
5	1	76381503	miRNA	6553B	0.481484	0.01933	0.0535215			0.146239		0.771626	0.0122548
5	1	76381508	miRNA	6553C	0.481047	0.01933	0.976558					0.771626	0.141109
5	1		miRNA	6553 HAPS	0.481047	0.01933	0.983719					0.771626	0.141863
5	1	76676093	Gene	LAG3_N_0111	0.978032	0.0195241	0.188444	0.495758		0.397974		0.0488265	0.331485
5	1	76676147	Gene	LAG3_N_0057								0.000338236	0.00103805
5	1	76676425	Gene	LAG3_0053								0.000338236	0.00103805
5	1	76676494	Gene	LAG3_0127	0.702438	0.0195241	0.188444	0.296378	0.938303	0.397974		0.54529	0.579719
5	1	76676677	Gene	LAG3_I02_0089				0.967868	0.643975			0.00640185	0.831394
5	1	76677486	Gene	LAG3_I04_0036				0.498422	0.738609			0.0136409	0.113666
5	1	76677829	Gene	LAG3_0917				0.311627	0.938303			0.000936821	0.0725798
5	1	76677943	Gene	LAG3_P_0011	0.702438	0.0195241	0.188444	0.46714	0.643975	0.397974		0.125697	0.847919
5	1		Gene	LAG3_HAPS	0.702438	0.0195241	0.188444	0.495758		0.397974		0.54529	0.735475
5	1	76859529	Gene	C1S_i1_771	0.253593	0.0202141	0.0442698	0.809041	0.295027	0.480374		0.986086	0.962758
5	1	76859683	Gene	C1S_i1_925		0.0202141		0.0592639	0.816231	0.480374		0.000606848	0.000153277
5	1	76859948	Gene	C1S_i2_1190				0.0730547	0.239723				0.0574236
5	1	76860212	Gene	C1S_i2_1454		0.0202141		0.809041	0.295027	0.480374		0.986086	0.482997
5	1	76860446	Gene	C1S_1688								0.042819	0.0623852
5	1	76861760	Gene	C1S_3002		0.0202141	0.0442698	0.809041	0.295027	0.480374		0.0426542	0.0537735
5	1	76861854	Gene	C1S_3096		0.0202141	0.0442698			0.480374		0.000606848	8.67847e-08
5	1	76862214	Gene	C1S_3456		0.0202141	0.0442698	0.0597612	0.984489	0.480374		0.0426542	0.0034763
5	1	76862215	Gene	C1S_3457				0.0597612	0.984489			0.652913	0.756769
5	1	76863244	Gene	C1S_4486								0.000389238	0.000906222
5	1	76864230	Gene	C1S_i8_5472								0.000389238	0.000906222
5	1	76864482	Gene	C1S_i9_5724				0.0592639	0.816231				0.831113
5	1	76865035	Gene	C1S_i10_6277				0.0592639	0.816231			0.000389238	0.13789
5	1	76865216	Gene	C1S_6458				0.0730547	0.239723				0.0574236
5	1	76867418	Gene	C1S_8660					0.799884			0.000593235	0.0010343
5	1	76867581	Gene	C1S_8823				0.801892	0.295027			0.986086	0.00420079
5	1	76868204	Gene	C1S_9446			0.0442698			0.480374		0.000543597	0.000561147
5	1	76868928	Gene	C1S_N_10170								0.042819	0.0623852
5	1		Gene	C1S_HAPS	0.253593	0.0202141	0.0442698			0.480374			0.0690041
7	1	102403576	Gene	ADAMTS5_39503_E08		0.0673723	0.875646	0.00251285	0.0551355	0.786027		0.210466	0.059868
7	1	102407400	Gene	ADAMTS5_35679_E07	0.932474		0.413032	0.000272602	0.12008				0.00114036
7	1	102407487	Gene	ADAMTS5_35592_E07						0.933593		0.902437	0.51825
7	1	102408375	Gene	ADAMTS5_34704_E06		0.0673723	0.413032	0.0817418	0.567581	0.933593		0.902437	0.579765
7	1	102408969	Gene	ADAMTS5_34110_E05		0.0673723	0.413032	0.0817418	0.567581	0.933593		0.902437	0.579765
7	1	102409107	Gene	ADAMTS5_33972_E05								0.902437	0.95919
7	1	102410599	Gene	ADAMTS5_32480_I04	0.932474	0.0673723		0.000272602	0.107334			0.902437	0.00275418
7	1	102410956	Gene	ADAMTS5_32123_I03	0.932474	0.0673723		0.000272602	0.107334			0.902437	0.00275418
7	1	102416074	Gene	ADAMTS5_27003_E03				0.00251285	0.0551355				0.000858415
7	1	102416085	Gene	ADAMTS5_26992_E03		0.0673723	0.875646	0.104423		0.774389			0.483238
7	1	102430907	Gene	ADAMTS5_12170_I02				0.00349821	0.0551355				0.00115894
7	1	102431388	Gene	ADAMTS5_116489_I01				0.861944	0.301347				0.191224
7	1	102442300	Gene	ADAMTS5_00777_E01				0.00349821	0.0551355				0.00115894
7	1		Gene	ADAMTS5_HAPS		0.0673723	0.875646	0.104423		0.786027			0.484123
7	1	104085135	miRNA	1738A		0.349082	0.370234	0.356471	0.240409	0.0922106		0.415628	0.0167574
7	1	104085178	miRNA	1738B		0.349082	0.370234	0.793119	0.646898	0.260749		0.996251	0.240146
7	1		miRNA	1738 HAPS		0.349082	0.370234	0.364971	0.240409	0.0935399		0.42059	0.0172958
8	1	171578593	Gene	SUPT20H_N_0440				0.282586	0.305853			0.276336	0.285539
8	1	171579071	Gene	SUPT20H_0020				0.282586	0.305853			0.453737	0.380014
8	1	171579631	Gene	SUPT20H_I01_0501	0.627605	0.00394737	0.107949	0.282586	0.305853	0.315957	0.470402	0.382781	0.8827
8	1	171580727	Gene	SUPT20H_0101								0.212442	0.0843194
8	1	171581589	Gene	SUPT20H_I02_0848	0.627605	0.00441133	0.107949			0.301423	0.470402	0.683614	0.408193
8	1	171583573	Gene	SUPT20H_I04_1588	0.627605	0.00441133	0.107949			0.301423	0.470402	0.215366	0.214016
8	1	171585523	Gene	SUPT20H_I4_3538				0.512697	0.560099			0.453737	0.813521
8	1	171588727	Gene	SUPT20H_0364				0.282586	0.318813			0.0630542	0.123235
8	1	171589400	Gene	SUPT20H_0451				0.107595	0.058872				0.126398
8	1	171591170	Gene	SUPT20H_0688		0.919465		0.0533673	0.184999	0.82789		0.382781	0.0461282
8	1	171592455	Gene	SUPT20H_I04_4028				0.282586	0.318813			0.0195464	0.0481628
8	1	171594187	Gene	SUPT20H_1147				0.282586	0.318813			0.0630542	0.123235
8	1	171600030	Gene	SUPT20H_I15_2125				0.282586	0.318813			0.0630542	0.123235
8	1	171602286	Gene	SUPT20H_I17_0590		0.97295		0.282586	0.305853	0.82789		0.00667131	0.0177871
8	1	171603284	Gene	SUPT20H_I04_6428								0.454308	0.542242
8	1	171605206	Gene	SUPT20H_I19_0210				0.282586	0.305853			0.00667131	0.0283359
8	1	171607461	Gene	SUPT20H_I20_0090				0.282586	0.318813			0.0576374	0.102182
8	1	171610816	Gene	SUPT20H_I21_0154				0.621401	0.071784			0.0176628	0.0212387
8	1	171612214	Gene	SUPT20H_2160	0.107901	0.933614		0.512697	0.560099	0.288707		0.0361341	0.256995
8	1	171612531	Gene	SUPT20H_2477	0.107901	0.933614				0.288707		0.683614	0.630395
8	1		Gene	SUPT20H_HAPS	0.627605	0.00441133	0.107949			0.301423	0.470402	0.382781	0.487689
10	1	175284692	Gene	FLT3_0386		0.380231	0.624318	0.0153989	0.976046	0.385749	0.589166	0.0315158	0.954237
10	1	175284764	Gene	FLT3_0458		0.25962	0.695848				0.589166		0.244884
10	1	175284778	Gene	FLT3_0472		0.211009	0.572836	0.149962	0.685721	0.535987	0.589166	0.557855	0.216708
10	1	175285089	Gene	FLT3_0510		0.818516		0.0156213	0.00109577	0.261179		0.0509019	0.296754
10	1	175286796	Gene	FLT3_0553		0.25962	0.695848				0.589166		0.244857
10	1	175288611	Gene	FLT3_0889		0.471453	0.658494	0.0156213	0.00109577	0.542507	0.589166	0.623142	0.550482
10	1	175288722	Gene	FLT3_0922				0.0158482	0.00106114			0.396347	0.476099
10	1	175293272	Gene	FLT3_1148								0.617122	0.615677
10	1	175299763	Gene	FLT3_1380						0.682407			0.656405
10	1	175304877	Gene	FLT3_2234		0.204794	0.852109	0.0156213	0.00086165	0.0419826		0.0199812	0.037177
10	1	175305293	Gene	FLT3_2266		0.25961	0.852109	0.0156213	0.00109577	0.288843			0.369414
10	1	175305303	Gene	FLT3_2276		0.187451	0.848759			0.0419826		0.0199812	0.0787144
10	1	175306733	Gene	FLT3_2663				0.0158482	0.00105254				0.144845
10	1	175307622	Gene	FLT3_2856		0.321449	0.852109			0.0504775			0.00611903
10	1	175308140	Gene	FLT3_2962								0.617122	0.614649
10	1		Gene	FLT3_HAPS		0.956008	0.679313				0.589166		0.0162036
11	1	194547198	Gene	RELT_01680_I01				0.0852977	0.25777		0.0148225		0.255277
11	1	194551041	Gene	RELT_06221_I01	0.380819	0.865853				0.324682	0.0148225		0.303381
11	1	194552042	Gene	RELT_07222_E03		0.718687	0.0971076	0.133345	0.133172	0.740975		0.72222	0.218477
11	1	194552048	Gene	RELT_07228_E03				0.401081				0.939426	0.923445
11	1	194552173	Gene	RELT_07353_E04								0.764965	0.688189
11	1	194552345	Gene	RELT_07525_E05				0.401081				0.939426	0.923445
11	1	194554316	Gene	RELT_09428_E09				0.331486				0.939426	0.898575
11	1	194554808	Gene	RELT_09920_I10		0.718687	0.112696	0.102591	0.133172	0.451703		0.939426	0.144691
11	1	194555214	Gene	RELT_10326_E11	0.380819	0.718687	0.438125			0.451703	0.0148225	0.782334	0.275667
11	1	194555351	Gene	RELT_10463_E11		0.36501		0.401081				0.812639	0.921874
11	1		Gene	RELT_HAPS	0.380819		0.190532				0.0148225		0.946334
12	2	569405	miRNA	1749B	0.192986	0.0684464	0.116615	0.413736	0.473102	0.622193		0.594219	0.839492
12	2	569406	miRNA	1749C		0.861043						0.594219	0.945655
12	2		miRNA	1749 HAPS	0.192986	0.0684464	0.116615	0.413736	0.473102	0.622193		0.594219	0.839492
12	2	724448	miRNA	6710		0.137129	0.617922	0.87916	0.4803	0.0623869			0.731932
13	2	46540930	Gene	TRANK1_8518				0.439379	0.627012			0.64932	0.276068
13	2	46540994	Gene	TRANK1_8454	0.032708		0.480905	0.439379	0.627012		0.884584	0.698996	0.670076
13	2	46541414	Gene	TRANK1_8034				0.439379	0.627012			0.64932	0.276068
13	2	46541426	Gene	TRANK1_8021				0.439379	0.627012			0.64932	0.276068
13	2	46541473	Gene	TRANK1_7975	0.05407			0.439379	0.627012		0.884584	0.698996	0.427484
13	2	46541576	Gene	TRANK1_7872				0.439379	0.627012			0.64932	0.276068
13	2	46541822	Gene	TRANK1_7626				0.439379	0.627012			0.64932	0.276068
13	2	46542140	Gene	TRANK1_7308	0.50174	0.108389	0.480905						0.647029
13	2	46542974	Gene	TRANK1_6474	0.50174	0.108389	0.480905					0.705862	0.635644
13	2	46543364	Gene	TRANK1_6084	0.032708	0.108389	0.480905				0.884584	0.705862	0.292384
13	2	46543691	Gene	TRANK1_5757				0.439379	0.627012			0.31423	0.332242
13	2	46547262	Gene	TRANK1_5494		0.108389							0.936505
13	2	46552086	Gene	TRANK1_5064		0.503889	0.977732					0.705862	0.893431
13	2	46552152	Gene	TRANK1_4998				0.439379	0.627012			0.64932	0.276068
13	2	46555963	Gene	TRANK1_4848	0.032708	0.108389	0.480905	0.439379	0.627012			0.346906	0.356465
13	2	46556505	Gene	TRANK1_4753		0.503889	0.977732	0.439379	0.627012			0.698996	0.524792
13	2	46556635	Gene	TRANK1_4623	0.032708	0.108389	0.480905						0.634916
13	2	46557311	Gene	TRANK1_4563				0.439379	0.627012			0.31423	0.332242
13	2	46557341	Gene	TRANK1_4533				0.439379	0.627012			0.64932	0.276068
13	2	46558220	Gene	TRANK1_3654				0.195676	0.915691				0.246506
13	2	46558379	Gene	TRANK1_3495		0.503889	0.977732	0.285808	0.711485			0.64932	0.969432
13	2	46558586	Gene	TRANK1_3288		0.503889	0.977732	0.285808	0.711485			0.698996	0.95856
13	2	46558865	Gene	TRANK1_3009		0.503889	0.977732	0.195676	0.915691			0.0824892	0.511595
13	2	46559367	Gene	TRANK1_2507				0.439379	0.627012			0.698996	0.287292
13	2	46559732	Gene	TRANK1_2142	0.032708	0.108389	0.480905	0.195676	0.915691			0.705862	0.279546
13	2	46562334	Gene	TRANK1_1596	0.032708	0.275066	0.518405	0.439379	0.627012			0.64932	0.886087
13	2	46563198	Gene	TRANK1_1545		0.503889	0.977732	0.195676	0.915691			0.705862	0.448919
13	2	46566629	Gene	TRANK1_1089		0.503889	0.977732	0.195676	0.915691			0.0919518	0.504498
13	2	46566665	Gene	TRANK1_1053		0.503889	0.977732	0.195676	0.915691				0.455717
13	2	46566701	Gene	TRANK1_1017		0.503889	0.977732	0.195676	0.915691				0.455717
13	2	46568631	Gene	TRANK1_0861				0.195676	0.915691			0.0824892	0.311313
13	2	46573795	Gene	TRANK1_0411		0.503889	0.977732	0.285808	0.711485			0.362083	0.859172
13	2	46576820	Gene	TRANK1_0052	0.05407	0.503889	0.98401						0.354098
13	2		Gene	TRANK1_HAPS		0.503889	0.977732				0.884584		0.485839
14	2	107385545	Func	MD-07	0.568381	0.206301	0.0899621	0.361068	0.268636	0.346261			0.669785
18	4	8488432	miRNA	1462	0.753867		0.505493	0.646286	0.115985	0.50109		0.73803	0.365841
19	4	86972625	Gene	CTNNA2_085130_I10		0.631396		0.336619	0.04759	0.43253			0.403819
19	4	86976791	Gene	CTNNA2_080964_E09	0.876998	0.793091	0.00036078			0.333675			0.000492637
19	4	86982894	Gene	CTNNA2_074861_I07	0.876998	0.793091	0.00036078			0.333675			0.000492637
19	4	86990732	Gene	CTNNA2_067023_I06	0.876998	0.42189	0.000293426			0.333675			0.00723043
19	4	87000893	Gene	CTNNA2_056922_I05		0.96009	0.317297	0.0872536	0.0453928	0.0069477		0.781886	0.128772
19	4	87004208	Gene	CTNNA2_053607_E04		0.96009	0.317297	0.0872236	0.0453928	0.0679656			0.324009
19	4	87004549	Gene	CTNNA2_053186_E03		0.631396							0.125879
19	4	87039984	Gene	CTNNA2_017831_E02								0.0347445	0.0828322
19	4	87057353	Gene	CTNNA2_000463_3P	0.533281	0.358363	0.000486847	0.00989552	0.0656506	0.110268			0.119122
19	4		Gene	CTNNA2_HAPS	0.876998	0.461149	0.00036078			0.333675			0.000284523
20	5	7604246	lncRNA	lncRNA06.01	0.046431	0.945112	0.70853			0.794849			0.0456886
20	5	7604758	lncRNA	lncRNA06.02	0.046431	0.736196		0.31515	0.527923	0.997077	0.882565	0.705559	0.920306
20	5		lncRNA	lncRNA06 HAPS	0.046431	0.746998		0.31515	0.527923	0.924359	0.854835	0.705559	0.975793
20	5	7727206	lncRNA	lncRNA07.03							0.225373		0.218109
20	5	7727590	lncRNA	lncRNA07.04				0.0301162	0.109882				0.0417761
20	5	7727800	lncRNA	lncRNA07.05	0.242736	0.339161		0.0301162	0.108422	0.684704	0.225373	0.506938	0.00500161
20	5		lncRNA	lncRNA07 HAPS	0.242736	0.339161		0.0301162	0.110454	0.684704	0.225373	0.506938	0.00502157
20	5	7960476	lncRNA	lncRNA08.06	0.0435671	0.207208	0.610387	0.00119754	0.0512189		0.218605	0.766051	0.207681
20	5	7961045	lncRNA	lncRNA08.07					0.066032			0.562481	0.00262944
20	5	7961330	lncRNA	lncRNA08.08				0.327975	0.357732				0.77015
20	5		lncRNA	lncRNA08 HAPS	0.0435671	0.207208	0.610387	0.03048	0.0218191		0.218605	0.719376	0.0838042
21	5	18814708	lncRNA	lncRNA09.01		0.0694371		0.024836		0.742186	0.513602		0.228481
21	5	18814786	lncRNA	lncRNA09.02	0.358663		0.77225	0.615194	0.445115	0.363248		0.168508	0.209176
21	5	18815271	lncRNA	lncRNA09.03				0.783142	0.145376	0.080661		0.404048	0.76562
21	5		lncRNA	lncRNA09 HAPS	0.358663	0.0694371	0.77225	0.732899	0.445115	0.203458	0.513602	0.296558	0.840641
21	5	18861885	lncRNA	lncRNA10.04	0.361825	0.0381895	0.780464	0.15692	0.440813	0.621127		0.965738	0.74095
21	5	18862219	lncRNA	lncRNA10.05		0.0381895		0.011891	0.670983	0.230866		0.118348	0.105259
21	5		lncRNA	lncRNA10 HAPS	0.361825	0.0381895	0.780464	0.145505	0.440813	0.594234		0.965738	0.726038
21	5	19637272	lncRNA	lncRNA11.06		0.197283		0.0755567	0.868307	0.49409	0.178959	0.160433	0.20595
21	5	19646454	lncRNA	lncRNA11.07		0.197283	0.580296	0.271763	0.868307	0.49409		0.243299	0.897702
21	5	19653031	lncRNA	lncRNA11.08		0.197283		0.00244721	0.767953	0.086789	0.178959	0.160433	0.0138314
21	5	19657789	lncRNA	lncRNA11.09		0.197283	0.663356	0.00227063	0.767953	0.0150071		0.160433	0.292926
21	5	19668842	lncRNA	lncRNA11.10				0.0284458	0.50674				0.938817
21	5	19675663	lncRNA	lncRNA11.11		0.197283		0.00227063	0.767953	0.083263		0.160433	0.0540774
21	5	19681192	lncRNA	lncRNA11.12		0.197283	0.580296	0.46284	0.616056	0.0150071		0.243299	0.386733
21	5	19685343	lncRNA	lncRNA11.13		0.197283	0.580296	0.46284	0.616056	0.0150071		0.243299	0.386733
21	5	19722489	lncRNA	lncRNA11.15		0.0595129		0.00227063	0.767953	0.170663	0.721231	0.160433	0.433145
21	5	19728992	lncRNA	lncRNA11.16		0.0595129		0.18391	0.616056	0.159453	0.482524	0.160433	0.227235
21	5	19743875	lncRNA	lncRNA11.17		0.0595129		0.00244721	0.767953	0.170663	0.482524	0.160433	0.140819
21	5	19764283	lncRNA	lncRNA11.18		0.119614	0.178769	0.749589		0.820489	0.721231	0.455624	0.690886
21	5	19772913	lncRNA	lncRNA11.19		0.644904	0.580296	0.455165	0.616056	0.411379	0.166131	0.243299	0.252035
21	5	19780223	lncRNA	lncRNA11.20		0.0595129		0.00208508	0.767953	0.170663	0.482524	0.160433	0.138614
21	5	19790125	lncRNA	lncRNA11.21		0.644904	0.580296	0.423383	0.616056	0.411379	0.166131	0.243299	0.258587
21	5		lncRNA	lncRNA11 HAPS		0.644904	0.580296	0.206641	0.868307	0.657786		0.243299	0.782106
24	6	31139065	lncRNA	lncRNA17.14	0.244184		0.305472	0.620844	0.355662	0.305813		0.708805	0.257152
24	6	31144688	lncRNA	lncRNA17.15		0.583928	0.394485	0.726056	0.36379	0.280021			0.295164
24	6	31148611	lncRNA	lncRNA17.16	0.244184	0.581236	0.637006			0.367965	0.85496	0.799933	0.481033
24	6	31153400	lncRNA	lncRNA17.17	0.244184	0.50492	0.305472	0.726056	0.36379	0.367965	0.85496		0.985794
24	6	31155614	lncRNA	lncRNA17.18	0.244184		0.305472			0.297557		0.0167113	0.238917
24	6		lncRNA	lncRNA17 HAPS			0.355709	0.620844	0.355662			0.230723	0.145534
24	6	31199843	lncRNA	lncRNA12.01		0.703763		0.0511481	0.127973		0.763577	0.666042	0.149132
24	6	31200415	lncRNA	lncRNA12.02		0.228561	0.338536		0.202178	0.367476	0.821388		0.277789
24	6	31200526	lncRNA	lncRNA12.03	0.18313	0.228561	0.390776			0.242876	0.821388		0.613498
24	6		lncRNA	lncRNA12 HAPS				0.0511481	0.127973			0.666042	0.744966
24	6	31204536	lncRNA	lncRNA13.04	0.218664	0.438548	0.571291						0.337787
24	6	31207577	lncRNA	lncRNA13.05	0.218664	0.21115	0.390796			0.236948		0.018491	0.387088
24	6	31209766	lncRNA	lncRNA13.06	0.218664	0.983951	0.760081	0.143584	0.119237	0.282157		0.718249	0.457347
24	6		lncRNA	lncRNA13 HAPS	0.218664		0.760081			0.267887		0.0177765	0.344126
24	6	31263826	lncRNA	lncRNA14.07	0.187853	0.929914	0.692146	0.633405	0.498175	0.261997		0.0197357	0.816655
24	6	31264145	lncRNA	lncRNA14.08	0.187853	0.929914	0.692146	0.633405	0.498175	0.261997		0.0197357	0.816655
24	6		lncRNA	lncRNA14 HAPS	0.187853	0.929914	0.692146	0.633405	0.498175	0.261997		0.0197357	0.816655
24	6	31277670	lncRNA	lncRNA15.09		0.929914	0.303728	0.633405	0.511122	0.3014			0.960672
24	6	31278971	lncRNA	lncRNA15.10		0.666884	0.303426	0.633405	0.511122	0.3014		0.126393	0.160067
24	6		lncRNA	lncRNA15 HAPS		0.918545	0.303728			0.3014			0.391166
24	6	31368934	lncRNA	lncRNA16.11	0.174149		0.250195			0.315137		0.806016	0.763435
24	6	31369125	lncRNA	lncRNA16.12	0.205544		0.0904087			0.315137		0.806016	0.558421
24	6	31369301	lncRNA	lncRNA16.13	0.193697	0.680699	0.304855			0.286814		0.806016	0.688959
24	6		lncRNA	lncRNA16 HAPS	0.174149		0.251447			0.315137		0.806016	0.762299
25	7	13177082	miRNA	1659A			0.284699			0.905588			0.653658
25	7	13177112	miRNA	1659B	0.184473	0.591069	0.919447	0.741637	0.993421		0.330677	0.745207	0.170659
25	7		miRNA	1659 HAPS	0.184473	0.591069	0.383698	0.741637	0.993421	0.905588	0.332256	0.745207	0.148532
25	7	14743048	Func	MD-16				0.67073	0.198702		0.95225		0.597496
25	7	15758977	miRNA	6624							0.628036		0.398201
25	7	16274273	miRNA	1570	0.384644			0.635808	0.216096		0.76347	0.995307	0.32405
26	10	48846	Func	MD-20		0.527831	0.432908	0.160685	0.0205653	0.0948044		0.430809	0.630431
26	10	1076817	miRNA	6660		0.781511		0.101383	0.453795	0.753147	0.0630239	0.568064	0.131911
29	13	10778757	Gene	HAVCR1_0619_E01		0.11896	0.00628755	0.688148	0.74327			0.830964	0.0199008
29	13	10779555	Gene	HAVCR1_1417_I01		0.846533	0.189248	0.604172	0.141296	0.0252458		0.830964	0.775845
29	13	10780186	Gene	HAVCR1_2049_E02			0.463669						0.699043
29	13	10781207	Gene	HAVCR1_3069_I03		0.121013	0.14071	0.872776	0.267735	0.0252458	0.295225		0.0283584
29	13	10781347	Gene	HAVCR1_3209_I04		0.804175	0.0878675			0.0252458			0.0522847
29	13	10782498	Gene	HAVCR1_4360_I04		0.987239	0.189248	0.746913	0.267735			0.797541	0.326517
29	13	10783029	Gene	HAVCR1_4891_I05				0.472423	0.132509	0.0252458	0.295225	0.797541	0.786036
29	13	10783210	Gene	HAVCR1_5072_E06		0.987239	0.0470795			0.0252458			0.61827
29	13	10784082	Gene	HAVCR1_5944_E07						0.0252458	0.295225	0.797541	0.0952291
29	13	10784160	Gene	HAVCR1_6022_I07		0.08823	0.463669						0.0652112
29	13	10784474	Gene	HAVCR1_6336_I07		0.374929	0.0470795	0.688148	0.721159			0.797541	0.682763
29	13	10784866	Gene	HAVCR1_6728_I08		0.276391	0.0470795	0.688148	0.721159	0.0252458		0.797541	0.0668323
29	13	10785149	Gene	HAVCR1_7011_E09		0.846533	0.0470795	0.746913	0.253965		0.295225	0.640481	0.554038
29	13	10785223	Gene	HAVCR1_7085_E09		0.846533	0.189248	0.713023	0.267735	0.0252458	0.295225		0.815199
29	13	10785257	Gene	HAVCR1_7119_E09		0.144773							0.0198706
29	13	10785686	Gene	HAVCR1_7548_E09				0.688148	0.74327			0.830964	0.455136
29	13	10786098	Gene	HAVCR1_8072_E09		0.24153		0.381609	0.74327		0.295225	0.640481	0.171985
29	13	10786210	Gene	HAVCR1_7960_E09		0.846533	0.189248	0.688148	0.721159		0.295225		0.949552
29	13	10786723	Gene	HAVCR1_8585_E09		0.0717486	0.189248						0.745975
29	13	10787706	Gene	HAVCR1_9558_E09		0.24153		0.713023	0.267735		0.295225		0.399947
29	13	10787832	Gene	HAVCR1_9694_3P		0.468344	0.463669	0.713023	0.253965	0.0252458		0.830964	0.663001
29	13		Gene	HAVCR1_HAPS				0.746913	0.267735		0.295225		0.875505
29	13	10789017	Gene	TIMD4_N_530		0.251072		0.666556	0.215252		0.295225		0.228263
29	13	10789175	Gene	TIMD4_i1_688		0.155099	0.485871						0.128772
29	13	10792893	Gene	TIMD4_i1_4406						0.0252458			0.0261345
29	13	10796749	Gene	TIMD4_8262		0.0321565	0.181111	0.522516	0.121887		0.295225	0.809429	0.1869
29	13	10796906	Gene	TIMD4_8419		0.0321565	0.181111	0.522516	0.121887		0.295225	0.809429	0.1869
29	13	10796915	Gene	TIMD4_8428						0.0252458			0.0261345
29	13	10796943	Gene	TIMD4_8456								0.809429	0.885272
29	13	10797582	Gene	TIMD4_9095		0.0709778		0.666556	0.215252	0.0252458	0.295225	0.634374	0.591634
29	13	10800663	Gene	TIMD4_12176			0.485871						0.658259
29	13	10800812	Gene	TIMD4_i11_12325		0.079651	0.181111	0.666556	0.215252			0.634374	0.481763
29	13	10801939	Gene	TIMD4_i13_13452		0.079651	0.181111	0.666556	0.215252		0.295225	0.81285	0.551486
29	13	10803207	Gene	TIMD4_14720		0.295466	0.485871	0.803112	0.88341	0.0252458	0.295225	0.81285	0.182614
29	13	10803825	Gene	TIMD4_N_15338		0.53823		0.559643					0.411918
29	13		Gene	TIMD4_HAPS		0.118678	0.0470795	0.522516	0.121887	0.0252458			0.529174
29	13	11619922	Func	MD-23	0.241861	0.674506	0.954235	0.452679	0.230196			0.363332	0.0251599
30	14	8124530	miRNA	1644A	0.695204				0.326336		0.840874		0.58521
30	14	8124571	miRNA	1644B	0.729942	0.658065	0.769462	0.807855	0.773503			0.133633	0.805091
30	14		miRNA	1644 HAPS		0.662633	0.769462	0.807855	0.718928		0.840874	0.133633	0.511481
30	14	8738347	Func	MD-28	0.130019	0.511655				0.294817		0.753696	0.583642
30	14	8935088	Gene	SOCS1_315	0.0113403	0.412938		0.237717	0.716579	0.561181	0.371538	0.392422	0.966316
30	14	8935221	Gene	SOCS1_448				0.342003	0.868954			0.111926	0.66984
30	14	8935687	Gene	SOCS1_914	0.166863	0.495901				0.0522887	0.371538		0.0651606
30	14	8936432	Gene	SOCS1_N_1641				0.342003	0.868954			0.111926	0.66984
30	14		Gene	SOCS1_HAPS	0.0113403	0.919219		0.237717	0.716579	0.0395635	0.371538	0.392422	0.296557
31	14	13143507	miRNA	6643	0.0245419		0.973783	0.742592		0.822405	0.0730684	0.198496	0.169217
31	14	14125513	miRNA	1588				0.505535	0.160831			0.826568	0.0145573
31	14	14285933	miRNA	1715	0.0040884	0.238579	0.293798	0.539155	0.38187			0.415531	0.394038
32	16	67715	Gene	TAP1_0693_e01					0.62201				0.419878
32	16	68465	Gene	TAP1_1443_e02					0.62201				0.419878
32	16	68631	Gene	TAP1_1609_e03				0.0161484				0.107697	0.000486269
32	16	68887	Gene	TAP1_1865_e04				0.382649	0.217563				0.784059
32	16	69512	Gene	TAP1_2490_e05				0.0161484					0.00245979
32	16	70263	Gene	TAP1_3241_e06				0.0161484	0.62201				0.116404
32	16	70668	Gene	TAP1_3646_e07				0.0161484					0.00245979
32	16	70693	Gene	TAP1_3671_e07				0.0161484	0.62201				0.116404
32	16		Gene	TAP1_HAPS				0.0161484	0.62201				0.116404
32	16	117493	Func	MD-29				0.0161484	0.332119			0.403242	0.0453979
32	16	118808	Func	MD-30				0.0152368					0.00689144
32	16	191164	Gene	IL4I1_5716_E07						0.723087			0.877008
32	16	191515	Gene	IL4I1_5365_E07								0.234717	0.201048
32	16	191572	Gene	IL4I1_5308_E07								0.234717	0.201048
32	16	191623	Gene	IL4I1_5256_E07								0.234717	0.201048
32	16	192213	Gene	IL4I1_4667_E06						0.723087			0.877008
32	16	192276	Gene	IL4I1_4604_E06								0.234717	0.201048
32	16	192291	Gene	IL4I1_4589_E06								0.234717	0.201048
32	16	192524	Gene	IL4I1_4356_I05								0.234717	0.201048
32	16	192620	Gene	IL4I1_4260_E05								0.234717	0.201048
32	16	192895	Gene	IL4I1_3985_E04						0.723087			0.877008
32	16	192955	Gene	IL4I1_3925_E04								0.234717	0.201048
32	16	192964	Gene	IL4I1_3916_E04								0.234717	0.201048
32	16	194036	Gene	IL4I1_2212_E02						0.723087		0.234717	0.311047
32	16	195538	Gene	IL4I1_0710_I01								0.234717	0.201048
32	16		Gene	IL4I1_HAPS								0.234717	0.201048
32	16	206100	Func	MD-32		0.107742		0.323321				0.739158	0.698153
32	16	206241	Func	MD-33					0.551114	0.452715			0.836955
33	17	3566415	Gene	TLR4_0562_5P		0.292194	0.255119	0.928153	0.842424	0.12224		0.47606	0.911725
33	17	3567636	Gene	TLR4_1783_E02			0.255119	0.852011	0.842424	0.163063		0.15385	0.921037
33	17	3569276	Gene	TLR4_3423_E03		0.715622	0.144835	0.830268	0.842424	0.500385		0.15385	0.057012
33	17	3569401	Gene	TLR4_3548_E03		0.715622	0.144835	0.830268	0.842424	0.500385		0.15385	0.057012
33	17	3569520	Gene	TLR4_3667_E03		0.715622	0.0137269			0.500385		0.568542	0.0177326
33	17	3570205	Gene	TLR4_4352_E03		0.715622	0.144835			0.500385		0.568542	0.0149051
33	17	3570992	Gene	TLR4_5139_E03		0.715622	0.0137269	0.0901551	0.690983	0.500385		0.568542	0.00738037
33	17	3571698	Gene	TLR4_5845_E03		0.715622	0.0137269	0.0901551	0.690983	0.500385			0.0144369
33	17	3572155	Gene	TLR4_6302_3P		0.715622	0.144835	0.787904	0.690983	0.500385			0.0759313
33	17		Gene	TLR4_HAPS			0.255119	0.928153	0.842424	0.163063		0.204744	0.69789
33	17	3986482	Gene	BRINP1_1983		0.16341	0.178699	0.549869	0.964371	0.902712		0.687883	0.512354
33	17	3987052	Gene	BRINP1_1413				0.352616	0.940786			0.154752	0.450322
33	17	3991822	Gene	BRINP1_1320				0.453905	0.970578	0.844877			0.926573
33	17	3991879	Gene	BRINP1_1263		0.16341	0.178699	0.646608	0.226448	0.0651184		0.943379	0.0200631
33	17	3996612	Gene	BRINP1_1107		0.842731	0.178699			0.0657937			0.000428008
33	17	4002121	Gene	BRINP1_0867				0.478447	0.610769			0.881047	0.148684
33	17		Gene	BRINP1_HAPS		0.181859	0.178699	0.0927518		0.888122		0.723769	0.0168969
34	18	3681821	Gene	CD7_036				0.206546	0.757864			0.101544	0.466984
34	18	3683397	Gene	CD7_276								0.390959	0.396575
34	18	3686072	Gene	CD7_697		0.000382207	0.321592			0.956538			4.95113e-09
34	18		Gene	CD7_HAPS				0.206546	0.757864			0.884867	0.976758
35	24	4779932	miRNA	6612A	0.569546	0.361532				0.247156			0.889097
35	24	4779951	miRNA	6612B	0.569546	0.434264	0.0180693	0.659822	0.400332	0.621341	0.334341		0.32365
35	24	4780022	miRNA	6612E	0.615827	0.361532		0.814492	0.433027	0.257808			0.947171
35	24		miRNA	6612 HAPS	0.615827	0.434264	0.0180693	0.849494	0.922258	0.619037	0.334341		0.270873
35	24	5035802	miRNA	6671A		0.223344						0.51408	0.761818
35	24	5035806	miRNA	6671B	0.613448								0.295406
35	24		miRNA	6671 HAPS	0.613448	0.223344						0.51408	0.299074
35	24	5163413	miRNA	1745A			0.573837	0.05246	0.925155	0.888357			0.781713
35	24	5163429	miRNA	1745B		0.493436	0.647079	0.122049	0.668264			0.784332	0.985724
35	24		miRNA	1745 HAPS	0.0270795	0.480132	0.595255	0.0875002	0.92001	0.768627	0.659718	0.702288	0.785786
35	24	5230642	Gene	TAGLN_0146				0.459478	0.50079				0.199515
35	24	5230711	Gene	TAGLN_0216	0.77646	0.710063	0.791204			0.256475	0.914944		0.31898
35	24	5231354	Gene	TAGLN_0552		0.997858	0.878477	0.352759	0.437095	0.223364		0.383703	0.778831
35	24	5231771	Gene	TAGLN_0969	0.484852	0.494608	0.937384				0.914944	0.383703	0.92577
35	24	5231880	Gene	TAGLN_1078	0.484852	0.984527	0.791204			0.265283			0.978707
35	24	5231906	Gene	TAGLN_1104				0.374832	0.547287			0.383703	0.785939
35	24		Gene	TAGLN_HAPS	0.484852	0.494608	0.937384				0.914944		0.919085
36	26	4629538	Func	MD-44		0.895434	0.594352	0.474841	0.628428	0.0388407	0.486691	0.466149	0.323454
36	26	4693173	Gene	TREML2_6706_3P		0.99003	0.00308995	0.130016	0.104563	0.262976		0.965293	0.305519
36	26	4693412	Gene	TREML2_6467_E10		0.99003	0.00308995	0.836128	0.872832	0.262976		0.490198	0.649279
36	26	4693956	Gene	TREML2_5923_E09			0.0245842				0.264326		0.645882
36	26	4694443	Gene	TREML2_5436_E08		0.99003	0.819693					0.965293	0.801018
36	26	4694487	Gene	TREML2_5392_E08			0.0245842	0.273492	0.640281	0.262976	0.264326	0.342321	0.348443
36	26	4694499	Gene	TREML2_5380_E08			0.0245842	0.273492	0.640281	0.262976	0.264326	0.342321	0.348443
36	26	4694832	Gene	TREML2_5047_I07		0.99003	0.51611	0.894899	0.955192	0.262976	0.264326	0.561865	0.621529
36	26	4695087	Gene	TREML2_4792_E07							0.304076		0.156216
36	26	4697250	Gene	TREML2_2629_I04		0.99003	0.819693	0.273492	0.640281	0.262976		0.243633	0.59946
36	26	4697529	Gene	TREML2_2350I04			0.0245842	0.273492	0.640281		0.436953	0.500063	0.738293
36	26	4697770	Gene	TREML2_2109_I03				0.855132	0.840971			0.243633	0.738515
36	26	4697841	Gene	TREML2_2038_I03			0.0245842	0.273492	0.898641		0.264326	0.490198	0.510874
36	26	4699349	Gene	TREML2_0530_5P			0.495532	0.130016		0.262976	0.436953	0.965293	0.228601
36	26	4699589	Gene	TREML2_0290_5P			0.495532	0.130016		0.262976	0.436953	0.965293	0.228601
36	26		Gene	TREML2_HAPS			0.0245842				0.264326		0.645882
37	27	1532607	miRNA	6573A		0.769133		0.206426		0.39061	0.699932	0.714862	0.836891
37	27	1532623	miRNA	6573B		0.769133	0.166806	0.145623	0.135514	0.39061	0.676873	0.970065	0.447258
37	27	1532642	miRNA	6573C		0.769133		0.206426		0.39061	0.699932	0.714862	0.836891
37	27		miRNA	6573 HAPS		0.769133	0.166806	0.145623	0.135514	0.39061	0.676873	0.970065	0.447258
37	27	1622589	Gene	CD79B_1587	0.991297	0.50794				0.4172		0.943654	0.589115
37	27	1625173	Gene	CD79B_I2_110		0.735129						0.943654	0.410147
37	27	1626868	Gene	CD79B_0155		0.735129						0.788894	0.958456
37	27		Gene	CD79B HAPS	0.991297	0.50794				0.4172		0.788894	0.222378
37	27	1646318	Func	MD-45	0.936793		0.00649459			0.425441	0.288811	0.184099	0.205426
37	27	1646601	Func	MD-46				0.254795	0.898772	0.425044		0.0294227	0.292397
