# Supplementary material for: Mapping QTL Associated with Resistance to Avian Oncogenic Marek’s Disease Virus (MDV) Reveals Major Candidate Genes and Variants
Source: Genes (Basel). 2020 Aug 30;11(9):1019. doi: 10.3390/genes11091019 (PMC7564597; doi:10.3390/genes11091019)
Supplement: Supplementary file 1 [file genes-11-01019-s001.zip › S9 Table_element x line tests.xlsx]

## Sheet: Sheet1
Element	No. elements	Confirmed elements	% confirmed	Element x line tests	Sig tests	% sig tests
Gene	20	17	85	127	33	26
lncRNA	17	9	53	114	13	11
miRNA	17	5	29	96	5	52
Func	12	6	50	50	6	12
Total	66	37	56	387	57	15
